# Supplementary material for: Instantaneous Metabolic Cost of Walking: Joint-Space Dynamic Model with Subject-Specific Heat Rate
Source: PLoS One. 2016 Dec 28;11(12):e0168070. doi: 10.1371/journal.pone.0168070 (PMC5193358; doi:10.1371/journal.pone.0168070)
Supplement: S1 File — (ZIP) [file pone.0168070.s001.zip]

Archive with 17 entries (17 files):
- MEE-v2-Portable/01_Metabolic_test.xlsx
- MEE-v2-Portable/115walk_Left1.xlsx
- MEE-v2-Portable/115walk_Right1.xlsx
- MEE-v2-Portable/130walk_Left1.xlsx
- MEE-v2-Portable/130walk_Right1.xlsx
- MEE-v2-Portable/70walk_Left1.xlsx
- MEE-v2-Portable/70walk_Right1.xlsx
- MEE-v2-Portable/85walk_Left1.xlsx
- MEE-v2-Portable/85walk_Right1.xlsx
- MEE-v2-Portable/calcResults.m
- MEE-v2-Portable/humanMenu.m
- MEE-v2-Portable/loadData.m
- MEE-v2-Portable/MEEplotter.m
- MEE-v2-Portable/Model Results_20150516_003237.xlsx
- MEE-v2-Portable/resultsComprehensive_HSS.xlsx
- MEE-v2-Portable/walk_Left1.xlsx
- MEE-v2-Portable/walk_Right1.xlsx
