# Supplementary material for: Instantaneous Metabolic Cost of Walking: Joint-Space Dynamic Model with Subject-Specific Heat Rate
Source: PLoS One. 2016 Dec 28;11(12):e0168070. doi: 10.1371/journal.pone.0168070 (PMC5193358; doi:10.1371/journal.pone.0168070)
Supplement: S1 File — (ZIP) [file pone.0168070.s001.zip › MEE-v2-Portable/01_Metabolic_test.xlsx]

## Sheet: Sheet1
TIME	HR	VO2/kg STPD	VO2 STPD	VCO2 STPD	RQ	RR	VE STPD	Vt BTPS	VE/VO2	VE/VCO2	FEO2	REE	%FAT	WorkR
min:sec	bpm	ml/kg/m	L/min	L/min		BPM	L/min	L	BT/ST	BT/ST	%	Kcal/m	%	W
01:06:00	84	2.9	0.26	0.29	1.11	11	9.75	1.06	44	40	18.19	1.3	-35	0
02:03:00	85	3.6	0.33	0.29	0.9	10	9.61	1.1	35	39	17.62	1.6	33	0
03:02:00	81	2.9	0.26	0.23	0.89	11	7.67	0.81	35	39	17.73	1.3	36	0
04:01:00	82	3.7	0.33	0.28	0.84	12	9.24	0.89	33	40	17.5	1.6	54	0
05:00:00	80	2.5	0.23	0.2	0.89	12	6.86	0.67	36	41	17.73	1.1	37	0
06:04:00	80	3.6	0.32	0.25	0.78	11	8.58	0.91	32	41	17.37	1.5	74	0
TIME	HR	VO2/kg STPD	VO2 STPD	VCO2 STPD	RER	RR	VE STPD	Vt BTPS	VE/VO2	VE/VCO2	FEO2	REE	%FAT	WorkR
min:sec	bpm	ml/kg/m	L/min	L/min		BPM	L/min	L	BT/ST	BT/ST	%	Kcal/m	%	W
01:01:00	116	6.7	0.6	0.76	1.26	17	30.68	2.09	60	48	18.86	3.2	-79	0
02:00:00	120	9	0.81	0.83	1.02	14	26.82	2.22	39	39	17.92	4.1	-8	0
03:00:00	116	11.5	1.03	0.78	0.76	18	23.46	1.54	27	36	16.76	4.9	82	0
**03:57	Start Exercise
**03:57	Speed 2.5
04:01:00	117	12.9	1.15	0.96	0.83	15	26.03	2.1	27	32	16.67	5.5	56	0
05:04:00	117	12.9	1.15	0.94	0.82	10	24.5	2.77	25	31	16.42	5.5	61	0
06:03:00	113	12.2	1.09	0.92	0.85	12	23.64	2.3	26	30	16.48	5.3	51	0
07:03:00	112	12.3	1.1	0.91	0.83	13	23.21	2.14	25	30	16.38	5.3	58	0
08:03:00	110	11.8	1.06	0.82	0.77	17	21.23	1.46	24	31	16.18	5	77	0
09:02:00	111	12.7	1.14	0.9	0.79	16	22.34	1.64	23	30	16.08	5.4	72	0
**09:05	Speed 0
10:03:00	113	9.4	0.85	0.77	0.91	18	21.71	1.45	30	34	17.12	4.1	30	0
11:01:00	108	5.4	0.49	0.51	1.04	20	17.8	1.07	43	42	18.18	2.5	-12	0
**11:05	Speed 2.9mph
12:04:00	113	8.5	0.76	0.78	1.02	17	24.59	1.71	38	38	17.84	3.8	-6	0
13:00:00	116	13	1.17	0.97	0.83	13	24.36	2.23	25	30	16.32	5.6	56	0
14:00:00	115	13.6	1.22	0.98	0.81	18	24.71	1.65	24	30	16.22	5.8	64	0
15:02:00	115	12.9	1.15	0.93	0.8	15	22.64	1.83	23	29	16.06	5.5	65	0
16:03:00	117	14.3	1.28	1.03	0.81	16	23.67	1.8	22	27	15.74	6.1	64	0
**16:05	Speed 0
17:01:00	122	10.6	0.95	0.94	0.99	18	26.26	1.76	33	33	17.33	4.7	4	0
18:01:00	113	4.3	0.39	0.46	1.18	15	16.1	1.27	49	42	18.45	2	-56	0
19:01:00	115	7.2	0.65	0.63	0.97	15	19.84	1.59	36	37	17.7	3.2	8	0
20:07:00	111	10	0.9	0.77	0.85	11	19.8	2.14	26	31	16.54	4.3	49	0
21:00:00	110	11.6	1.03	0.86	0.83	12	20.99	2.02	23	29	16.19	5	57	0
22:00:00	109	9.6	0.86	0.73	0.85	12	18.37	1.82	25	30	16.4	4.2	51	0
23:00:00	109	10.7	0.95	0.75	0.78	15	19.05	1.49	24	30	16.16	4.5	72	0
**23:07	Speed 0
24:00	113	9	0.8	0.77	0.96	14	21.94	1.88	32	34	17.32	4	14	0
25:03	115	4.9	0.44	0.46	1.05	17	16.79	1.15	46	43	18.31	2.2	-16	0
**25:14	Speed 3.3 mph
26:03	121	7.3	0.66	0.68	1.03	14	21.36	1.83	39	38	17.85	3.3	-10	0
27:01	124	13.8	1.24	0.99	0.8	13	22.92	2.16	22	27	15.76	5.9	67	0
28:02	125	16.2	1.45	1.14	0.78	14	25.1	2.19	20	26	15.41	6.9	72	0
29:00	127	16.5	1.47	1.29	0.88	14	27.84	2.44	22	26	15.78	7.2	41	0
30:00	128	15.9	1.42	1.28	0.9	16	28.57	2.13	24	27	16.07	7	34	0
**30:10	Stop Exercise
