# Supplementary material for: Instantaneous Metabolic Cost of Walking: Joint-Space Dynamic Model with Subject-Specific Heat Rate
Source: PLoS One. 2016 Dec 28;11(12):e0168070. doi: 10.1371/journal.pone.0168070 (PMC5193358; doi:10.1371/journal.pone.0168070)
Supplement: S1 File — (ZIP) [file pone.0168070.s001.zip › MEE-v2-Portable/115walk_Left1.xlsx]

## Sheet: 115walk_Left1
	115walk03.c3d	115walk03.c3d	115walk03.c3d	115walk03.c3d	115walk03.c3d	115walk03.c3d	115walk03.c3d	115walk03.c3d	115walk03.c3d	115walk03.c3d	115walk03.c3d	115walk03.c3d	115walk03.c3d	115walk03.c3d	115walk03.c3d	115walk03.c3d	115walk03.c3d	115walk03.c3d	115walk03.c3d	115walk03.c3d	115walk03.c3d	115walk03.c3d	115walk03.c3d	115walk03.c3d	115walk03.c3d	115walk03.c3d	115walk03.c3d	115walk03.c3d	115walk03.c3d	115walk03.c3d	115walk03.c3d	115walk03.c3d	115walk03.c3d	115walk03.c3d	115walk03.c3d	115walk03.c3d	115walk03.c3d	115walk03.c3d	115walk03.c3d	115walk03.c3d	115walk03.c3d	115walk03.c3d	115walk03.c3d	115walk03.c3d	115walk03.c3d	115walk03.c3d	115walk03.c3d	115walk03.c3d	115walk03.c3d
	Average Speed	COG	TIME	RIGHT_STANCE	RIGHT_STANCE_HEEL_SWITCH	LEFT_STANCE	LEFT_STANCE_HEEL_SWITCH	Left Ankle Angular Velocity	Left Ankle Angular Velocity	Left Ankle Angular Velocity	Left Ankle Joint Angle	Left Ankle Joint Angle	Left Ankle Joint Angle	Left Ankle Moment	Left Ankle Moment	Left Ankle Moment	Left Ankle Power	Left Ankle Power	Left Ankle Power	Left Hip Angular Velocity	Left Hip Angular Velocity	Left Hip Angular Velocity	Left Hip Joint Angle	Left Hip Joint Angle	Left Hip Joint Angle	Left Hip Moment	Left Hip Moment	Left Hip Moment	Left Hip Power	Left Hip Power	Left Hip Power	Left Knee Angular Velocity	Left Knee Angular Velocity	Left Knee Angular Velocity	Left Knee Joint Angle	Left Knee Joint Angle	Left Knee Joint Angle	Left Knee Moment	Left Knee Moment	Left Knee Moment	Left Knee Power	Left Knee Power	Left Knee Power	Left Elbow Angle	Left Elbow Angle	Left Elbow Angle	Left Elbow Angular Velocity	Left Elbow Angular Velocity	Left Elbow Angular Velocity
	METRIC	LINK_MODEL_BASED	FRAME_NUMBERS	DERIVED	DERIVED	DERIVED	DERIVED	LINK_MODEL_BASED	LINK_MODEL_BASED	LINK_MODEL_BASED	LINK_MODEL_BASED	LINK_MODEL_BASED	LINK_MODEL_BASED	LINK_MODEL_BASED	LINK_MODEL_BASED	LINK_MODEL_BASED	LINK_MODEL_BASED	LINK_MODEL_BASED	LINK_MODEL_BASED	LINK_MODEL_BASED	LINK_MODEL_BASED	LINK_MODEL_BASED	LINK_MODEL_BASED	LINK_MODEL_BASED	LINK_MODEL_BASED	LINK_MODEL_BASED	LINK_MODEL_BASED	LINK_MODEL_BASED	LINK_MODEL_BASED	LINK_MODEL_BASED	LINK_MODEL_BASED	LINK_MODEL_BASED	LINK_MODEL_BASED	LINK_MODEL_BASED	LINK_MODEL_BASED	LINK_MODEL_BASED	LINK_MODEL_BASED	LINK_MODEL_BASED	LINK_MODEL_BASED	LINK_MODEL_BASED	LINK_MODEL_BASED	LINK_MODEL_BASED	LINK_MODEL_BASED	LINK_MODEL_BASED	LINK_MODEL_BASED	LINK_MODEL_BASED	LINK_MODEL_BASED	LINK_MODEL_BASED	LINK_MODEL_BASED
	PROCESSED	PROCESSED	ORIGINAL	PROCESSED	PROCESSED	PROCESSED	PROCESSED	PROCESSED	PROCESSED	PROCESSED	PROCESSED	PROCESSED	PROCESSED	PROCESSED	PROCESSED	PROCESSED	PROCESSED	PROCESSED	PROCESSED	PROCESSED	PROCESSED	PROCESSED	PROCESSED	PROCESSED	PROCESSED	PROCESSED	PROCESSED	PROCESSED	PROCESSED	PROCESSED	PROCESSED	PROCESSED	PROCESSED	PROCESSED	PROCESSED	PROCESSED	PROCESSED	PROCESSED	PROCESSED	PROCESSED	PROCESSED	PROCESSED	PROCESSED	PROCESSED	PROCESSED	PROCESSED	PROCESSED	PROCESSED	PROCESSED
ITEM	1	X	1	1	1	1	1	X	Y	Z	X	Y	Z	X	Y	Z	X	Y	Z	X	Y	Z	X	Y	Z	X	Y	Z	X	Y	Z	X	Y	Z	X	Y	Z	X	Y	Z	X	Y	Z	X	Y	Z	X	Y	Z
1	1.09552	0.85791	0.78	0	0	1	1	-54.6772	34.4813	38.2821	6.86295	-6.9576	-18.4479	0.85026	0.06002	0.17235	-7.05467	-0.62805	0.12206	5.93833	-2.08843	34.5434	23.0103	4.31379	-2.07821	-30.5353	-1.86287	2.18724	3.36666	-0.09839	0.34852	-61.2671	-18.8338	-48.7007	2.1947	-0.37057	29.7033	-23.7783	-1.88801	-0.00152	21.2848	-0.01259	-0.00649	25.4062	-1.80452	-118.358	-27.7717	10.5806	-57.3024
2		0.84509	0.79	0	0	1	0	-83.1226	49.4282	45.6827	6.21355	-6.48566	-18.0619	3.04678	-0.68205	-0.01165	-12.8635	-1.44903	0.00322	0.32311	-2.69694	34.5167	23.0221	4.43425	-1.74503	-33.2341	-0.71372	2.54207	7.12146	-0.17942	0.58859	-79.4891	-27.4271	-54.3252	1.45478	-0.61069	29.1761	-22.8083	-1.16595	-0.18278	27.1203	-0.06268	0.15712	25.0903	-1.96142	-118.979	-31.0738	13.2997	-67.764
3		0.83216	0.8	0	0	1	0	-108.375	60.3233	50.2	5.28791	-5.87632	-17.6203	6.17946	-1.80426	-0.30032	-20.0147	-2.52248	-0.20327	-6.25439	-5.00136	31.5003	22.9666	4.53498	-1.42177	-35.7873	0.74207	2.97168	10.6909	-0.1993	0.73265	-88.1887	-32.4946	-56.2817	0.5888	-0.91404	28.6123	-20.9745	-0.29987	-0.46928	27.9522	-0.35345	0.40675	24.7365	-2.1341	-119.7	-34.2729	15.3206	-76.5307
4		0.81914	0.81	0	0	1	0	-126.173	65.6929	51.1343	4.13725	-5.18722	-17.1537	10.1142	-3.25783	-0.6805	-27.6119	-3.68274	-0.49995	-11.5207	-8.87497	26.1327	22.8487	4.58918	-1.12659	-37.784	2.40387	3.37333	12.9771	-0.19585	0.77146	-91.8167	-34.6602	-55.4123	-0.32939	-1.24659	28.0455	-18.1102	0.78095	-0.85503	24.7937	-0.89621	0.75065	24.3462	-2.32004	-120.499	-37.2901	16.5886	-83.3246
5		0.80603	0.82	0	0	1	0	-133.645	65.2881	49.6739	2.85123	-4.48259	-16.6897	14.5555	-4.92581	-1.12702	-34.257	-4.66726	-0.87657	-14.2632	-13.7711	19.136	22.6924	4.57594	-0.87282	-39.0782	4.12297	3.65725	13.5043	-0.33203	0.68255	-94.1913	-34.8946	-53.4288	-1.27219	-1.58347	27.4955	-14.2606	2.19985	-1.326	18.9066	-1.6795	1.19372	23.922	-2.51616	-121.357	-39.985	17.2224	-88.2707
6		0.79284	0.83	0	0	1	0	-130.187	59.6756	47.7573	1.54097	-3.82234	-16.2384	19.1122	-6.65241	-1.61456	-38.5498	-5.21715	-1.31305	-14.5981	-18.7583	11.2774	22.5263	4.48447	-0.66961	-39.5955	5.85303	3.7883	12.4426	-0.81671	0.43306	-97.1977	-34.0678	-51.8835	-2.24258	-1.90901	26.9624	-9.52601	4.09562	-1.86447	11.3009	-2.67803	1.72311	23.4682	-2.71912	-122.255	-42.137	17.4222	-91.7132
7		0.7796	0.84	0	0	1	0	-117.701	50.1893	46.5214	0.31232	-3.2544	-15.7934	23.4074	-8.28605	-2.1292	-39.731	-5.19496	-1.7662	-13.7451	-22.8278	3.21167	22.3713	4.31736	-0.52335	-39.1392	7.8428	3.85428	10.4629	-1.79937	0.01595	-100.532	-32.7598	-51.1009	-3.25096	-2.21539	26.4358	-3.96446	6.56084	-2.45981	2.65989	-3.83814	2.28818	22.9918	-2.92561	-123.181	-43.4876	17.3776	-93.9945
8		0.76631	0.85	0	0	1	0	-99.5494	38.6552	45.5219	-0.75858	-2.8073	-15.3468	27.1714	-9.71877	-2.66652	-37.8777	-4.62653	-2.1498	-13.5359	-25.4261	-4.49322	22.2312	4.08777	-0.43888	-37.5222	10.4822	4.02592	8.54277	-3.32134	-0.52294	-102.422	-31.125	-50.1764	-4.29376	-2.49948	25.9101	2.30992	9.58168	-3.11136	-6.36177	-5.05032	2.79769	22.5023	-3.13244	-124.125	-43.8081	17.2262	-95.2953
9		0.75298	0.86	0	0	1	0	-78.9451	26.787	43.1625	-1.6324	-2.48907	-14.9047	30.2535	-10.899	-3.22233	-33.5342	-3.64813	-2.34466	-15.6742	-26.6532	-11.1125	22.0896	3.81299	-0.41638	-34.7778	13.9325	4.39819	7.55875	-5.32722	-1.09525	-100.99	-29.0331	-47.934	-5.34473	-2.75884	25.3941	9.06242	13.0088	-3.81946	-14.9009	-6.13242	3.14823	22.0116	-3.33631	-125.077	-42.9319	16.9978	-95.3824
10		0.73964	0.87	0	0	1	0	-58.1113	15.7993	37.8624	-2.29833	-2.29188	-14.4929	32.5873	-11.8236	-3.78482	-27.3369	-2.42738	-2.24013	-21.0811	-26.9884	-15.9089	21.9152	3.50985	-0.44659	-31.2165	18.0092	4.90743	7.88666	-7.66554	-1.5868	-95.3039	-26.3351	-43.6828	-6.36139	-2.99063	24.9072	15.9763	16.5996	-4.57515	-21.9675	-6.86599	3.25474	21.5332	-3.53307	-126.024	-40.753	16.5773	-93.5115
11		0.72631	0.88	0	0	1	0	-38.3603	6.32778	29.0713	-2.76303	-2.19853	-14.1496	34.169	-12.5245	-4.33074	-19.9282	-1.10718	-1.77941	-29.5825	-26.8676	-18.5927	21.6719	3.19231	-0.51245	-27.3032	22.3407	5.39363	9.3094	-10.0793	-1.89302	-85.6697	-23.0535	-37.3215	-7.29796	-3.19209	24.4727	22.7174	20.1182	-5.35487	-26.7765	-7.11442	3.06051	21.0826	-3.71724	-126.941	-37.2641	15.8187	-88.9409
12		0.713	0.89	0	0	1	0	-20.4323	-1.50885	17.4966	-3.04281	-2.18881	-13.9109	35.0459	-13.0504	-4.83434	-11.977	0.22423	-0.98947	-39.9483	-26.4304	-19.4165	21.3313	2.87131	-0.596	-23.4629	26.606	5.71947	11.1828	-12.2371	-1.96499	-73.4118	-19.4317	-29.1545	-8.11778	-3.36259	24.1124	28.9955	23.4024	-6.1276	-29.0791	-6.89	2.54258	20.6748	-3.88292	-127.799	-32.6337	14.6652	-81.4705
13		0.69974	0.9	0	0	1	0	-4.70515	-8.06723	4.58448	-3.15908	-2.24473	-13.7995	35.297	-13.4456	-5.27786	-4.12945	1.56029	0.02575	-50.3914	-25.513	-18.9875	20.8821	2.5564	-0.68365	-19.9684	30.6356	5.83295	12.7721	-13.7665	-1.83789	-60.3865	-15.7162	-19.6534	-8.80183	-3.5047	23.8435	34.5885	26.3597	-6.86548	-29.2267	-6.2671	1.7156	20.3223	-4.02509	-128.571	-27.2296	13.1151	-71.3178
14		0.68656	0.91	0	0	1	0	8.78204	-14.0463	-8.08242	-3.13513	-2.35551	-13.8216	35.0135	-13.7366	-5.64904	3.12208	2.96827	1.12071	-59.3278	-23.7401	-18.0781	20.3325	2.2572	-0.76954	-16.9167	34.3166	5.74918	13.5554	-14.2629	-1.61647	-48.3625	-12.0528	-9.41808	-9.35112	-3.6221	23.6776	39.3473	28.9262	-7.5414	-27.9358	-5.3284	0.6434	20.033	-4.1401	-129.23	-21.5115	11.156	-58.7239
15		0.67347	0.92	0	0	1	0	20.2647	-19.9604	-19.0602	-2.99243	-2.51957	-13.9676	34.2903	-13.932	-5.93994	9.49907	4.47836	2.13867	-65.8707	-20.7503	-17.3415	19.7037	1.98478	-0.8566	-14.2173	37.5266	5.51386	13.2875	-13.4258	-1.40848	-38.4237	-8.66767	0.63801	-9.7828	-3.71849	23.6193	43.2261	31.0329	-8.12361	-25.8881	-4.22633	-0.53851	19.81	-4.22534	-129.752	-15.852	8.76411	-43.8101
16		0.66048	0.93	0	0	1	0	30.0062	-25.5617	-27.3404	-2.74883	-2.73869	-14.2142	33.2238	-14.0285	-6.1482	14.8431	5.95401	2.95054	-69.9301	-16.5386	-17.1138	19.0223	1.75083	-0.95311	-11.5355	40.1966	5.18823	11.8349	-11.2882	-1.26924	-30.5286	-5.88642	9.50428	-10.1209	-3.79859	23.6611	46.3065	32.6416	-8.57942	-23.297	-3.17785	-1.6603	19.6535	-4.27854	-130.114	-10.4544	5.93583	-26.7268
17		0.64761	0.94	0	0	1	0	38.1348	-29.9113	-32.8139	-2.42003	-3.00811	-14.5307	31.9045	-14.0205	-6.27342	19.0365	7.1118	3.51155	-72.0213	-11.5397	-17.3572	18.3119	1.56399	-1.06778	-8.42354	42.3288	4.83093	9.12544	-8.22522	-1.19432	-23.626	-3.96478	16.712	-10.3831	-3.8684	23.786	48.7233	33.8072	-8.88599	-19.7981	-2.38291	-2.61807	19.5622	-4.29789	-130.296	-5.40647	2.72099	-7.90665
18		0.63486	0.95	0	0	1	0	44.7143	-32.0925	-36.2862	-2.02137	-3.31157	-14.8903	30.4064	-13.9064	-6.31721	22.0376	7.6948	3.87234	-72.7886	-6.37473	-17.6331	17.5888	1.42769	-1.20481	-4.8457	43.9486	4.47764	5.48162	-4.74091	-1.13642	-16.5777	-2.96433	22.4925	-10.5731	-3.93519	23.9762	50.5183	34.6506	-9.0412	-14.9673	-1.94715	-3.4083	19.5336	-4.28255	-130.281	-0.71185	-0.77359	11.9234
19		0.62223	0.96	0	0	1	0	49.7865	-31.9393	-38.8126	-1.56787	-3.6256	-15.2774	28.7816	-13.6942	-6.2847	23.891	7.64744	4.11431	-72.6374	-1.61538	-17.4261	16.8635	1.34124	-1.36024	-1.32267	45.095	4.14041	1.63373	-1.31488	-1.05133	-9.0373	-2.57563	27.316	-10.686	-4.00604	24.2185	51.6147	35.2766	-9.06171	-8.94644	-1.75324	-4.06715	19.5648	-4.23283	-130.065	3.75891	-4.3893	31.9905
20		0.60973	0.97	0	0	1	0	53.2305	-30.206	-41.0565	-1.07472	-3.92973	-15.686	27.0658	-13.3996	-6.18061	24.6366	7.15055	4.2817	-71.92	2.30991	-16.5778	16.1437	1.30016	-1.52473	1.68029	45.8003	3.81867	-1.87508	1.65948	-0.93853	-1.26479	-2.05528	31.4727	-10.7178	-4.08292	24.5051	51.9419	35.7351	-8.96825	-2.34093	-1.40908	-4.60909	19.6543	-4.14925	-129.647	8.24852	-7.88651	51.5339
21		0.59734	0.98	0	0	1	0	54.6839	-28.07	-43.2485	-0.55965	-4.21482	-16.1144	25.2925	-13.0414	-6.00797	24.2488	6.49321	4.37885	-71.2317	5.20416	-15.1399	15.4328	1.29627	-1.68876	4.13419	46.071	3.51482	-4.9762	3.96039	-0.82001	6.61415	-0.61354	34.9476	-10.6683	-4.15869	24.8313	51.5224	36.0186	-8.77366	4.38418	-0.48232	-5.01001	19.8022	-4.03182	-129.038	12.9901	-10.9404	69.6448
22		0.58506	0.99	0	0	1	0	53.7857	-26.453	-45.5252	-0.04508	-4.48341	-16.562	23.5	-12.6366	-5.77211	22.7194	5.90531	4.41036	-71.2185	7.17268	-13.0025	14.7264	1.32056	-1.84292	6.20079	45.9301	3.24027	-7.80173	5.60152	-0.70069	14.7691	2.06739	37.5389	-10.5364	-4.21929	25.1916	50.4389	36.0706	-8.48362	11.0855	1.18	-5.23073	20.0099	-3.88018	-128.259	18.1378	-13.2582	85.4604
23		0.57289	1	0	0	1	0	50.6307	-25.7389	-48.0582	0.44396	-4.74432	-17.0307	21.7249	-12.2005	-5.47951	20.2183	5.49003	4.39566	-72.2055	8.50036	-9.92892	14.0149	1.36686	-1.97626	7.94291	45.4531	3.00496	-10.3908	6.72839	-0.56961	23.228	5.74137	39.0318	-10.3188	-4.25036	25.5783	48.7598	35.8181	-8.10273	17.5895	3.39271	-5.24869	20.2789	-3.69382	-127.338	23.7894	-14.7441	98.6964
24		0.56081	1.01	0	0	1	0	46.023	-25.8872	-50.7817	0.88672	-5.00721	-17.5238	19.9941	-11.749	-5.13473	17.1633	5.2531	4.34066	-74.1445	9.37115	-5.81691	13.2873	1.43234	-2.07661	9.35179	44.7188	2.80062	-12.7012	7.41325	-0.41876	31.5458	9.8388	39.1795	-10.0142	-4.24195	25.9808	46.5437	35.2099	-7.63653	23.424	5.78109	-5.05464	20.6116	-3.47162	-126.301	29.991	-15.5193	109.767
25		0.54881	1.02	0	0	1	0	41.2229	-26.5737	-53.1475	1.27444	-5.27939	-18.0422	18.3229	-11.2975	-4.74357	14.1033	5.13904	4.21635	-76.7575	9.78682	-0.86677	12.5349	1.51454	-2.13245	10.4929	43.7522	2.59431	-14.7516	7.62636	-0.25045	38.9394	13.6246	37.6427	-9.62891	-4.19029	26.3842	43.9106	34.2431	-7.09256	27.9549	7.89025	-4.6391	21.0106	-3.21167	-125.17	36.713	-15.8025	119.372
26		0.53688	1.03	0	0	1	0	37.2705	-27.2998	-54.2952	1.61266	-5.56334	-18.5785	16.7156	-10.8553	-4.31729	11.4757	5.05566	3.97749	-79.5757	9.75262	4.38038	11.7524	1.60962	-2.13599	11.4745	42.5851	2.34967	-16.5734	7.39101	-0.07906	44.7213	16.3817	34.1418	-9.17805	-4.09919	26.7684	41.0502	32.9892	-6.48566	30.7376	9.31121	-4.00842	21.4781	-2.91136	-123.956	43.8737	-15.83	128.186
27		0.52501	1.04	0	0	1	0	34.4076	-27.5856	-53.5224	1.91516	-5.85585	-19.1164	15.1683	-10.4242	-3.87161	9.42355	4.91417	3.60043	-81.9793	9.40158	9.04273	10.9406	1.71301	-2.08668	12.3937	41.3219	2.05321	-18.17	6.8571	0.07147	48.6574	17.803	28.7808	-8.68205	-3.97867	27.1107	38.1657	31.5842	-5.83909	31.7547	9.8994	-3.21515	22.0156	-2.56772	-122.666	51.3854	-15.8482	136.828
28		0.51318	1.05	0	0	1	0	32.139	-27.0609	-50.6661	2.19388	-6.14944	-19.6347	13.6746	-10.0034	-3.42171	7.82916	4.65127	3.10405	-83.4343	8.93167	12.0498	10.1074	1.82026	-1.9949	13.3808	40.0865	1.7223	-19.6239	6.22832	0.17755	51.025	18.1481	22.2159	-8.16049	-3.83954	27.3918	35.4082	30.1611	-5.17695	31.3806	9.82155	-2.36369	22.6239	-2.17767	-121.3	59.137	-16.0912	145.809
29		0.5014	1.06	0	0	1	0	29.7975	-25.4566	-46.0892	2.45329	-6.43341	-20.1136	12.2303	-9.59381	-2.97847	6.49319	4.22744	2.53917	-83.7308	8.4415	12.6961	9.26485	1.92707	-1.88223	14.512	38.9659	1.39727	-20.9897	5.6388	0.22968	52.3837	18.0155	15.2987	-7.62705	-3.68927	27.6027	32.8167	28.8042	-4.52078	30.1266	9.3955	-1.56645	23.3024	-1.73834	-119.852	66.9433	-16.7114	155.36
30		0.48966	1.07	0	0	1	0	27.0945	-22.7904	-40.4163	2.69157	-6.69503	-20.5396	10.8337	-9.19684	-2.54783	5.28555	3.65455	1.96465	-82.9714	7.84671	11.1188	8.42539	2.02874	-1.77361	15.6757	38.0004	1.1137	-22.0872	5.07404	0.23818	53.1859	18.0856	8.61182	-7.08854	-3.52991	27.7431	30.3376	27.5554	-3.89001	28.3682	8.96477	-0.89339	24.0479	-1.24749	-118.317	74.5455	-17.7148	165.224
31		0.47794	1.08	0	0	1	0	24.3752	-19.4543	-34.3406	2.9064	-6.9242	-20.9056	9.47996	-8.81075	-2.13135	4.19886	3.00857	1.43263	-81.4097	7.10887	8.0429	7.59911	2.12019	-1.68787	16.6872	37.1364	0.87263	-22.656	4.46286	0.2229	53.5004	18.7024	2.56247	-6.54855	-3.35751	27.8175	27.9208	26.4123	-3.29595	26.2465	8.73497	-0.37425	24.8544	-0.70452	-116.694	81.6804	-18.9959	174.734
32		0.46626	1.09	0	0	1	0	22.4349	-15.841	-28.4644	3.10149	-7.11641	-21.2114	8.15185	-8.42886	-1.72796	3.30685	2.36752	0.9824	-79.3698	6.52507	4.17539	6.79296	2.19893	-1.63553	17.4908	36.2591	0.64989	-22.6747	3.86817	0.1977	53.1558	19.4524	-2.34022	-6.01193	-3.16841	27.835	25.5764	25.3341	-2.73825	23.7965	8.59078	-0.0244	25.7134	-0.11108	-114.99	88.1563	-20.4059	183.154
33		0.45459	1.1	0	0	1	0	21.9733	-12.0066	-23.0591	3.28906	-7.26983	-21.462	6.81761	-8.04269	-1.3354	2.66856	1.7559	0.63473	-77.2873	6.52613	-0.0517	6.01016	2.26867	-1.62216	18.1526	35.337	0.43989	-22.4313	3.45864	0.16456	52.1501	19.5147	-5.69792	-5.48521	-2.96792	27.8101	23.3388	24.2888	-2.21056	21.1332	8.24104	0.15479	26.6149	0.52922	-113.22	93.8629	-21.7678	189.86
34		0.44294	1.11	0	0	1	0	23.1068	-7.77055	-17.9251	3.48606	-7.38133	-21.6629	5.43665	-7.64665	-0.94873	2.25875	1.15955	0.38955	-75.579	7.14598	-4.28461	5.24875	2.33728	-1.65084	18.7406	34.4459	0.27358	-22.3333	3.2495	0.11905	50.785	18.4776	-7.76915	-4.97298	-2.76936	27.7583	21.2262	23.2828	-1.7029	18.4788	7.56628	0.18963	27.5489	1.21139	-111.403	98.7148	-22.9481	194.457
35		0.43129	1.12	0	0	1	0	25.3112	-2.99177	-12.6494	3.70732	-7.44531	-21.8154	3.96544	-7.23858	-0.56061	1.96387	0.56393	0.23318	-74.2346	7.90669	-8.043	4.50336	2.41023	-1.72042	19.3345	33.6987	0.18576	-22.626	3.02775	0.05879	49.3178	16.5654	-9.46904	-4.476	-2.58558	27.6879	19.2581	22.3617	-1.20113	16.0377	6.69899	0.12895	28.5048	1.92916	-109.561	102.6	-23.9272	196.826
36		0.41963	1.13	0	0	1	0	27.8182	2.14373	-7.13049	3.96014	-7.45553	-21.9167	2.35322	-6.81338	-0.16471	1.62005	-0.01367	0.15098	-72.6785	8.25801	-10.8708	3.77184	2.48684	-1.82354	20.042	33.2107	0.18083	-23.1809	2.58421	-0.01348	47.5029	14.3278	-11.5764	-3.99462	-2.42356	27.5965	17.4372	21.595	-0.6944	13.8465	5.86382	0.0177	29.4718	2.6747	-107.714	105.41	-24.6734	196.893
37		0.40795	1.14	0	0	1	0	30.1311	7.01678	-1.73792	4.24406	-7.4102	-21.9657	0.53537	-6.35796	0.24501	1.04702	-0.51527	0.1321	-70.1733	8.031	-12.5509	3.05991	2.56225	-1.94883	20.909	33.0281	0.23922	-23.5683	1.94911	-0.09156	44.5387	12.2736	-14.175	-3.53529	-2.28348	27.478	15.7114	21.0215	-0.17908	11.7511	5.21595	-0.11846	30.4391	3.43887	-105.884	107.1	-24.999	194.446
38		0.39625	1.15	0	0	1	0	32.2425	10.8672	3.05202	4.55549	-7.31604	-21.9659	-1.5666	-5.85129	0.67576	0.051	-0.87701	0.16449	-66.2555	7.5552	-13.1013	2.37993	2.63245	-2.08404	21.8867	33.0906	0.34078	-23.3397	1.40331	-0.16706	39.5367	10.489	-16.8888	-3.11456	-2.1616	27.3294	14.0089	20.6181	0.34493	9.54696	4.72535	-0.26402	31.3976	4.21218	-104.098	107.702	-24.6747	189.376
39		0.38452	1.16	0	0	1	0	34.4679	13.1293	6.98433	4.89265	-7.18723	-21.9246	-4.04537	-5.26353	1.12889	-1.59348	-1.06639	0.23063	-60.9226	7.40908	-12.7455	1.74684	2.69876	-2.21825	22.9198	33.3257	0.46599	-22.2893	1.27064	-0.22782	32.0968	8.64242	-19.2819	-2.75643	-2.05657	27.1525	12.2866	20.3319	0.87231	7.14305	4.22133	-0.40057	32.3397	4.98563	-102.381	107.274	-23.5829	181.846
40		0.37276	1.17	0	0	1	0	37.1627	13.5622	9.91324	5.25769	-7.04227	-21.8495	-7.00914	-4.5548	1.59419	-4.15441	-1.09137	0.30737	-54.7369	8.00636	-11.9446	1.17326	2.76813	-2.34413	24.0569	33.6643	0.58479	-20.7035	1.73921	-0.25727	22.5699	6.43422	-20.8695	-2.48524	-1.97152	26.9526	10.5476	20.105	1.3908	4.64999	3.55576	-0.50241	33.2596	5.75081	-100.757	105.895	-21.636	172.036
41		0.36097	1.18	0	0	1	0	40.5634	12.2982	11.6125	5.65567	-6.90051	-21.7499	-10.5766	-3.67808	2.0596	-7.92812	-0.99792	0.37268	-48.7376	9.33352	-11.3453	0.66337	2.84952	-2.4604	25.3822	34.02	0.67336	-19.2469	2.85234	-0.24336	11.8964	3.8776	-21.0073	-2.31783	-1.91132	26.7409	8.8161	19.8839	1.88995	2.32526	2.67799	-0.54267	34.1532	6.49953	-99.2475	103.659	-18.7324	160.041
42		0.34915	1.19	0	0	1	0	44.7343	9.71713	11.9792	6.0929	-6.77833	-21.6382	-14.8643	-2.58252	2.52119	-13.1958	-0.85224	0.41885	-43.9323	10.8667	-11.462	0.20964	2.94903	-2.57282	26.9015	34.4259	0.74231	-18.4004	4.41048	-0.18908	1.0665	1.40091	-19.2539	-2.25953	-1.87918	26.5355	7.09747	19.6563	2.36693	0.40405	1.69802	-0.51138	35.0185	7.22403	-97.8757	100.655	-14.9072	146.16
43		0.33728	1.2	0	0	1	0	49.5644	6.23223	11.2636	6.57545	-6.68765	-21.5262	-19.9683	-1.21451	2.97153	-20.1613	-0.7125	0.45687	-40.7232	11.8275	-12.3215	-0.20341	3.06471	-2.69036	28.5327	34.9114	0.81417	-18.1429	5.88551	-0.10637	-9.402	-0.30765	-15.8757	-2.30728	-1.87155	26.3567	5.38015	19.4337	2.81392	-1.0086	0.88739	-0.42629	35.8541	7.91746	-96.6589	96.9432	-10.3451	130.926
44		0.32536	1.21	0	0	1	0	54.81	2.29776	9.96897	7.10796	-6.63585	-21.4216	-25.9452	0.47678	3.39097	-28.8801	-0.61466	0.51202	-38.884	11.8214	-13.5948	-0.59135	3.18687	-2.8192	30.1443	35.2749	0.88104	-18.1934	6.79603	-0.00449	-19.4413	-0.96971	-11.7478	-2.45624	-1.87742	26.2176	3.66916	19.1843	3.21107	-1.91821	0.42369	-0.32569	36.6586	8.57398	-95.6083	92.602	-5.21489	114.836
45		0.3134	1.22	0	0	1	0	60.0615	-1.47943	8.84773	7.69276	-6.62425	-21.327	-32.799	2.52393	3.76572	-39.1429	-0.57125	0.63209	-38.0753	11.0787	-14.9369	-0.96552	3.30559	-2.96157	31.7194	35.2919	0.91517	-18.5194	7.10758	0.10909	-28.834	-1.07535	-8.08163	-2.70247	-1.88655	26.1209	2.00534	18.8584	3.54227	-2.35925	0.19242	-0.27168	37.4316	9.18907	-94.731	87.7516	0.32237	98.3379
46		0.3014	1.23	0	0	1	0	64.6242	-4.41464	9.19963	8.32803	-6.6457	-21.2368	-40.4785	4.92421	4.10088	-50.3506	-0.57282	0.90516	-38.2433	10.0577	-15.969	-1.33512	3.41571	-3.11663	33.2848	34.88	0.90342	-19.432	7.07676	0.22184	-36.7161	-1.41857	-6.59154	-3.03747	-1.89611	26.0551	0.41004	18.4549	3.8052	-2.31013	-0.07975	-0.36867	38.1729	9.75965	-94.029	82.499	5.92686	82.0157
47		0.28936	1.24	0	0	1	0	67.6564	-6.02859	12.7252	9.00517	-6.68377	-21.1295	-48.8827	7.62727	4.41261	-61.5912	-0.60582	1.43929	-39.4163	9.1506	-16.2513	-1.71093	3.51625	-3.27892	34.8149	34.1573	0.8339	-21.2401	6.99517	0.31721	-42.02	-2.53339	-9.25378	-3.44104	-1.90953	25.9877	-1.1385	18.0615	4.00748	-1.70624	-0.6098	-0.73737	38.8812	10.2834	-93.496	76.9005	11.0654	66.5817
48		0.27728	1.25	0	0	1	0	68.6776	-6.39893	20.0986	9.70942	-6.71673	-20.9668	-57.8693	10.5343	4.71717	-72.0213	-0.69977	2.25567	-41.3096	8.65434	-15.486	-2.10332	3.6096	-3.43866	36.7351	33.6721	0.65204	-24.2415	7.14021	0.3819	-44.5807	-4.41915	-16.7472	-3.88462	-1.9322	25.8672	-2.57771	17.8829	4.16401	-0.57394	-1.43664	-1.40688	39.5536	10.7586	-93.1159	71.0297	15.2494	52.6822
49		0.26515	1.26	0	0	1	0	67.8948	-6.206	29.4293	10.4243	-6.72844	-20.7133	-67.263	13.5252	5.02018	-81.1492	-0.94688	3.1769	-43.3821	8.7041	-13.5125	-2.51781	3.7004	-3.58423	39.8696	34.0772	0.28607	-28.6711	7.64865	0.39999	-45.5556	-6.51854	-27.0558	-4.34513	-1.9669	25.6474	-3.74254	18.1031	4.2878	0.93657	-2.37809	-2.22581	40.1865	11.1843	-92.8659	65.0373	18.2414	40.7336
50		0.25296	1.27	0	0	1	0	65.8004	-6.19963	37.2167	11.1348	-6.71815	-20.3659	-76.8561	16.5006	5.31305	-88.4655	-1.41901	3.90666	-45.155	9.26977	-10.1844	-2.95428	3.79336	-3.70246	44.2819	35.3207	-0.26883	-34.0657	8.42175	0.34159	-46.5636	-8.16631	-36.621	-4.8158	-2.01092	25.3179	-4.5826	18.6474	4.37912	2.66994	-3.14874	-2.94377	40.777	11.5617	-92.7207	59.0963	20.0407	30.8527
51		0.2407	1.28	0	0	1	0	62.4779	-6.62103	41.2193	11.8265	-6.6972	-19.9565	-86.4066	19.3943	5.58207	-92.7829	-2.06274	4.26434	-46.2942	10.3278	-5.63936	-3.4089	3.8922	-3.77868	49.0089	36.7043	-0.95472	-39.177	9.32765	0.18828	-48.5781	-9.26688	-43.0262	-5.30359	-2.05885	24.9045	-5.2027	19.2404	4.42776	4.48539	-3.63725	-3.39412	41.3233	11.893	-92.6556	53.313	20.7123	22.9235
52		0.22835	1.29	0	0	1	0	57.5026	-7.20453	41.6015	12.4807	-6.6774	-19.5265	-95.6514	22.1563	5.81732	-92.2788	-2.70845	4.2782	-46.5042	11.9728	-0.62772	-3.87472	4.00122	-3.80228	53.1954	37.7022	-1.7261	-42.84	10.4113	-0.03085	-51.7586	-10.4258	-45.9501	-5.81961	-2.1093	24.4447	-5.65202	19.6853	4.4231	6.19222	-4.04795	-3.55833	41.8238	12.1801	-92.6479	47.7032	20.2689	16.7221
53		0.21591	1.3	0	0	1	0	50.3736	-7.56962	39.6183	13.0746	-6.66419	-19.106	-104.332	24.7415	6.01631	-85.1979	-3.17992	4.06757	-45.4943	14.2799	3.81455	-4.34104	4.12687	-3.77332	56.7156	38.2365	-2.55936	-44.5065	11.771	-0.25797	-55.9909	-12.3614	-46.183	-6.37391	-2.16892	23.9695	-5.86404	19.9581	4.35934	7.57292	-4.69286	-3.49651	42.2767	12.424	-92.6767	42.2233	18.7736	11.9091
54		0.20337	1.31	0	0	1	0	40.8331	-7.61481	36.2769	13.5822	-6.65761	-18.7136	-112.206	27.1136	6.18534	-70.4403	-3.43361	3.72403	-43.0045	17.1062	7.05307	-4.79368	4.27623	-3.70174	59.7149	38.4197	-3.42393	-43.9568	13.3349	-0.4511	-61.3807	-15.2441	-44.7659	-6.97602	-2.24901	23.4992	-5.77614	20.1325	4.23375	8.4577	-5.68162	-3.28643	42.68	12.6245	-92.7254	36.8103	16.4538	8.0136
55		0.19074	1.32	0	0	1	0	28.9522	-7.61946	32.1435	13.9776	-6.65783	-18.3601	-119.047	29.2464	6.33627	-47.8709	-3.59421	3.29786	-38.8251	20.0345	9.01414	-5.21578	4.45377	-3.60053	62.1267	38.3459	-4.27935	-40.9481	14.8064	-0.59039	-68.4592	-18.5855	-42.6893	-7.63891	-2.35775	23.044	-5.3958	20.286	4.04866	8.74888	-6.85063	-3.00603	43.032	12.7804	-92.7837	31.3863	13.6066	4.57301
56		0.17802	1.33	0	0	1	0	15.0407	-7.91547	27.5904	14.2379	-6.66845	-18.0516	-124.64	31.1185	6.48024	-18.3006	-3.80463	2.82563	-32.8609	22.5092	9.71775	-5.58871	4.65852	-3.48194	63.7338	37.9885	-5.08128	-35.3169	15.7763	-0.64703	-78.0088	-21.6623	-40.5314	-8.3834	-2.49527	22.6057	-4.7519	20.4492	3.81481	8.3329	-7.93807	-2.71195	43.3312	12.8904	-92.8462	25.8299	10.4845	1.22152
57		0.1652	1.34	0	0	1	0	-0.6862	-8.61807	22.7693	14.3444	-6.69431	-17.7903	-128.772	32.7062	6.62152	17.0701	-4.11666	2.32977	-25.1715	24.1654	8.98044	-5.89343	4.88419	-3.35974	64.4477	37.2668	-5.78586	-27.2196	15.9649	-0.57331	-90.7131	-23.9299	-38.1785	-9.23834	-2.65525	22.1844	-3.82926	20.6251	3.5452	6.97709	-8.75646	-2.41667	43.5752	12.9527	-92.9118	19.9451	7.23232	-2.29024
58		0.15227	1.35	1	1	1	0	-18.4794	-9.65364	17.4457	14.2789	-6.73966	-17.5786	-131.224	33.979	6.74935	57.3425	-4.51479	1.80067	-15.9306	25.1595	6.74244	-6.11185	5.1232	-3.25081	64.3589	36.094	-6.34483	-17.1263	15.4037	-0.35017	-106.896	-25.1632	-35.0806	-10.2378	-2.82908	21.7848	-2.58189	20.7781	3.25025	4.34363	-9.21555	-2.10215	43.7596	12.9649	-92.9813	13.4772	3.78825	-5.97944
59		0.13922	1.36	1	0	1	0	-39.0671	-10.6093	11.1766	14.0175	-6.80733	-17.4236	-131.763	34.8939	6.8326	101.901	-4.82708	1.2139	-5.42633	26.2212	3.402	-6.22808	5.37265	-3.17021	63.5511	34.2928	-6.70583	-5.71327	14.3647	-0.02562	-126.297	-25.5761	-30.7275	-11.4161	-3.00963	21.417	-0.98908	20.7816	2.94152	0.08197	-9.31136	-1.75251	43.877	12.9244	-93.0531	6.19795	-0.03775	-9.65699
60		0.12605	1.37	1	0	1	0	-63.2013	-10.5111	3.69608	13.5265	-6.8933	-17.3369	-130.153	35.3825	6.82554	149.444	-4.61012	0.57257	5.87584	28.312	-0.39654	-6.23041	5.63869	-3.12584	62.0325	31.7113	-6.84699	6.15768	13.1328	0.31855	-148.075	-25.8313	-24.7683	-12.8015	-3.19664	21.0933	0.92133	20.4603	2.63181	-6.09495	-9.13943	-1.35868	43.9171	12.8287	-93.1229	-2.00574	-4.23915	-13.2698
61		0.11275	1.38	1	0	1	0	-91.1297	-8.13096	-5.04585	12.766	-6.98001	-17.3331	-126.18	35.3436	6.68115	196.992	-3.35225	-0.09112	17.3962	32.1423	-4.10256	-6.11336	5.93613	-3.11846	59.8461	28.3759	-6.7898	17.4585	11.837	0.6127	-171.219	-26.6654	-16.8999	-14.411	-3.4005	20.8257	3.09511	19.681	2.33611	-14.3588	-8.82612	-0.90649	43.8701	12.6758	-93.189	-11.096	-8.50018	-17.0726
62		0.09932	1.39	1	0	1	0	-122.422	-2.60093	-15.1173	11.6971	-7.03722	-17.4274	-119.704	34.6566	6.36531	239.91	-0.85176	-0.756	28.7551	37.9294	-7.3451	-5.87777	6.28403	-3.14408	57.0382	24.3707	-6.55565	27.2463	10.4623	0.80879	-194.981	-28.4867	-6.83228	-16.2518	-3.64034	20.6273	5.46068	18.3731	2.07996	-24.6474	-8.42352	-0.3759	43.7284	12.4646	-93.2556	-20.8764	-12.4736	-21.3261
63		0.08575	1.4	1	0	1	0	-156.155	6.35822	-26.4445	10.2884	-7.02915	-17.6346	-110.727	33.2171	5.87044	272.96	2.66124	-1.41597	40.0682	45.254	-9.9424	-5.52642	6.70069	-3.19608	53.5575	19.8097	-6.15019	35.0404	8.95278	0.88736	-218.903	-31.2343	5.58298	-18.3257	-3.93958	20.5122	7.89173	16.53	1.89722	-36.4566	-7.88265	0.25177	43.4878	12.1949	-93.3303	-31.0262	-15.9395	-26.0931
64		0.07206	1.41	1	0	1	0	-191.2	18.5841	-38.1632	8.5197	-6.9204	-17.9641	-99.4515	30.9762	5.2235	291.758	6.67138	-2.03095	51.8117	52.8802	-11.8526	-5.0581	7.19653	-3.26792	49.3024	14.9622	-5.58328	40.8582	7.21375	0.86179	-242.402	-34.2989	19.9486	-20.6306	-4.31986	20.495	10.1799	14.2327	1.81453	-48.7134	-7.07489	0.97928	43.1478	11.8683	-93.4219	-41.1822	-18.6176	-31.4646
65		0.05827	1.42	1	0	1	0	-226.3	33.5673	-48.278	6.38425	-6.67902	-18.4069	-86.3173	27.9646	4.48136	293.823	10.5396	-2.50502	64.3177	59.1167	-12.9889	-4.46613	7.76552	-3.35449	44.3446	10.1532	-4.87929	44.957	5.08057	0.75792	-264.38	-36.8197	34.9944	-23.1566	-4.79145	20.5859	12.0956	11.6474	1.84263	-60.0207	-5.89684	1.77486	42.7117	11.4884	-93.5434	-50.9534	-20.0445	-37.726
66		0.04442	1.43	1	0	1	0	-259.901	50.4613	-54.1422	3.89149	-6.28005	-18.9255	-71.9845	24.3025	3.71061	278.887	13.6507	-2.72898	77.3285	62.7596	-13.1018	-3.74305	8.385	-3.45033	39.0741	5.58542	-4.08263	47.5433	2.50276	0.59623	-283.17	-38.5074	48.826	-25.8815	-5.3495	20.7817	13.4737	8.98011	1.97306	-68.9805	-4.44432	2.5614	42.1883	11.0608	-93.7144	-59.8779	-19.6447	-45.3123
67		0.03054	1.44	1	0	1	0	-290.075	68.0231	-53.3965	1.0709	-5.71022	-19.4528	-57.2689	20.1965	2.9652	248.961	15.5438	-2.64106	89.9908	63.5107	-11.7813	-2.88852	9.02579	-3.54676	33.9805	1.42834	-3.26038	48.6736	-0.16403	0.39286	-296.867	-39.787	59.3334	-28.7653	-5.9806	21.0606	14.2207	6.435	2.16741	-74.3452	-3.01605	3.2042	41.5921	10.5926	-93.9624	-67.4963	-16.8947	-54.716
68		0.01666	1.45	1	0	1	0	-314.509	84.4484	-44.971	-2.02583	-4.97421	-19.9026	-43.0311	15.913	2.28136	208.042	15.9451	-2.27069	101.375	61.5043	-8.45513	-1.91433	9.66039	-3.62929	29.5069	-2.04035	-2.51636	48.7144	-2.24981	0.15682	-304.188	-40.7902	64.4916	-31.7515	-6.66432	21.3821	14.3453	4.21111	2.3618	-75.6161	-1.90036	3.52527	40.9429	10.0918	-94.3213	-73.4838	-11.7238	-66.0569
69		0.00282	1.46	1	0	1	0	-330.577	97.5635	-29.7754	-5.32257	-4.10143	-20.19	-30.0508	11.7344	1.67745	161.297	14.8099	-1.73713	110.984	56.9928	-2.54832	-0.84171	10.2637	-3.67558	26.1178	-4.62076	-1.97486	48.7095	-3.37016	-0.12085	-305.106	-40.8388	62.9916	-34.7782	-7.36468	21.6961	13.9979	2.44987	2.51244	-73.534	-1.19241	3.39474	40.2616	9.56543	-94.8211	-77.6489	-4.84607	-78.5567
70		-0.01096	1.47	1	0	1	0	-335.937	105.56	-10.4761	-8.71894	-3.14535	-20.2551	-18.9169	7.91492	1.14657	114.172	12.4217	-1.18998	118.704	50.545	6.12193	0.30459	10.8146	-3.65704	24.1259	-6.37013	-1.71022	49.7087	-3.70027	-0.44884	-300.221	-39.1917	54.8078	-37.79	-8.02983	21.9564	13.3799	1.15036	2.62707	-69.3333	-0.82057	2.79841	39.5676	9.02095	-95.4736	-79.8857	2.56894	-90.7817
71		-0.02466	1.48	1	0	1	0	-329.076	107.485	9.50615	-12.0983	-2.17231	-20.0783	-9.95753	4.64074	0.66036	71.5743	9.34592	-0.747	124.635	42.895	17.0956	1.49963	11.3008	-3.54507	23.3372	-7.46601	-1.6892	51.6787	-3.53188	-0.79549	-290.012	-35.6011	40.8481	-40.7361	-8.60396	22.1297	12.6006	0.1842	2.74245	-63.6821	-0.68269	1.77889	38.8773	8.46645	-96.2703	-80.2059	9.55224	-101.455
72		-0.03827	1.49	1	0	1	0	-308.955	103.133	26.9201	-15.336	-1.24885	-19.6816	-3.22144	2.00356	0.186	37.0017	6.20045	-0.47168	129.2	34.4722	29.3022	2.72174	11.717	-3.31793	23.0484	-8.18142	-1.77988	53.5196	-3.02061	-1.08423	-275.323	-30.1189	22.2063	-43.5681	-9.0346	22.1968	11.6563	-0.63878	2.91264	-56.728	-0.6914	0.37078	38.2045	7.9106	-97.19	-78.7748	15.5871	-109.889
73		-0.05177	1.5	1	0	1	0	-274.493	92.9338	39.1107	-18.2977	-0.4327	-19.1226	1.48319	0.00386	-0.29395	12.0184	3.45483	-0.36727	133.076	25.4933	41.1243	3.95833	12.0591	-2.96679	22.5634	-8.89304	-1.84157	54.2842	-2.35283	-1.22922	-257.718	-23.1994	0.23874	-46.2493	-9.27453	22.1496	10.5533	-1.49648	3.20636	-48.8888	-0.75315	-1.36793	37.5601	7.36164	-98.2063	-75.9123	20.4674	-115.887
74		-0.06516	1.51	1	0	0	0	-225.069	77.8879	44.2334	-20.8375	0.2357	-18.484	4.49726	-1.41558	-0.76046	-3.58252	1.36929	-0.37218	136.718	16.3533	50.5761	5.20786	12.3238	-2.50169	21.7063	-9.74308	-1.82275	54.0717	-1.7071	-1.18991	-238.555	-15.9757	-22.8247	-48.7599	-9.29277	21.9873	9.4299	-2.43692	3.65465	-41.1668	-0.79433	-3.30211	36.9514	6.82632	-99.2918	-72.0614	24.0939	-119.461
75		-0.07844	1.52	1	0	0	0	-161.681	59.3419	41.5686	-22.8067	0.73692	-17.8613	6.18771	-2.32721	-1.15733	-11.1796	0.01535	-0.38444	140.042	7.56988	55.8349	6.47547	12.5105	-1.95416	20.7985	-10.4529	-1.77432	53.7189	-1.0983	-1.00841	-218.065	-9.85412	-43.9046	-51.0878	-9.08911	21.7174	8.50446	-3.33419	4.19698	-34.6307	-0.79137	-5.18963	36.3817	6.30964	-100.419	-67.6739	26.3319	-120.557
76		-0.0916	1.53	1	0	0	0	-87.991	39.0167	31.9127	-24.0765	1.0705	-17.3466	6.85094	-2.79281	-1.41925	-12.7308	-0.68404	-0.32331	142.521	-0.40918	55.8391	7.76622	12.6206	-1.37204	19.9829	-10.6659	-1.75579	53.2707	-0.45389	-0.75218	-195.615	-5.85663	-59.8474	-53.2147	-8.6989	21.3577	7.84139	-3.99034	4.68171	-29.5129	-0.74689	-6.69132	35.8503	5.81516	-101.557	-63.1094	27.0625	-119.126
77		-0.10464	1.54	1	0	0	0	-10.6007	18.9345	17.7955	-24.5694	1.25192	-17.0084	6.70965	-2.86863	-1.49992	-10.4212	-0.89721	-0.18443	143.532	-7.1629	50.4188	9.07977	12.6565	-0.80959	18.7332	-10.2227	-1.7421	51.0727	0.22601	-0.42548	-170.771	-4.34121	-68.4405	-55.1121	-8.18671	20.9367	7.25457	-4.25032	4.91596	-24.9981	-0.65869	-7.49574	35.3546	5.34512	-102.677	-58.6622	26.3755	-115.451
78		-0.11758	1.55	1	0	0	0	62.19	0.78841	2.89745	-24.2881	1.30445	-16.8739	5.98287	-2.63236	-1.39193	-6.37707	-0.81414	-0.03618	142.737	-12.3302	39.9605	10.41	12.6232	-0.31979	16.502	-9.04669	-1.68086	45.6629	0.84842	-0.01403	-144.132	-4.87111	-68.9217	-56.7511	-7.6313	20.4881	6.56941	-4.04607	4.75576	-20.3195	-0.52454	-7.48488	34.8897	4.90012	-103.755	-54.5937	24.6249	-110.236
79		-0.13041	1.56	1	0	0	0	122.705	-14.4329	-9.42196	-23.3216	1.24858	-16.927	4.92259	-2.19606	-1.13823	-2.27451	-0.59428	0.04961	140.132	-15.7002	25.1578	11.7483	12.5265	0.04909	13.4798	-7.13373	-1.57665	37.7482	1.2946	0.42376	-116.916	-6.28097	-61.6019	-58.1149	-7.10917	20.0492	5.81828	-3.42405	4.18968	-15.5862	-0.36415	-6.76796	34.4499	4.47916	-104.775	-51.0842	22.3146	-104.388
80		-0.14315	1.57	1	0	0	0	165.953	-26.1182	-17.1855	-21.827	1.10051	-17.1213	3.77648	-1.68439	-0.81747	0.9319	-0.34798	0.05786	135.755	-17.1632	7.1681	13.0856	12.3731	0.25637	10.3162	-4.69066	-1.43976	29.2457	1.47452	0.76641	-89.7395	-7.3789	-47.5175	-59.1989	-6.68525	19.6622	5.06583	-2.55207	3.34044	-11.2256	-0.21941	-5.59146	34.0294	4.08013	-105.735	-48.1892	19.9727	-98.7868
81		-0.15579	1.58	1	0	0	0	190.679	-33.7327	-19.7788	-19.9938	0.87808	-17.3963	2.73536	-1.20084	-0.50972	2.9592	-0.13869	0.02124	129.6	-16.761	-12.1768	14.4094	12.1723	0.27532	7.49268	-2.08811	-1.22846	21.457	1.38441	0.89757	-62.3009	-7.71397	-28.683	-59.9991	-6.40835	19.3665	4.28549	-1.64671	2.38839	-7.40122	-0.11977	-4.23616	33.6234	3.70041	-106.642	-45.8186	18.0535	-94.1029
82		-0.16834	1.59	1	0	0	0	199.035	-36.9439	-17.7328	-18.0041	0.60467	-17.6885	1.91433	-0.81037	-0.26698	3.95851	0.00834	-0.02107	121.913	-14.8108	-30.645	15.7022	11.9363	0.10082	5.21131	0.2948	-0.9051	14.8616	1.12125	0.78969	-34.1303	-7.42485	-7.95395	-60.5073	-6.30521	19.1859	3.48739	-0.86593	1.49076	-4.20006	-0.05292	-2.94564	33.2292	3.33768	-107.507	-43.7336	16.8287	-90.6123
83		-0.18081	1.6	1	0	0	0	195.068	-35.9382	-12.5994	-16.004	0.30949	-17.9441	1.36129	-0.53942	-0.10058	4.26921	0.09361	-0.04818	113.373	-11.9227	-46.2522	16.947	11.6782	-0.24909	3.63506	2.24576	-0.49334	9.88526	0.7826	0.50799	-5.05896	-6.48522	11.9748	-60.7141	-6.37673	19.1258	2.75001	-0.2657	0.73982	-1.80451	0.02369	-1.86734	32.8474	2.99067	-108.346	-41.6365	16.2447	-88.0077
84		-0.1932	1.61	1	0	0	0	183.32	-31.7875	-6.43642	-14.0947	0.02332	-18.1305	1.06675	-0.3837	0.00625	4.22268	0.13158	-0.05597	104.75	-9.0588	-57.6971	18.1313	11.4095	-0.73805	2.84796	3.75372	-0.04107	6.84517	0.37809	0.13025	24.786	-4.26116	29.323	-60.6103	-6.60146	19.182	2.09013	0.1586	0.17049	-0.36911	0.14387	-1.03452	32.481	2.65939	-109.165	-39.3334	15.8783	-85.4065
85		-0.20551	1.62	1	0	0	0	168.045	-26.4809	-1.07939	-12.3311	-0.23219	-18.2401	0.97438	-0.319	0.07396	4.03308	0.14273	-0.04496	96.4373	-7.35315	-64.5052	19.2474	11.1343	-1.31774	2.59606	4.79471	0.40783	5.33217	-0.13113	-0.25821	54.8878	0.19951	43.1982	-60.1891	-6.94057	19.3529	1.42006	0.42178	-0.21633	0.05169	0.30078	-0.42233	32.1335	2.34493	-109.959	-36.8763	15.1577	-81.7947
86		-0.21777	1.63	1	0	0	0	152.497	-22.1807	2.2812	-10.7292	-0.45412	-18.2864	1.00651	-0.31353	0.11474	3.79576	0.14658	-0.01732	88.4841	-7.50418	-67.049	20.2881	10.8479	-1.9365	2.37915	5.30308	0.81803	4.39109	-0.74853	-0.56817	84.3329	7.44728	53.392	-59.4506	-7.34408	19.6425	0.64585	0.54861	-0.45261	-0.46658	0.46379	-0.01142	31.8057	2.04863	-110.713	-34.59	13.7091	-76.6528
87		-0.22997	1.64	1	0	0	0	138.36	-20.2293	3.01088	-9.27904	-0.65691	-18.2962	1.0961	-0.33929	0.13649	3.54184	0.15621	0.02009	80.9321	-9.49026	-66.3051	21.2479	10.5423	-2.54975	1.88803	5.42427	1.19424	3.32827	-1.41336	-0.77562	112.152	17.484	60.2375	-58.4051	-7.75998	20.0566	-0.18789	0.60167	-0.60322	-1.56485	0.62856	0.19176	31.4937	1.77097	-111.407	-32.8701	11.5063	-70.146
88		-0.24213	1.65	1	0	0	0	125.805	-20.7568	0.68423	-7.96299	-0.86182	-18.3024	1.20419	-0.37837	0.14938	3.28045	0.17627	0.0574	73.9373	-12.8515	-63.3579	22.1252	10.2101	-3.12575	1.23473	5.45744	1.5484	2.13385	-2.01427	-0.90085	137.791	30.2431	64.4416	-57.0719	-8.14016	20.601	-0.89647	0.66764	-0.7374	-2.69062	0.81619	0.17949	31.1905	1.51128	-112.03	-31.8927	8.76142	-62.8076
89		-0.25425	1.66	1	0	0	0	114.085	-23.0085	-4.84139	-6.76812	-1.08567	-18.3419	1.31672	-0.42301	0.16289	3.01097	0.20495	0.08525	67.6035	-16.9414	-58.8871	22.9228	9.84781	-3.64467	0.63267	5.52471	1.86001	1.08877	-2.43581	-0.95749	161.464	45.5276	66.7106	-55.4725	-8.44289	21.2847	-1.37503	0.78728	-0.89073	-3.64705	1.02428	-0.01892	30.889	1.26818	-112.573	-31.5713	5.7473	-55.1959
90		-0.26636	1.67	1	0	0	0	102.324	-25.9271	-12.8514	-5.69171	-1.33551	-18.449	1.43701	-0.47348	0.18054	2.73585	0.23856	0.09552	61.8087	-21.1136	-52.9658	23.6456	9.45846	-4.09311	0.02632	5.55702	2.13095	0.2452	-2.63859	-0.98632	184.062	62.4064	67.1983	-53.6225	-8.63457	22.1136	-1.71337	0.91865	-1.05058	-4.83752	1.19946	-0.32893	30.5842	1.03993	-113.036	-31.7521	2.68725	-47.7418
91		-0.27845	1.68	1	0	0	0	90.2628	-28.4914	-21.462	-4.738	-1.60937	-18.6434	1.58279	-0.53596	0.20148	2.48493	0.27429	0.07966	56.212	-24.9998	-45.3999	24.2966	9.05224	-4.45806	-0.82591	5.39227	2.38795	-0.53811	-2.59401	-1.02034	206.646	78.9556	65.4121	-51.5287	-8.69043	23.0776	-2.08646	0.95839	-1.15304	-6.96655	1.22654	-0.62857	30.2723	0.82462	-113.422	-32.3392	-0.22684	-40.8055
92		-0.29054	1.69	1	0	0	0	78.592	-29.8495	-28.0038	-3.90842	-1.8979	-18.9191	1.77487	-0.61747	0.22325	2.31356	0.30869	0.0317	50.3433	-28.6123	-36.1556	24.8746	8.64198	-4.72563	-2.08914	4.84233	2.63688	-1.31358	-2.18988	-1.01241	230.017	92.4988	60.6059	-49.1921	-8.59832	24.1404	-2.64819	0.80693	-1.12389	-10.6934	0.98469	-0.78796	29.9503	0.62031	-113.738	-33.2447	-2.74042	-34.8635
93		-0.30263	1.7	1	0	0	0	68.622	-29.5593	-30.0811	-3.19174	-2.18667	-19.2409	2.01871	-0.71879	0.23784	2.26944	0.33648	-0.03984	43.6824	-32.2899	-25.348	25.3738	8.2385	-4.88219	-3.72142	3.96508	2.88858	-1.87279	-1.43481	-0.89137	254.605	100.557	52.0554	-46.6118	-8.36364	25.236	-3.44046	0.45762	-0.96373	-16.2347	0.48449	-0.76533	29.616	0.42501	-113.999	-34.335	-4.57635	-30.4529
94		-0.31474	1.71	1	0	0	0	61.55	-27.8236	-26.7734	-2.56157	-2.46109	-19.554	2.30079	-0.83314	0.22903	2.37038	0.3543	-0.11198	35.7335	-36.5107	-13.1659	25.7832	7.84757	-4.91331	-5.65393	3.02904	3.13398	-1.85373	-0.58721	-0.61485	280.437	102.185	39.2756	-43.7866	-8.00468	26.277	-4.37947	-0.00876	-0.74792	-23.3099	-0.12785	-0.61407	29.2687	0.23665	-114.222	-35.463	-5.57178	-27.934
95		-0.32685	1.72	1	0	0	0	57.9058	-25.4519	-18.866	-1.98201	-2.71222	-19.804	2.59878	-0.95033	0.18628	2.60324	0.36557	-0.16802	26.0999	-41.3757	-0.18249	26.0873	7.4693	-4.805	-8.004	2.20177	3.30499	-1.00329	0.07779	-0.17541	307.158	98.2101	22.4756	-40.717	-7.541	27.1751	-5.3799	-0.50697	-0.54636	-31.5981	-0.71384	-0.39585	28.9091	0.05307	-114.431	-36.4816	-5.66496	-27.5048
96		-0.33898	1.73	1	0	0	0	57.3874	-23.5347	-8.11321	-1.41658	-2.94095	-19.9521	2.88483	-1.05864	0.11738	2.92282	0.37968	-0.207	14.6442	-46.235	12.3737	26.2682	7.10183	-4.55266	-10.8552	1.58391	3.34981	0.82021	0.43251	0.35719	334.018	90.2675	3.01766	-37.4053	-6.98903	27.8603	-6.41394	-0.97426	-0.38858	-40.8874	-1.19642	-0.14047	28.5391	-0.12799	-114.649	-37.218	-4.80191	-29.3256
97		-0.35112	1.74	1	0	0	0	59.0705	-23.029	3.25775	-0.83687	-3.15853	-19.9794	3.12393	-1.1445	0.0407	3.25765	0.40629	-0.23203	1.68893	-49.9051	22.8207	26.3104	6.74537	-4.17051	-14.031	1.3156	3.27854	3.67083	0.42721	0.84801	359.66	80.0336	-16.4133	-33.8595	-6.3661	28.2939	-7.46052	-1.34997	-0.28089	-50.7509	-1.51679	0.13734	28.1622	-0.30862	-114.901	-37.4996	-2.95982	-33.4528
98		-0.36327	1.75	1	0	0	0	61.8454	-24.4325	12.5553	-0.22712	-3.38369	-19.8918	3.28142	-1.1955	-0.02476	3.53351	0.44957	-0.24167	-12.0026	-51.0941	29.393	26.2067	6.40386	-3.6949	-17.1704	1.49809	3.12918	7.37391	0.04316	1.16796	382.012	69.0925	-31.9277	-30.1001	-5.69518	28.4782	-8.47395	-1.57512	-0.22096	-60.3658	-1.62044	0.40507	27.7834	-0.49061	-115.212	-37.2135	-0.23672	-39.6812
99		-0.37542	1.76	1	0	0	0	64.655	-27.5174	17.0847	0.41584	-3.63691	-19.7246	3.33194	-1.20407	-0.06177	3.6899	0.50288	-0.2328	-25.4466	-48.9172	30.6323	25.9611	6.08474	-3.18335	-19.8917	2.08371	2.95384	11.5216	-0.61063	1.24245	398.757	58.9872	-39.267	-26.1666	-5.00667	28.4657	-9.44276	-1.64189	-0.1906	-69.0108	-1.51451	0.58627	27.4082	-0.67541	-115.602	-36.324	3.10264	-47.4148
100		-0.38758	1.77	1	0	0	0	66.4964	-31.2756	15.3531	1.08342	-3.93212	-19.5378	3.26124	-1.16814	-0.05755	3.68241	0.5479	-0.20357	-37.559	-43.5838	26.0188	25.5889	5.79492	-2.7063	-21.9628	2.83948	2.81566	15.5803	-1.28826	1.07228	407.937	51.1385	-35.7064	-22.1169	-4.33384	28.3549	-10.4527	-1.60866	-0.15834	-76.564	-1.30381	0.6045	27.0424	-0.86372	-116.083	-34.8477	6.64341	-55.5998
101		-0.39973	1.78	1	0	0	0	66.5902	-34.366	7.9897	1.7569	-4.26965	-19.3969	3.0667	-1.09032	-0.006	3.49719	0.5652	-0.15089	-47.1639	-36.5605	16.4551	25.1156	5.53367	-2.32868	-23.3733	3.458	2.75576	19.0068	-1.80025	0.7203	408.038	46.573	-21.6831	-18.0244	-3.70081	28.2636	-11.6281	-1.52681	-0.10981	-83.0681	-1.11024	0.46136	26.6912	-1.05464	-116.654	-32.8338	9.91239	-62.8955
102		-0.41187	1.79	1	0	0	0	64.6817	-35.7281	-2.31994	2.41299	-4.63619	-19.3501	2.75724	-0.97622	0.08904	3.16984	0.54738	-0.07051	-53.0919	-29.8546	4.05901	24.5764	5.28959	-2.0916	-24.2899	3.65693	2.75861	21.3752	-2.09217	0.27485	397.86	45.5351	-0.77896	-13.9778	-3.11316	28.2931	-13.0647	-1.43617	-0.05308	-88.3014	-1.01103	0.22612	26.3598	-1.24525	-117.297	-30.359	12.5184	-68.1151
103		-0.42402	1.8	1	0	0	0	61.0875	-34.8102	-11.5619	3.03186	-5.00939	-19.4101	2.34796	-0.83161	0.21296	2.77762	0.50077	0.03936	-54.4362	-25.2113	-8.47713	24.0143	5.04416	-2.00399	-24.9087	3.23211	2.76903	22.4308	-2.13981	-0.18192	376.69	47.2492	21.397	-10.0797	-2.56032	28.4991	-14.8247	-1.41276	0.00762	-91.946	-1.04574	-0.03213	26.0528	-1.43129	-117.986	-27.5357	14.2206	-70.5371
104		-0.43618	1.81	1	0	0	0	56.4811	-31.6864	-15.7648	3.60302	-5.36195	-19.5453	1.85263	-0.65957	0.34621	2.41011	0.44126	0.17832	-50.8434	-23.6829	-18.5364	23.4764	4.77726	-2.04278	-25.2228	2.18643	2.7379	21.9802	-1.88846	-0.59333	344.494	50.1865	38.8827	-6.44036	-2.02621	28.8744	-16.8626	-1.50586	0.07792	-93.3011	-1.17739	-0.26771	25.7736	-1.60824	-118.689	-24.5279	14.8898	-69.8554
105		-0.44836	1.82	1	0	0	0	51.6237	-27.18	-12.9939	4.12688	-5.66953	-19.6893	1.2817	-0.45968	0.46549	2.14163	0.39108	0.34173	-42.6475	-25.2868	-24.1643	23.0077	4.47284	-2.15989	-24.957	0.74771	2.61599	19.7972	-1.26588	-0.93088	301.763	52.5885	47.6497	-3.17068	-1.49897	29.3542	-18.945	-1.68722	0.16	-90.8143	-1.28197	-0.44579	25.524	-1.77211	-119.374	-21.5429	14.4662	-66.0192
106		-0.46059	1.83	1	0	0	0	47.0435	-22.2329	-4.66858	4.61147	-5.91984	-19.7714	0.64746	-0.23062	0.53999	2.00946	0.36967	0.50726	-30.8694	-28.8081	-24.5292	22.6457	4.12615	-2.29578	-23.8749	-0.83161	2.31581	15.865	-0.18182	-1.19469	249.56	52.6473	47.385	-0.37623	-0.97894	29.8484	-20.745	-1.92727	0.24129	-82.7742	-1.24493	-0.53611	25.3041	-1.91973	-120.006	-18.8065	12.9627	-59.175
107		-0.47289	1.84	1	0	0	0	42.6775	-16.7909	5.14413	5.06478	-6.10988	-19.753	-0.02508	0.02301	0.53699	1.99426	0.38071	0.62636	-17.1727	-32.1312	-20.1287	22.4147	3.74974	-2.3963	-22.1686	-2.43335	1.7382	10.7156	1.41917	-1.41269	189.98	48.6682	41.1715	1.85193	-0.48571	30.2844	-22.0325	-2.26202	0.28768	-68.6643	-1.04504	-0.51983	25.1114	-2.0488	-120.554	-16.5391	10.4998	-49.7597
108		-0.48527	1.85	1	0	0	0	37.7747	-9.62083	12.0781	5.48525	-6.2323	-19.6456	-0.6845	0.28036	0.44287	2.00453	0.4083	0.65044	-3.6249	-33.2004	-12.5083	22.3212	3.37349	-2.42743	-20.4676	-4.01478	0.87362	5.34851	3.36534	-1.62956	126.265	39.7742	33.1031	3.45151	-0.05726	30.6325	-22.7713	-2.74591	0.26103	-49.6849	-0.71337	-0.40001	24.9414	-2.15815	-120.995	-14.9366	7.32696	-38.623
109		-0.49776	1.86	1	0	0	0	31.149	0.71469	13.8369	5.85657	-6.26607	-19.5003	-1.24659	0.49748	0.2846	1.8632	0.41918	0.57496	7.75682	-31.0651	-3.51227	22.3519	3.03554	-2.37958	-19.4253	-5.45728	-0.12655	0.81377	5.19015	-1.88964	62.3515	26.5095	25.6838	4.3987	0.26311	30.9	-23.0415	-3.34587	0.15835	-28.1542	-0.23084	-0.20595	24.7875	-2.24842	-121.316	-14.1648	3.77265	-26.9112
110		-0.51038	1.87	1	0	0	0	21.2883	14.7853	11.2052	6.14809	-6.17886	-19.377	-1.60297	0.61143	0.1226	1.29584	0.35959	0.44285	15.4023	-26.2004	5.36409	22.4762	2.76873	-2.26043	-19.3897	-6.58301	-1.03189	-2.12092	6.33898	-2.20048	2.60723	10.6176	18.7533	4.71184	0.44221	31.1043	-22.911	-3.94503	0.01943	-6.63435	0.47618	0.01385	24.641	-2.32221	-121.515	-14.3298	0.2196	-15.8947
111		-0.52315	1.88	1	0	0	0	6.24534	31.9029	7.50893	6.31391	-5.93736	-19.3114	-1.63116	0.55128	0.014	-0.06724	0.15196	0.30538	18.3915	-20.0113	13.0348	22.6514	2.59056	-2.08485	-20.546	-7.34149	-1.71372	-3.13193	6.47923	-2.51491	-48.2097	-5.6276	10.0517	4.45572	0.46568	31.245	-22.4397	-4.47342	-0.11076	12.4248	1.4182	0.20895	24.492	-2.38362	-121.606	-15.4613	-2.8108	-7.15248
112		-0.53606	1.89	1	0	0	0	-15.8635	50.4038	6.90761	6.29009	-5.51826	-19.2942	-1.19039	0.24491	-0.01727	-2.6586	-0.29556	0.19276	16.5585	-13.9839	18.3988	22.8291	2.49923	-1.87025	-22.952	-7.71228	-2.15052	-2.2237	5.72924	-2.76293	-85.6347	-20.0348	-2.92971	3.74447	0.34007	31.2892	-21.6988	-4.90766	-0.20579	26.8239	2.43791	0.34301	24.3297	-2.43842	-121.621	-17.5363	-4.65523	-2.67327
113		-0.54914	1.9	1	0	0	0	-45.3874	67.9538	12.1375	6.00049	-4.91608	-19.2734	-0.11183	-0.379	0.01907	-6.89396	-1.06833	0.10079	10.5539	-8.98456	20.0328	22.9636	2.476	-1.64072	-26.2711	-7.43129	-2.26941	0.47624	4.52036	-2.8771	-107.076	-30.9659	-20.5276	2.73235	0.09057	31.182	-20.703	-5.1507	-0.24934	35.227	3.25064	0.40735	24.1425	-2.49441	-121.616	-20.438	-4.7958	-4.04383
114		-0.56236	1.91	1	0	1	1	-79.7701	81.693	23.4093	5.37887	-4.15218	-19.1788	1.78305	-1.37549	0.08876	-13.0111	-2.20381	-0.01471	1.82103	-5.14855	16.5812	23.0204	2.49185	-1.43344	-29.8608	-6.22854	-1.97708	4.58785	3.23605	-2.81727	-113.38	-37.6804	-40.2241	1.58507	-0.24421	30.8811	-19.358	-5.07477	-0.24266	37.5879	3.61252	0.42998	23.9202	-2.56018	-121.655	-23.9156	-3.2359	-11.2912
115
116
[truncated: 157 more columns]
