# Supplementary material for: Instantaneous Metabolic Cost of Walking: Joint-Space Dynamic Model with Subject-Specific Heat Rate
Source: PLoS One. 2016 Dec 28;11(12):e0168070. doi: 10.1371/journal.pone.0168070 (PMC5193358; doi:10.1371/journal.pone.0168070)
Supplement: S1 File — (ZIP) [file pone.0168070.s001.zip › MEE-v2-Portable/115walk_Right1.xlsx]

## Sheet: 115walk_Right1
	115walk03.c3d	115walk03.c3d	115walk03.c3d	115walk03.c3d	115walk03.c3d	115walk03.c3d	115walk03.c3d	115walk03.c3d	115walk03.c3d	115walk03.c3d	115walk03.c3d	115walk03.c3d	115walk03.c3d	115walk03.c3d	115walk03.c3d	115walk03.c3d	115walk03.c3d	115walk03.c3d	115walk03.c3d	115walk03.c3d	115walk03.c3d	115walk03.c3d	115walk03.c3d	115walk03.c3d	115walk03.c3d	115walk03.c3d	115walk03.c3d	115walk03.c3d	115walk03.c3d	115walk03.c3d	115walk03.c3d	115walk03.c3d	115walk03.c3d	115walk03.c3d	115walk03.c3d	115walk03.c3d	115walk03.c3d	115walk03.c3d	115walk03.c3d	115walk03.c3d	115walk03.c3d	115walk03.c3d	115walk03.c3d	115walk03.c3d	115walk03.c3d	115walk03.c3d	115walk03.c3d	115walk03.c3d	115walk03.c3d
	Average Speed	COG	TIME	RIGHT_STANCE	RIGHT_STANCE_HEEL_SWITCH	LEFT_STANCE	LEFT_STANCE_HEEL_SWITCH	Right Ankle Angular Velocity	Right Ankle Angular Velocity	Right Ankle Angular Velocity	Right Ankle Joint Angle	Right Ankle Joint Angle	Right Ankle Joint Angle	Right Ankle Moment	Right Ankle Moment	Right Ankle Moment	Right Ankle Power	Right Ankle Power	Right Ankle Power	Right Hip Angular Velocity	Right Hip Angular Velocity	Right Hip Angular Velocity	Right Hip Joint Angle	Right Hip Joint Angle	Right Hip Joint Angle	Right Hip Moment	Right Hip Moment	Right Hip Moment	Right Hip Power	Right Hip Power	Right Hip Power	Right Knee Angular Velocity	Right Knee Angular Velocity	Right Knee Angular Velocity	Right Knee Joint Angle	Right Knee Joint Angle	Right Knee Joint Angle	Right Knee Moment	Right Knee Moment	Right Knee Moment	Right Knee Power	Right Knee Power	Right Knee Power	Right Elbow Angle	Right Elbow Angle	Right Elbow Angle	Right Elbow Angular Velocity	Right Elbow Angular Velocity	Right Elbow Angular Velocity
	METRIC	LINK_MODEL_BASED	FRAME_NUMBERS	DERIVED	DERIVED	DERIVED	DERIVED	LINK_MODEL_BASED	LINK_MODEL_BASED	LINK_MODEL_BASED	LINK_MODEL_BASED	LINK_MODEL_BASED	LINK_MODEL_BASED	LINK_MODEL_BASED	LINK_MODEL_BASED	LINK_MODEL_BASED	LINK_MODEL_BASED	LINK_MODEL_BASED	LINK_MODEL_BASED	LINK_MODEL_BASED	LINK_MODEL_BASED	LINK_MODEL_BASED	LINK_MODEL_BASED	LINK_MODEL_BASED	LINK_MODEL_BASED	LINK_MODEL_BASED	LINK_MODEL_BASED	LINK_MODEL_BASED	LINK_MODEL_BASED	LINK_MODEL_BASED	LINK_MODEL_BASED	LINK_MODEL_BASED	LINK_MODEL_BASED	LINK_MODEL_BASED	LINK_MODEL_BASED	LINK_MODEL_BASED	LINK_MODEL_BASED	LINK_MODEL_BASED	LINK_MODEL_BASED	LINK_MODEL_BASED	LINK_MODEL_BASED	LINK_MODEL_BASED	LINK_MODEL_BASED	LINK_MODEL_BASED	LINK_MODEL_BASED	LINK_MODEL_BASED	LINK_MODEL_BASED	LINK_MODEL_BASED	LINK_MODEL_BASED
	PROCESSED	PROCESSED	ORIGINAL	PROCESSED	PROCESSED	PROCESSED	PROCESSED	PROCESSED	PROCESSED	PROCESSED	PROCESSED	PROCESSED	PROCESSED	PROCESSED	PROCESSED	PROCESSED	PROCESSED	PROCESSED	PROCESSED	PROCESSED	PROCESSED	PROCESSED	PROCESSED	PROCESSED	PROCESSED	PROCESSED	PROCESSED	PROCESSED	PROCESSED	PROCESSED	PROCESSED	PROCESSED	PROCESSED	PROCESSED	PROCESSED	PROCESSED	PROCESSED	PROCESSED	PROCESSED	PROCESSED	PROCESSED	PROCESSED	PROCESSED	PROCESSED	PROCESSED	PROCESSED	PROCESSED	PROCESSED	PROCESSED
ITEM	1	X	1	1	1	1	1	X	Y	Z	X	Y	Z	X	Y	Z	X	Y	Z	X	Y	Z	X	Y	Z	X	Y	Z	X	Y	Z	X	Y	Z	X	Y	Z	X	Y	Z	X	Y	Z	X	Y	Z	X	Y	Z
1	1.09552	0.15227	1.35	1	1	1	0	-36.853	-67.5827	-46.2207	5.57583	-0.05603	8.56474	1.39243	0.63392	-0.2984	-5.9499	-1.39261	0.41003	10.1685	43.0677	-26.0284	26.764	0.82578	-4.22334	-35.8122	8.06747	6.02458	-7.49791	8.92636	-2.58629	-101.002	-1.7779	89.0098	-0.14685	0.88285	-24.619	-22.2938	4.2227	0.29811	38.7818	-1.34693	0.20346	29.3105	2.56636	122.313	1.92992	-2.49696	8.26193
2		0.13922	1.36	1	0	1	0	-59.385	-79.1834	-60.3653	5.08388	-0.84969	8.08599	3.39538	1.1859	-0.37092	-10.2617	-1.92773	0.55203	5.57575	34.937	-17.3285	26.8525	1.07814	-4.59722	-36.6504	5.71973	4.98303	-4.1838	7.14453	-1.9513	-112.451	3.22833	98.4968	-1.26181	0.84603	-23.6553	-20.1074	3.26107	0.0914	41.4918	-1.30017	-0.01088	29.3257	2.58699	122.408	2.00555	-3.18849	10.172
3		0.12605	1.37	1	0	1	0	-80.5729	-83.724	-69.476	4.3576	-1.73605	7.49174	6.12308	1.88691	-0.41784	-15.4552	-2.37176	0.59642	-1.67535	25.5451	-8.40596	26.8772	1.29167	-4.84982	-36.916	2.78521	3.46337	0.98433	5.42013	-1.36843	-113.503	9.89529	98.4891	-2.43001	0.85967	-22.6411	-17.2144	2.00452	-0.08834	38.1352	-1.42259	-0.1956	29.3411	2.61134	122.522	2.20748	-3.70808	11.6745
4		0.11275	1.38	1	0	1	0	-96.599	-79.5225	-73.3	3.4295	-2.62357	6.83266	9.46751	2.68595	-0.38257	-20.8371	-2.55991	0.50264	-9.91148	15.7885	-0.74193	26.8191	1.45569	-4.98073	-37.0899	-0.28956	1.75994	6.8789	3.94306	-0.84073	-108.721	17.8306	91.1443	-3.56673	0.94415	-21.6662	-13.7792	0.55828	-0.15533	30.6706	-1.79056	-0.23777	29.3592	2.63812	122.647	2.62005	-3.75719	11.9722
5		0.09932	1.39	1	0	1	0	-104.648	-67.1243	-73.2749	2.36884	-3.41526	6.14985	13.1985	3.50006	-0.21416	-25.4011	-2.36179	0.26091	-17.5715	7.18938	4.29272	26.677	1.56385	-5.00912	-37.1885	-3.10423	0.17091	12.2093	2.78061	-0.3699	-102.499	25.6891	80.4688	-4.63847	1.10877	-20.7837	-9.83349	-1.00642	-0.04015	21.0521	-2.43173	-0.07201	29.3828	2.66502	122.767	3.24327	-3.15734	10.5755
6		0.08575	1.4	1	0	1	0	-103.672	-49.2386	-70.7704	1.2662	-4.03511	5.46919	17.0166	4.24143	0.11567	-28.111	-1.77443	-0.10956	-23.6276	1.39122	6.09208	26.4641	1.6203	-4.97271	-36.9032	-5.51319	-1.09423	16.092	1.75097	0.06482	-97.5032	31.8215	69.8477	-5.65018	1.34378	-20.0057	-5.26128	-2.70647	0.2976	10.5109	-3.30172	0.31744	29.4149	2.68893	122.862	4.1091	-1.85299	7.24208
7		0.07206	1.41	1	0	1	0	-94.2951	-29.6378	-66.3898	0.21437	-4.4458	4.81063	20.6181	4.84408	0.5955	-28.2102	-0.93811	-0.55274	-27.8758	-0.58015	5.1815	26.2007	1.64267	-4.91617	-36.2101	-7.58766	-1.93262	18.4186	0.54102	0.48453	-94.4173	35.2385	61.0304	-6.62278	1.62288	-19.3208	-0.01283	-4.63773	0.86364	-0.20459	-4.32755	0.91521	29.4593	2.70592	122.911	5.37962	0.13605	1.84041
8		0.05827	1.42	1	0	1	0	-78.3175	-11.7741	-60.3312	-0.70633	-4.65087	4.19354	23.7455	5.27611	1.1739	-25.4674	-0.06317	-0.9731	-30.9051	1.26469	2.70882	25.9046	1.65827	-4.87686	-35.2855	-9.54251	-2.3881	19.6186	-1.12769	0.89063	-92.5018	36.0951	54.6465	-7.57507	1.91547	-18.7082	5.85506	-6.93588	1.62611	-10.5119	-5.44291	1.67245	29.5221	2.71096	122.892	7.32994	2.7966	-5.75763
9		0.04442	1.43	1	0	1	0	-58.22	2.0957	-52.5153	-1.43817	-4.68481	3.63708	26.2157	5.54023	1.78018	-20.2509	0.66258	-1.25359	-33.724	6.10658	-0.4028	25.5838	1.69496	-4.87855	-34.0331	-11.7006	-2.65758	20.1601	-3.43311	1.27242	-90.3043	35.1819	50.6331	-8.51285	2.19832	-18.1441	12.2467	-9.70623	2.52402	-19.867	-6.53297	2.50026	29.6126	2.69823	122.783	10.2334	6.141	-15.645
10		0.03054	1.44	1	0	1	0	-36.5177	11.1518	-42.4469	-1.95045	-4.59823	3.163	27.9296	5.66987	2.34842	-13.3374	1.13572	-1.28202	-37.3403	12.9394	-3.75048	25.2355	1.77378	-4.93453	-32.1526	-14.3764	-2.9712	20.392	-6.46922	1.61301	-86.4368	32.9411	48.2265	-9.42528	2.45766	-17.6082	18.9896	-12.9282	3.48355	-27.6599	-7.34285	3.26787	29.7423	2.66156	122.559	14.261	10.1205	-27.7033
11		0.01666	1.45	1	0	1	0	-15.1839	15.7239	-29.4354	-2.23593	-4.44303	2.79968	28.8683	5.72092	2.83145	-5.61348	1.34369	-0.97959	-42.3598	20.873	-7.04563	24.8472	1.90818	-5.05217	-29.5959	-17.6572	-3.40858	20.5838	-10.1953	1.8853	-80.267	29.1632	45.9887	-10.2894	2.68209	-17.0929	25.7961	-16.409	4.43387	-33.2892	-7.51483	3.80557	29.9236	2.59502	122.201	19.4274	14.4613	-41.2769
12		0.00282	1.46	1	0	1	0	4.46346	16.6641	-13.1912	-2.30341	-4.26322	2.5814	29.074	5.75913	3.20429	2.09193	1.32331	-0.33239	-48.7319	28.8289	-9.64516	24.4035	2.10534	-5.23149	-26.5869	-21.376	-3.87398	20.8139	-14.2983	2.04389	-72.0222	23.6851	42.1324	-11.0803	2.85899	-16.6086	32.3536	-19.8665	5.3206	-36.4106	-6.80273	3.92948	30.1672	2.49383	121.7	25.5184	18.5706	-54.9427
13		-0.01096	1.47	1	0	1	0	21.6081	14.9474	5.63928	-2.17248	-4.09267	2.5409	28.6204	5.8466	3.45707	9.06932	1.13057	0.58735	-55.8845	35.3445	-10.4912	23.8922	2.36389	-5.45885	-23.4151	-25.3523	-4.26092	21.0418	-18.1674	1.99951	-62.3399	16.9117	35.1275	-11.7778	2.98034	-16.1841	38.41	-23.0578	6.10769	-37.0313	-5.21727	3.49204	30.4799	2.35572	121.066	32.0317	21.7268	-66.8673
14		-0.02466	1.48	1	0	1	0	35.8451	11.6808	25.1868	-1.86989	-3.95399	2.69825	27.5844	6.02879	3.58219	14.8008	0.84515	1.61793	-62.9681	38.9959	-8.39802	23.3075	2.67216	-5.70281	-20.4591	-29.4507	-4.54454	21.2824	-21.0079	1.60927	-51.9702	9.57845	24.4061	-12.3684	3.04711	-15.8591	43.7479	-25.8198	6.76376	-35.4481	-2.96688	2.44726	30.8606	2.18171	120.328	38.2379	23.5037	-75.7346
15		-0.03827	1.49	1	0	1	0	46.9792	8.11883	42.532	-1.42631	-3.85638	3.04791	26.0363	6.32136	3.5756	18.945	0.57286	2.53578	-69.0212	38.9515	-2.61069	22.6525	3.01122	-5.91661	-17.96	-33.4574	-4.75956	21.3063	-22.0648	0.74306	-41.6615	2.4932	10.8554	-12.8469	3.06735	-15.6708	48.1868	-28.0557	7.25785	-32.135	-0.38769	0.91711	31.3001	1.97561	119.526	43.3456	23.9743	-81.2735
16		-0.05177	1.5	1	0	1	0	54.7086	5.46819	54.8358	-0.87651	-3.79463	3.55118	24.0533	6.70121	3.45283	21.2271	0.42474	3.14247	-73.3362	35.2257	6.63785	21.9392	3.35901	-6.04874	-15.7306	-37.1653	-5.0022	20.4723	-20.9996	-0.62416	-31.8444	-3.61963	-3.46223	-13.2162	3.05324	-15.638	51.639	-29.7333	7.57353	-27.5	2.148	-0.81582	31.7819	1.74306	118.691	46.7066	23.4157	-83.7417
17		-0.06516	1.51	1	0	0	0	58.8022	4.49863	60.874	-0.26104	-3.7517	4.14562	21.7316	7.11286	3.25018	21.5024	0.47133	3.36198	-75.849	28.6593	18.0149	21.1846	3.69407	-6.05756	-13.408	-40.4562	-5.38425	18.2406	-18.0888	-2.39522	-22.5472	-8.39505	-16.3923	-13.4823	3.01702	-15.7542	54.0758	-30.857	7.71311	-21.7894	4.39103	-2.43095	32.2844	1.49108	117.856	48.034	21.9849	-83.3312
18		-0.07844	1.52	1	0	0	0	59.8039	5.16588	61.5568	0.37901	-3.70633	4.76807	19.1767	7.49155	3.00631	20.0075	0.69323	3.25288	-77.1109	20.6066	29.4282	20.4036	3.99904	-5.92359	-10.8112	-43.2139	-5.92925	14.5747	-13.987	-4.38877	-13.8723	-11.7271	-26.6515	-13.6514	2.96747	-15.9943	55.4737	-31.4413	7.68975	-15.408	6.17089	-3.70333	32.7863	1.22739	117.047	47.4681	19.8229	-80.3918
19		-0.0916	1.53	1	0	0	0	59.2344	6.67363	59.1361	1.01505	-3.643	5.37446	16.4857	7.78534	2.74929	17.4029	0.98278	2.94354	-77.8861	12.3863	38.7396	19.6052	4.26181	-5.65525	-8.01221	-45.2891	-6.53074	9.87505	-9.34031	-6.35164	-6.35338	-13.3564	-34.0678	-13.733	2.91234	-16.3257	55.8675	-31.5479	7.53005	-9.18955	7.20347	-4.55348	33.2696	0.95897	116.288	45.4021	17.2377	-75.7198
20		-0.10464	1.54	1	0	0	0	58.6491	8.03882	55.7157	1.63937	-3.55745	5.94687	13.737	7.96305	2.49535	14.4219	1.21262	2.55114	-78.7686	4.82658	44.6595	18.7923	4.47419	-5.2835	-5.33371	-46.5105	-6.98381	4.85904	-4.52418	-7.97149	-0.52448	-12.9323	-39.0366	-13.7441	2.8641	-16.7182	55.3751	-31.3074	7.27502	-3.96888	7.15338	-4.98813	33.7216	0.69126	115.59	42.3276	14.5815	-70.243
21		-0.11758	1.55	1	0	0	0	58.5294	8.65758	52.2055	2.25746	-3.45492	6.48353	10.9958	8.0117	2.24951	11.4985	1.30948	2.13292	-80.1176	-1.72604	47.1316	17.9642	4.63073	-4.84747	-2.9643	-46.9019	-7.16551	0.0288	0.31071	-9.01881	3.80699	-10.6101	-41.7815	-13.7044	2.83882	-17.145	54.2042	-30.9058	6.96574	0.15202	5.97377	-5.01535	34.1353	0.42805	114.956	38.816	11.9978	-64.5198
22		-0.13041	1.56	1	0	0	0	58.311	8.39371	49.0638	2.87277	-3.34433	6.9848	8.32162	7.93163	2.00823	8.7543	1.26439	1.72084	-82.1607	-7.00508	46.8744	17.1172	4.72999	-4.3818	-0.47136	-46.91	-7.20986	-4.91001	4.85136	-9.48382	7.51828	-7.44623	-42.6782	-13.6266	2.84694	-17.5809	52.6936	-30.5565	6.63212	3.74712	4.1718	-4.71566	34.5101	0.17178	114.386	35.4679	9.35357	-58.6035
23		-0.14315	1.57	1	0	0	0	57.2049	7.36322	47.1617	3.48037	-3.23425	7.45809	5.76797	7.73491	1.76233	6.20224	1.10086	1.37077	-84.9836	-10.6282	44.679	16.2456	4.77742	-3.91352	2.34889	-46.8816	-7.25315	-9.89398	8.39836	-9.40919	11.4957	-4.98353	-42.5849	-13.512	2.88595	-18.0111	51.0491	-30.3558	6.28914	7.36564	2.639	-4.30803	34.8513	-0.07617	113.882	32.8061	6.49618	-52.4724
24		-0.15579	1.58	1	0	0	0	54.7854	5.89297	46.3591	4.06914	-3.13167	7.92121	3.38044	7.44474	1.49719	3.86738	0.86815	1.1216	-88.521	-12.374	41.2092	15.3432	4.78542	-3.46424	4.67182	-46.6038	-7.16689	-13.5925	10.2868	-8.743	16.2656	-4.27324	-41.4348	-13.3543	2.94065	-18.4339	49.122	-30.1927	5.93355	11.2461	2.06449	-3.94266	35.1685	-0.31581	113.448	31.2117	3.57667	-46.5463
25		-0.16834	1.59	1	0	0	0	51.2108	4.45127	44.4894	4.62572	-3.04084	8.37863	1.19643	7.08888	1.19509	1.79525	0.63333	0.95436	-92.6216	-12.4691	37.1379	14.4049	4.76916	-3.04927	5.97739	-45.8765	-6.84654	-15.3824	10.4693	-7.54618	21.9717	-5.265	-37.4963	-13.1445	2.98837	-18.8382	46.8054	-29.9246	5.54554	15.4227	2.49033	-3.53778	35.4745	-0.54861	113.079	30.8929	1.04536	-41.6451
26		-0.18081	1.6	1	0	0	0	47.1337	3.29999	39.2267	5.13991	-2.96374	8.80456	-0.75977	6.69113	0.84005	0.02601	0.43584	0.83952	-96.9681	-11.5053	32.9843	13.4265	4.74174	-2.67571	6.89161	-44.9084	-6.43154	-16.4047	9.477	-6.08949	28.3406	-7.05418	-29.0703	-12.8753	3.00748	-19.188	44.3058	-29.5209	5.09528	19.7024	3.42841	-2.94567	35.7827	-0.77733	112.757	31.8833	-0.61242	-38.5698
27		-0.1932	1.61	1	0	0	0	43.314	2.41883	29.9141	5.60886	-2.90281	9.15702	-2.47985	6.26887	0.42184	-1.43121	0.27491	0.78214	-100.944	-10.1418	28.9576	12.4081	4.71078	-2.34544	8.04774	-43.999	-6.08501	-17.7457	7.95778	-4.65938	34.7258	-8.62785	-16.0348	-12.5451	2.98555	-19.4348	41.8666	-29.0111	4.55786	23.6345	4.31532	-2.14884	36.106	-1.00563	112.459	34.1021	-1.12753	-37.7523
28		-0.20551	1.62	1	0	0	0	40.2676	1.88406	17.3951	6.03682	-2.86085	9.39737	-3.97029	5.83545	-0.06	-2.59961	0.15509	0.80775	-103.798	-8.89345	25.2383	11.3572	4.67834	-2.05787	9.49358	-43.3364	-5.85199	-19.4986	6.42018	-3.4396	40.3619	-9.50157	0.22389	-12.1598	2.92047	-19.5357	39.5933	-28.4356	3.92985	26.6962	4.8732	-1.26546	36.4556	-1.23782	112.159	37.4179	-0.49366	-39.2084
29		-0.21777	1.63	1	0	0	0	38.1131	1.98719	3.28008	6.43214	-2.83676	9.50028	-5.25505	5.40279	-0.59358	-3.51637	0.10609	0.93142	-105.038	-8.16232	22.1482	10.2884	4.64306	-1.80868	11.1608	-42.9414	-5.71983	-21.5274	5.28108	-2.51965	44.7375	-9.76266	17.485	-11.7316	2.81559	-19.4669	37.5243	-27.8129	3.22514	28.5895	5.12495	-0.46317	36.841	-1.47871	111.834	41.6474	1.21329	-42.7965
30		-0.22997	1.64	1	0	0	0	36.6439	2.72536	-10.5225	6.80307	-2.82392	9.4586	-6.3823	4.98297	-1.15712	-4.22659	0.13593	1.13682	-104.628	-8.36139	19.9513	9.21853	4.6004	-1.58918	13.0785	-42.6306	-5.66596	-23.8717	4.94287	-1.91076	47.7596	-9.55368	33.3159	-11.2742	2.67674	-19.2295	35.6796	-27.0963	2.45715	29.3624	5.12943	0.12142	37.2692	-1.73332	111.46	46.5278	3.95564	-48.3668
31		-0.24213	1.65	1	0	0	0	35.6339	3.34641	-22.1126	7.15569	-2.81673	9.28509	-7.4244	4.59105	-1.72526	-4.79863	0.18716	1.36638	-102.847	-9.77822	18.6691	8.16219	4.54168	-1.38833	15.2964	-42.2021	-5.67991	-26.6101	5.64946	-1.57112	49.5413	-8.72677	45.468	-10.7991	2.51441	-18.8483	34.0734	-26.2151	1.63585	29.2517	4.8158	0.42858	37.7439	-2.00643	111.017	51.7565	7.65858	-55.6767
32		-0.25425	1.66	1	0	0	0	35.0178	2.78792	-29.7052	7.49556	-2.81864	9.01216	-8.46805	4.24807	-2.27472	-5.32335	0.17205	1.52359	-100.034	-12.2579	18.038	7.13054	4.45647	-1.19593	17.8777	-41.6316	-5.76942	-29.8232	7.26294	-1.43084	50.1959	-7.09874	52.1167	-10.316	2.34571	-18.3682	32.7269	-25.166	0.78114	28.5138	4.09963	0.48533	38.2656	-2.30231	110.487	57.0812	12.121	-64.3297
33		-0.26636	1.67	1	0	0	0	34.7193	0.78986	-31.8985	7.82909	-2.84018	8.69035	-9.60946	3.97667	-2.78716	-5.88131	0.05994	1.50003	-96.4599	-15.0959	17.6797	6.13204	4.33802	-1.0063	20.7399	-41.0148	-5.91724	-33.3479	9.25927	-1.41008	49.9597	-4.93148	52.2619	-9.83298	2.19077	-17.8493	31.612	-24.0148	-0.07114	27.3988	3.07677	0.38666	38.8325	-2.62479	109.858	62.321	16.9967	-73.7493
34		-0.27845	1.68	1	0	0	0	34.5496	-1.49951	-28.3553	8.16143	-2.8858	8.37999	-10.9631	3.78906	-3.25172	-6.54207	-0.0792	1.22896	-92.3821	-17.2319	17.4306	5.17311	4.1884	-0.81824	23.5008	-40.4462	-6.06034	-36.5456	10.8982	-1.44948	49.2314	-3.14443	46.1987	-9.35446	2.06402	-17.3573	30.5764	-22.8382	-0.87837	26.0908	2.1051	0.25449	39.4419	-2.97682	109.126	67.2888	21.8275	-83.1518
35		-0.29054	1.69	1	0	0	0	34.4516	-2.35354	-20.1944	8.49526	-2.94183	8.13469	-12.6663	3.6785	-3.66748	-7.4223	-0.13167	0.72616	-88.1003	-17.7584	17.2862	4.25743	4.02101	-0.63146	25.7795	-39.9566	-6.15013	-38.8188	11.5172	-1.51677	48.1791	-2.81604	35.5655	-8.88127	1.96527	-16.9497	29.3998	-21.696	-1.60608	24.559	1.62649	0.18599	40.089	-3.35948	108.298	71.7264	26.0983	-91.5599
36		-0.30263	1.7	1	0	0	0	34.6189	-1.04517	-9.59385	8.83332	-2.98096	7.98753	-14.8561	3.62284	-4.04009	-8.69927	-0.04662	0.087	-83.9257	-16.5544	16.9681	3.38542	3.85583	-0.44661	27.5313	-39.4902	-6.19062	-40.1587	10.9536	-1.56707	46.5289	-4.14467	22.8585	-8.41597	1.88117	-16.6636	27.9335	-20.6208	-2.23764	22.5895	1.76276	0.21303	40.7671	-3.7707	107.39	75.3788	29.2842	-97.92
37		-0.31474	1.71	1	0	0	0	35.2331	1.7032	0.99534	9.18007	-2.98066	7.9469	-17.6323	3.5951	-4.37206	-10.5349	0.12997	-0.55208	-80.1523	-14.3454	15.9182	2.55477	3.70846	-0.26936	28.9746	-39.016	-6.19931	-41.0056	9.66393	-1.53215	43.9737	-6.18159	10.6701	-7.96668	1.79875	-16.5085	26.169	-19.6321	-2.7695	20.0748	2.18988	0.30368	41.4684	-4.20504	106.431	78.1169	30.9479	-101.396
38		-0.32685	1.72	1	0	0	0	36.252	4.75739	9.65415	9.5397	-2.93462	7.99961	-21.0431	3.5715	-4.66094	-13.0215	0.3227	-1.07329	-77.0332	-12.0136	13.7835	1.76059	3.5838	-0.11047	30.3971	-38.639	-6.17671	-41.901	8.2673	-1.3682	40.5518	-7.83281	0.86682	-7.54395	1.71481	-16.4676	24.1966	-18.7667	-3.20471	17.182	2.51612	0.40646	42.1854	-4.65486	105.457	79.8983	30.8853	-101.657
39		-0.33898	1.73	1	0	0	0	37.5203	7.50417	15.5541	9.91415	-2.84826	8.1195	-25.0923	3.53305	-4.90614	-16.2189	0.49051	-1.42535	-74.6607	-10.0082	10.6917	0.99583	3.47944	0.01876	31.989	-38.4704	-6.11314	-43.161	7.07764	-1.08951	36.4805	-8.6946	-5.92124	-7.15641	1.63207	-16.5102	22.1017	-18.0555	-3.55416	14.1932	2.60653	0.4943	42.9112	-5.1118	104.504	80.6474	29.1577	-98.8585
40		-0.35112	1.74	1	0	0	0	38.954	9.83979	18.8431	10.3038	-2.7299	8.27877	-29.7554	3.46095	-5.10951	-20.2161	0.62539	-1.61698	-72.8474	-8.40628	7.12889	0.25357	3.39143	0.11097	33.6904	-38.4567	-5.98921	-44.5986	6.12384	-0.75331	31.8344	-8.82795	-10.071	-6.81064	1.55338	-16.6056	19.8885	-17.4807	-3.83137	11.2944	2.4953	0.56782	43.6379	-5.56751	103.604	80.2484	25.9686	-93.3741
41		-0.36327	1.75	1	0	0	0	40.554	11.8254	19.9325	10.7091	-2.58674	8.45448	-34.9992	3.33182	-5.27283	-25.1345	0.72784	-1.66685	-71.2252	-7.16334	3.6943	-0.47009	3.31611	0.16496	35.2728	-38.4672	-5.78328	-45.6768	5.34015	-0.42794	26.5476	-8.33627	-12.1257	-6.51347	1.48152	-16.7305	17.493	-16.9897	-4.04544	8.56993	2.22151	0.6219	44.3566	-6.01368	102.784	78.6182	21.5447	-85.6053
42		-0.37542	1.76	1	0	0	0	42.3451	13.4889	19.1031	11.1309	-2.42507	8.62681	-40.7905	3.12086	-5.40247	-31.1014	0.79425	-1.58323	-69.4901	-6.1571	0.8625	-1.17542	3.25069	0.18548	36.8003	-38.5412	-5.50952	-46.2192	4.62016	-0.16553	20.5903	-7.35942	-12.2778	-6.27232	1.4193	-16.8653	14.9256	-16.5685	-4.20659	6.11655	1.83288	0.62771	45.0583	-6.44226	102.068	75.7857	16.1344	-76.0255
43		-0.38758	1.77	1	0	0	0	44.401	14.7747	17.0212	11.5704	-2.25122	8.77836	-47.0875	2.80675	-5.51295	-38.2497	0.81308	-1.41535	-67.5273	-5.25313	-1.21605	-1.86077	3.1941	0.1808	38.863	-38.9438	-5.23038	-46.8082	3.89462	0.01984	13.9412	-6.12988	-10.8441	-6.09434	1.36792	-16.9907	12.3793	-16.2793	-4.33141	4.04961	1.41749	0.56985	45.7345	-6.84645	101.471	71.9384	10.1051	-65.3267
44		-0.39973	1.78	1	0	0	0	46.8197	15.6689	14.9398	12.0305	-2.07046	8.90272	-53.8254	2.36698	-5.62039	-46.6416	0.7673	-1.26846	-65.3419	-4.44072	-2.75638	-2.52428	3.14634	0.15854	41.7568	-39.8143	-4.99014	-47.8262	3.21521	0.1501	6.50595	-4.92728	-8.58769	-5.9871	1.32679	-17.094	10.0212	-16.1577	-4.43408	2.38665	1.0728	0.46822	46.3787	-7.22185	101.001	67.368	3.99606	-54.4055
45		-0.41187	1.79	1	0	0	0	49.5383	16.3818	13.4872	12.5156	-1.88493	9.00716	-60.9143	1.77585	-5.73483	-56.0662	0.64168	-1.19051	-62.9317	-3.83329	-4.13977	-3.16414	3.10672	0.12239	44.8749	-40.9205	-4.76295	-48.6224	2.70475	0.25292	-1.73887	-4.0219	-5.76254	-5.95915	1.29348	-17.1717	7.80294	-16.1347	-4.51805	1.04203	0.86599	0.315	46.9862	-7.56646	100.653	62.3455	-1.59632	-44.1138
46		-0.42402	1.8	1	0	0	0	52.2236	17.2894	11.8992	13.0281	-1.69407	9.09677	-68.2467	1.01913	-5.85842	-65.9134	0.42593	-1.10294	-60.2218	-3.58701	-5.68619	-3.77799	3.07318	0.07201	47.6636	-42.0176	-4.5045	-48.5101	2.49736	0.34136	-10.6513	-3.5771	-1.53388	-6.0183	1.26263	-17.2167	5.71798	-16.138	-4.58299	-0.05748	0.81777	0.0413	47.5533	-7.87985	100.415	57.0197	-6.185	-35.0273
47		-0.43618	1.81	1	0	0	0	54.3454	18.6287	9.28769	13.5653	-1.49654	9.16233	-75.7091	0.10527	-5.98424	-75.2073	0.10834	-0.92131	-57.1073	-3.81695	-7.58226	-4.36216	3.04207	0.00429	50.3957	-43.1509	-4.20453	-47.715	2.70189	0.41849	-19.9938	-3.55948	4.7553	-6.17051	1.22661	-17.2095	4.0007	-16.1617	-4.63158	-0.94948	0.89811	-0.39136	48.0758	-8.16214	100.267	51.4126	-9.47569	-27.412
48		-0.44836	1.82	1	0	0	0	55.3001	20.3606	5.89799	14.1187	-1.29094	9.19054	-83.1913	-0.94629	-6.09716	-82.7236	-0.33349	-0.67248	-53.5747	-4.52367	-9.84878	-4.91196	3.00905	-0.08515	53.4016	-44.3989	-3.86051	-46.6922	3.3435	0.48112	-29.4355	-3.81133	12.4657	-6.41907	1.17894	-17.1299	2.85632	-16.1972	-4.66217	-1.65874	1.04853	-0.9199	48.5491	-8.41348	100.187	45.5291	-11.4083	-21.2634
49		-0.46059	1.83	1	0	0	0	54.6049	22.4373	2.52119	14.6737	-1.07525	9.17708	-90.5885	-2.11902	-6.17875	-87.2751	-0.93511	-0.43352	-49.7573	-5.62935	-12.326	-5.4234	2.97026	-0.2	56.3646	-45.6203	-3.44722	-45.3817	4.38731	0.51946	-38.682	-4.27726	20.4509	-6.76299	1.11604	-16.9709	2.23624	-16.188	-4.66238	-2.2098	1.2395	-1.44851	48.9684	-8.634	100.154	39.484	-12.1309	-16.3646
50		-0.47289	1.84	1	0	0	0	52.0964	25.0193	-0.42898	15.2126	-0.84534	9.1242	-97.7944	-3.39392	-6.21132	-88.0388	-1.73645	-0.23737	-45.8629	-7.09633	-14.7131	-5.89461	2.92237	-0.34158	58.8623	-46.6153	-2.9339	-43.617	5.83301	0.52418	-47.7132	-5.02383	28.049	-7.19906	1.03455	-16.7352	2.03547	-16.0792	-4.61653	-2.71306	1.47114	-1.92688	49.3314	-8.82355	100.154	33.4922	-11.9145	-12.3461
51		-0.48527	1.85	1	0	0	0	47.8859	28.3365	-2.83909	15.7179	-0.59419	9.03487	-104.692	-4.74481	-6.18177	-84.5482	-2.77112	-0.07991	-42.1009	-9.00376	-16.5515	-6.32603	2.86149	-0.5078	60.8399	-47.309	-2.30686	-41.5335	7.75135	0.49234	-56.6928	-5.94018	34.8362	-7.72555	0.93084	-16.4293	2.25752	-15.8531	-4.51414	-3.39056	1.69291	-2.33092	49.6386	-8.98115	100.174	27.7252	-11.1098	-8.70433
52		-0.49776	1.86	1	0	0	0	42.1309	32.4899	-4.64275	16.1738	-0.31253	8.91263	-111.152	-6.1481	-6.08002	-76.4281	-4.05448	0.0502	-38.6478	-11.5021	-17.2559	-6.72039	2.78149	-0.69127	62.4208	-47.6933	-1.57127	-39.3387	10.2153	0.43124	-65.7268	-6.64943	40.2746	-8.34236	0.80513	-16.064	2.94036	-15.5105	-4.34565	-4.54244	1.79307	-2.63087	49.8924	-9.1044	100.211	22.222	-10.0668	-4.93123
53		-0.51038	1.87	1	0	0	0	34.8391	37.2824	-5.7213	16.5658	0.00911	8.76167	-117.028	-7.58712	-5.89648	-63.1654	-5.55718	0.15718	-35.5796	-14.6502	-16.3569	-7.08212	2.6739	-0.87881	63.8606	-47.7521	-0.74878	-37.207	13.1631	0.36594	-74.8056	-6.8131	43.7682	-9.04977	0.66361	-15.6555	4.12773	-15.0694	-4.09754	-6.51961	1.68882	-2.79501	50.0955	-9.1898	100.265	16.93	-8.99237	-0.7335
54		-0.52315	1.88	1	0	0	0	25.7615	42.2045	-5.69984	16.8777	0.37689	8.58952	-122.146	-9.04543	-5.63057	-44.0163	-7.19732	0.22293	-32.8363	-18.3539	-13.6861	-7.41581	2.53009	-1.05399	65.341	-47.4283	0.13257	-35.1767	16.3561	0.33596	-83.8453	-6.38553	44.6504	-9.84755	0.51658	-15.2254	5.81562	-14.5702	-3.76102	-9.58068	1.38394	-2.79985	50.2502	-9.23362	100.34	11.7383	-7.91584	3.92821
55		-0.53606	1.89	1	0	0	0	14.4117	46.7357	-3.81944	17.0891	0.79237	8.41117	-126.296	-10.5015	-5.29393	-18.1692	-8.87122	0.20699	-30.2175	-22.5137	-9.31516	-7.72471	2.34281	-1.20013	66.8433	-46.6583	1.0433	-32.9947	19.5263	0.378	-92.8188	-5.59216	42.1412	-10.7344	0.37567	-14.8027	7.91521	-14.0611	-3.33987	-13.8584	0.95226	-2.6358	50.357	-9.23244	100.439	6.45286	-6.7689	8.95317
56		-0.54914	1.9	1	0	0	0	0.2616	50.5083	1.11909	17.1727	1.25547	8.25237	-129.241	-11.935	-4.8993	14.7004	-10.4709	0.04464	-27.3234	-27.1115	-3.54201	-8.00916	2.10535	-1.30204	68.3457	-45.4152	1.93379	-30.1866	22.458	0.50971	-101.994	-4.78172	35.3532	-11.7098	0.25236	-14.4247	10.2905	-13.5598	-2.85093	-19.3973	0.50016	-2.3008	50.4137	-9.18335	100.561	0.80015	-5.45071	14.1811
57		-0.56236	1.91	1	0	1	1	-17.0074	53.1722	10.2347	17.096	1.76657	8.15378	-130.716	-13.3376	-4.45448	53.7628	-11.8791	-0.31977	-23.5535	-32.0938	3.00667	-8.26398	1.81146	-1.34882	69.5567	-43.5845	2.72773	-26.057	24.857	0.72146	-112.095	-4.30492	23.8302	-12.7779	0.15771	-14.1384	12.6916	-13.0064	-2.32579	-25.9945	0.14154	-1.81349	50.4149	-9.08412	100.706	-5.54539	-3.86629	19.4628
58		-0.57573	1.92	1	0	1	0	-37.4901	54.3453	23.4154	16.824	2.32389	8.16481	-130.441	-14.6967	-3.96408	96.9432	-12.9693	-0.85171	-18.2763	-37.284	9.4937	-8.47687	1.45715	-1.3373	69.878	-40.9277	3.34495	-19.9114	26.3098	0.97805	-124.144	-4.35437	8.51807	-13.9527	0.10034	-13.9902	14.8059	-12.2792	-1.80883	-33.2789	-0.0285	-1.24013	50.3513	-8.9329	100.872	-12.9342	-1.96118	24.7147
59		-0.58923	1.93	1	0	1	0	-61.2776	53.6198	38.9167	16.3218	2.91818	8.3255	-128.138	-15.9575	-3.43077	141.47	-13.5931	-1.41115	-11.0096	-42.4296	15.2169	-8.62927	1.04211	-1.27223	68.9625	-37.245	3.71689	-11.5233	26.417	1.22736	-139.001	-4.70075	-8.19874	-15.259	0.08442	-14.0077	16.455	-11.2566	-1.35261	-41.004	0.02619	-0.6717	50.2104	-8.728	101.056	-21.641	0.28797	29.8355
60		-0.60284	1.94	1	0	1	0	-88.533	50.4978	54.119	15.5539	3.52838	8.65219	-123.573	-17.0052	-2.85833	184.277	-13.571	-1.82804	-1.38405	-47.2844	19.8087	-8.69867	0.56956	-1.16305	66.8666	-32.4933	3.79446	-1.10038	24.9287	1.41442	-157.031	-4.54698	-23.5366	-16.7282	0.11191	-14.1871	17.6152	-9.86224	-1.01042	-49.0404	0.26341	-0.17475	49.9772	-8.4688	101.254	-31.7408	2.90859	34.5705
61		-0.61655	1.95	1	0	1	0	-119.267	44.44	66.5762	14.4843	4.12023	9.13395	-116.608	-17.6798	-2.25688	221.971	-12.7371	-1.98343	10.962	-51.7183	23.1524	-8.65887	0.04552	-1.02036	63.8635	-26.8364	3.56949	11.0722	21.8805	1.49569	-178.149	-2.73758	-35.3301	-18.3927	0.18739	-14.4945	18.3292	-8.10168	-0.82094	-57.246	0.59924	0.22595	49.6372	-8.15725	101.462	-43.0854	5.91288	38.55
62		-0.63032	1.96	1	0	1	0	-153.007	35.0552	74.6887	13.0799	4.64967	9.73817	-107.255	-17.8164	-1.64737	250.811	-11.0264	-1.85116	26.1484	-55.7715	25.3059	-8.48006	-0.52331	-0.85477	60.2408	-20.6054	3.08508	24.5716	17.6262	1.4494	-201.875	1.80779	-42.5702	-20.2827	0.32104	-14.874	18.645	-6.06535	-0.79922	-65.3366	0.97041	0.53947	49.1778	-7.79846	101.67	-55.3281	9.18393	41.5429
63		-0.64415	1.97	1	0	1	0	-188.577	22.2846	77.6728	11.3171	5.06962	10.4193	-95.7165	-17.2939	-1.0646	267.135	-8.54345	-1.49076	43.6007	-59.4332	26.6097	-8.13365	-1.13125	-0.67523	56.1502	-14.244	2.43521	38.5117	12.718	1.29277	-227.101	9.69458	-45.4645	-22.4214	0.52866	-15.262	18.5993	-3.90891	-0.93426	-72.8133	1.36209	0.78903	48.5909	-7.39998	101.873	-67.9092	12.3281	43.7309
64		-0.65802	1.98	1	0	1	0	-224.073	6.55372	75.1265	9.18884	5.33728	11.1238	-82.4183	-16.0736	-0.55358	268.275	-5.57591	-1.00569	61.9238	-62.3047	27.6618	-7.60123	-1.7717	-0.48525	51.7266	-8.2767	1.74392	51.4175	7.73198	1.08311	-251.936	20.7696	-45.0748	-24.8175	0.82852	-15.5996	18.2443	-1.8352	-1.18681	-78.9896	1.79239	0.98692	47.876	-6.97017	102.07	-80.0829	14.7061	45.7032
65		-0.6719	1.99	1	0	1	0	-256.95	-11.1277	66.6312	6.7116	5.42167	11.7914	-68.0023	-14.2197	-0.15586	253.495	-2.53805	-0.49901	79.2378	-63.5954	28.9715	-6.88201	-2.4323	-0.28102	47.0343	-3.13395	1.10373	61.2833	3.07404	0.88154	-273.998	34.1395	-42.5634	-27.457	1.23508	-15.8426	17.5866	-0.04048	-1.49511	-82.7951	2.26666	1.11894	47.0419	-6.51715	102.274	-91.058	15.6922	48.1706
66		-0.68579	2	1	0	1	0	-284.093	-29.129	51.6134	3.93129	5.3105	12.3541	-53.2719	-11.8935	0.10273	224.392	0.13687	-0.04646	93.7666	-62.5305	30.6513	-5.99526	-3.09214	-0.05465	41.9921	0.90376	0.57468	66.3724	-0.94865	0.73395	-291.108	48.5109	-38.4582	-30.3014	1.75196	-15.9612	16.5748	1.31203	-1.77476	-83.1061	2.70349	1.14489	46.1057	-6.04816	102.502	-100.161	14.8553	51.7583
67		-0.69967	2.01	1	0	1	0	-302.064	-45.2175	30.0616	0.92834	5.01574	12.7366	-39.0893	-9.31809	0.21435	184.725	2.10627	0.31078	104.448	-58.8078	32.4296	-4.97612	-3.72428	0.2005	36.908	3.5351	0.25251	66.8109	-3.88686	0.6841	-301.952	62.3108	-32.8948	-33.2938	2.36796	-15.9353	15.3003	2.06363	-1.91976	-80.0481	2.89248	1.03038	45.0908	-5.5691	102.781	-106.902	11.9906	56.9153
68		-0.71353	2.02	1	0	1	0	-307.706	-56.7898	3.70723	-2.18258	4.57792	12.8715	-26.2472	-6.73538	0.19239	139.808	3.20201	0.5635	111.241	-52.7909	33.6994	-3.86605	-4.30231	0.48592	32.6693	4.52525	0.23229	64.802	-5.32123	0.75472	-306.234	73.4961	-26.4212	-36.3688	3.05703	-15.7581	14.0471	2.11615	-1.84664	-75.1865	2.59455	0.79313	44.0246	-5.08452	103.14	-110.985	7.24258	63.67
69		-0.72733	2.03	1	0	1	0	-298.833	-61.5457	-24.052	-5.26162	4.06606	12.724	-15.3429	-4.36584	0.0801	95.4353	3.47127	0.72225	114.968	-45.3955	33.4329	-2.70259	-4.80716	0.79361	29.9304	4.04298	0.4882	62.6339	-5.26982	0.90538	-304.308	79.8395	-19.7964	-39.4621	3.77941	-15.4482	13.0138	1.56488	-1.56025	-69.8569	1.75977	0.49518	42.9357	-4.59847	103.6	-112.381	1.21458	71.4415
70		-0.74106	2.04	1	0	1	0	-274.545	-58.4507	-49.662	-8.15706	3.56763	12.3041	-6.69652	-2.37192	-0.05654	56.5605	3.14296	0.79776	116.865	-37.7401	30.4453	-1.51317	-5.23142	1.10129	28.504	2.70444	0.86609	61.0748	-4.21415	1.04645	-296.794	79.8529	-13.1867	-42.513	4.48313	-15.0467	12.1516	0.70475	-1.16534	-64.1425	0.61185	0.18861	41.8502	-4.11522	104.172	-111.393	-5.22647	79.2755
71		-0.75471	2.05	1	0	1	0	-235.223	-48.429	-70.5723	-10.7173	3.16839	11.6574	-0.34731	-0.83605	-0.15321	26.3336	2.51758	0.7893	118.207	-30.6856	24.1068	-0.31321	-5.57927	1.37423	27.7389	1.22452	1.19119	59.8592	-2.76609	1.10896	-284.534	73.3702	-6.26172	-45.4667	5.11075	-14.6024	11.3128	-0.11932	-0.81434	-57.6187	-0.52222	-0.10612	40.7884	-3.63935	104.852	-108.557	-11.2861	86.2558
72		-0.76827	2.06	1	0	1	0	-182.48	-34.4504	-85.1641	-12.8013	2.92854	10.8493	3.88787	0.23757	-0.16216	5.83289	1.8427	0.68596	120.083	-24.5087	14.7125	0.89381	-5.86182	1.57536	27.1344	0.13868	1.34105	58.7987	-1.39134	1.08328	-268.643	61.2957	1.07782	-48.2779	5.61071	-14.1619	10.4337	-0.63918	-0.65366	-50.3011	-1.40472	-0.38231	39.7639	-3.17548	105.627	-104.399	-16.4153	91.7133
73		-0.78173	2.07	0	0	1	0	-119.352	-20.8761	-92.2734	-14.2903	2.86203	9.9533	6.32077	0.90015	-0.06027	-5.62798	1.25015	0.48634	123.194	-18.9193	3.27198	2.11462	-6.09023	1.67458	26.4557	-0.24998	1.2601	57.9249	-0.33956	0.99835	-250.26	45.0937	8.293	-50.9129	5.94702	-13.7664	9.58589	-0.71615	-0.78115	-42.8213	-1.94987	-0.63265	38.7854	-2.72813	106.473	-99.3222	-20.3264	95.2767
74		-0.79509	2.08	0	0	1	0	-50.8094	-11.9719	-91.1633	-15.1032	2.92815	9.04396	7.30034	1.22837	0.1406	-9.91278	0.77163	0.22288	127.629	-13.3557	-8.74007	3.36162	-6.27062	1.65435	25.5711	0.075	0.97523	57.0989	0.33479	0.89364	-230.145	26.4051	14.2098	-53.3484	6.10611	-13.4523	8.91305	-0.37109	-1.1972	-36.0538	-2.21369	-0.84502	37.8586	-2.30124	107.366	-93.6619	-22.9454	96.8425
75		-0.80834	2.09	0	0	1	0	16.1202	-10.2121	-81.9772	-15.2201	3.0439	8.19234	7.18225	1.3055	0.39539	-9.44918	0.39175	-0.03868	132.846	-7.3549	-19.5974	4.64638	-6.40235	1.51373	24.3832	0.86679	0.59071	55.9029	0.69866	0.79574	-208.441	6.81296	17.387	-55.566	6.09988	-13.2526	8.47617	0.24034	-1.78785	-30.4598	-2.31234	-0.99229	36.986	-1.89796	108.283	-87.6539	-24.3541	96.4918
76		-0.82148	2.1	0	0	1	0	73.8053	-15.3682	-66.2722	-14.7002	3.1135	7.4593	6.34428	1.21429	0.64195	-6.62547	0.0926	-0.22445	137.889	-0.84191	-27.6957	5.97417	-6.48	1.2697	22.8045	1.75314	0.24426	53.741	0.84418	0.69492	-184.755	-12.1232	16.7739	-57.5456	5.96284	-13.1954	8.16089	0.90405	-2.36169	-25.754	-2.32151	-1.02459	36.1694	-1.52085	109.2	-81.3291	-24.7801	94.4924
77		-0.8345	2.11	0	0	1	0	116.601	-24.7674	-46.919	-13.675	3.06258	6.88609	5.16031	1.03099	0.82922	-3.26036	-0.12986	-0.29061	141.785	5.82215	-31.9284	7.34117	-6.49772	0.95402	20.7383	2.3812	0.04549	50.0253	0.84994	0.56	-158.694	-28.8766	12.1664	-59.2625	5.74452	-13.2978	7.77012	1.43466	-2.73265	-21.3481	-2.2634	-0.89829	35.4119	-1.1718	110.1	-74.5785	-24.5625	91.3052
78		-0.84741	2.12	0	0	1	0	142.65	-34.5742	-27.0574	-12.3146	2.86199	6.48907	3.93528	0.818	0.94141	-0.37769	-0.27315	-0.24624	143.936	12.0641	-31.8929	8.73591	-6.45299	0.60713	18.1329	2.58273	0.02123	44.4744	0.78428	0.38421	-130.552	-42.3028	4.14625	-60.6917	5.49948	-13.5605	7.15154	1.7507	-2.81567	-16.9056	-2.15181	-0.62222	34.7185	-0.85178	110.971	-67.3258	-24.0147	87.386
79		-0.86022	2.13	0	0	1	0	153.743	-41.4161	-8.96442	-10.7849	2.53022	6.26414	2.86983	0.61865	0.99246	1.66777	-0.34076	-0.13215	144.199	17.3804	-27.8882	10.1437	-6.34758	0.27068	15.1198	2.41457	0.11917	37.4512	0.70565	0.19416	-101.418	-51.9503	-6.26576	-61.8177	5.27751	-13.97	6.25438	1.87819	-2.65151	-12.4518	-2.01333	-0.25371	34.0947	-0.561	111.809	-59.5738	-23.3308	83.0042
80		-0.87292	2.14	0	0	1	0	153.763	-43.4666	6.35004	-9.21779	2.11813	6.19562	2.05939	0.45625	1.00909	2.90325	-0.3455	0.01463	142.698	21.4181	-20.743	11.5499	-6.18657	-0.01884	12.0384	2.07052	0.25721	29.9234	0.66801	0.01922	-72.6251	-58.0014	-17.8942	-62.6393	5.11707	-14.5041	5.14677	1.89864	-2.35858	-8.26995	-1.88516	0.14781	33.5461	-0.29934	112.607	-51.3547	-22.6217	78.2984
81		-0.88553	2.15	0	0	1	0	146.917	-40.6659	18.9569	-7.70014	1.68723	6.26453	1.51365	0.33841	1.01888	3.49335	-0.3062	0.17446	139.755	23.8653	-11.6181	12.9404	-5.97818	-0.23419	9.2133	1.812	0.36179	22.8296	0.72405	-0.1254	-45.2778	-60.9361	-29.5029	-63.1685	5.04203	-15.1372	3.96083	1.90096	-2.06749	-4.72128	-1.80282	0.54032	33.0779	-0.06657	113.363	-42.7263	-21.9422	73.3478
82		-0.89805	2.16	0	0	1	0	136.633	-34.1537	29.4453	-6.2791	1.29078	6.45441	1.19763	0.26283	1.03041	3.63348	-0.24272	0.33783	135.867	24.4142	-1.84022	14.3047	-5.73534	-0.35944	6.84053	1.81049	0.39298	16.7484	0.87229	-0.23796	-20.0285	-61.1156	-39.8308	-63.4267	5.06098	-15.841	2.80746	1.92927	-1.85023	-2.05987	-1.76264	0.87834	32.6946	0.13774	114.075	-33.8335	-21.2319	68.0707
83		-0.91049	2.17	0	0	1	0	125.162	-25.3921	38.1468	-4.97334	0.9653	6.75167	1.06319	0.22176	1.02744	3.50903	-0.17104	0.4926	131.475	23.0271	7.22265	15.6363	-5.47633	-0.39086	5.08389	1.99019	0.33999	12.1277	1.01065	-0.32732	3.24622	-58.5871	-47.6747	-63.4393	5.1695	-16.5827	1.75505	1.96342	-1.69482	-0.37653	-1.71045	1.10335	32.3987	0.31405	114.737	-24.9548	-20.2587	62.0995
84		-0.92287	2.18	0	0	1	0	113.575	-15.7296	44.69	-3.78557	0.73145	7.13975	1.05579	0.20554	0.99233	3.25135	-0.1018	0.62129	126.769	20.3349	14.1937	16.9305	-5.22096	-0.33809	4.03771	2.14599	0.19637	9.22748	1.02521	-0.40249	25.5563	-53.2734	-51.8865	-63.2264	5.35323	-17.3229	0.84736	1.96551	-1.55725	0.36265	-1.59388	1.17082	32.1892	0.46255	115.34	-16.4324	-18.6962	54.9077
85		-0.9352	2.19	0	0	1	0	102.015	-6.44591	48.179	-2.71367	0.59578	7.59254	1.12027	0.2052	0.92116	2.92552	-0.04199	0.70777	121.782	17.5702	17.842	18.1823	-4.98345	-0.22661	3.58214	2.1698	-0.03564	7.80945	0.91176	-0.46086	48.2891	-45.2558	-51.4305	-62.7946	5.58843	-18.0166	0.09728	1.92296	-1.41748	0.24773	-1.40815	1.08163	32.0615	0.58313	115.866	-8.56317	-16.3357	46.2252
86		-0.94748	2.2	0	0	1	0	90.25	1.2625	47.6533	-1.7578	0.55078	8.07212	1.21464	0.21408	0.81448	2.56222	0.00397	0.73925	116.533	15.8798	17.5207	19.3851	-4.76853	-0.09578	3.3988	2.0987	-0.32648	7.17275	0.75627	-0.48182	72.429	-34.7841	-45.8077	-62.1378	5.84334	-18.6162	-0.55128	1.84524	-1.28558	-0.63258	-1.1885	0.88845	32.0087	0.67601	116.298	-1.59048	-13.2728	36.4256
87		-0.95974	2.21	0	0	1	0	78.291	6.55003	42.4833	-0.9207	0.57651	8.53122	1.31878	0.22834	0.67051	2.19244	0.03419	0.70636	111.09	15.7315	13.4626	20.5329	-4.57423	0.01083	3.15342	1.99734	-0.62228	6.55295	0.62412	-0.42851	98.0688	-22.1195	-35.4833	-61.2437	6.08569	-19.0758	-1.19382	1.73368	-1.16582	-2.14192	-0.97085	0.66874	32.0211	0.74278	116.625	4.26114	-9.87543	26.4549
88		-0.97198	2.22	0	0	1	0	66.5866	9.24524	32.7936	-0.20235	0.64601	8.91884	1.4295	0.24597	0.49431	1.85009	0.04969	0.61377	105.583	16.9428	6.62763	21.6212	-4.39689	0.05636	2.62268	1.79441	-0.87819	5.39844	0.49609	-0.27909	124.459	-7.78405	-21.7971	-60.1042	6.29235	-19.356	-1.83522	1.55523	-1.01679	-3.9629	-0.76289	0.4766	32.0867	0.78681	116.852	8.81441	-6.49425	17.1954
89		-0.9842	2.23	0	0	1	0	55.7207	9.93492	19.8843	0.40351	0.73378	9.19067	1.55144	0.26581	0.30477	1.55869	0.05455	0.48708	100.144	19.0621	-1.67239	22.6482	-4.23353	0.0171	1.77258	1.33996	-1.07336	3.52886	0.33379	-0.05932	150.473	6.82268	-6.52183	-58.7205	6.45168	-19.4314	-2.37272	1.27186	-0.78355	-5.68027	-0.56417	0.3218	32.1921	0.81252	116.987	12.0195	-3.2457	8.95532
90		-0.99642	2.24	0	0	1	0	46.1708	9.60422	6.09471	0.90833	0.82327	9.32273	1.69152	0.28727	0.12506	1.32883	0.0545	0.35834	94.7268	21.7111	-10.1081	23.6147	-4.0815	-0.11606	0.76424	0.64275	-1.19795	1.22175	0.17651	0.1804	175.216	19.4181	8.47607	-57.1029	6.55817	-19.302	-2.74345	0.90052	-0.47788	-7.10544	-0.39635	0.19708	32.3238	0.82416	117.039	13.9938	-0.13159	1.6791
91		-1.00863	2.25	0	0	1	0	38.2618	9.06379	-6.00016	1.32734	0.90835	9.3187	1.85637	0.31037	-0.02921	1.16112	0.05428	0.24727	88.948	24.7809	-17.4857	24.5206	-3.93639	-0.33968	-0.24847	-0.13724	-1.2608	-1.0978	0.10405	0.39866	198.513	27.6323	21.3925	-55.264	6.60772	-18.9979	-2.97882	0.50264	-0.16962	-8.3584	-0.28858	0.10222	32.4708	0.82523	117.017	14.9365	2.77901	-4.63575
92		-1.02082	2.26	0	0	1	0	32.0187	8.66109	-14.3409	1.67773	0.98923	9.20715	2.05113	0.33588	-0.1527	1.04566	0.056	0.15816	82.2551	28.3367	-22.9229	25.3606	-3.78902	-0.64062	-1.19969	-0.83409	-1.27713	-3.06607	0.15473	0.55827	220.946	29.8134	30.7765	-53.211	6.59694	-18.5759	-3.12329	0.12309	0.08833	-9.65776	-0.25249	0.03892	32.6234	0.81866	116.931	15.0172	5.32914	-9.8124
93		-1.033	2.27	0	0	1	0	27.1064	8.45299	-17.6814	1.97445	1.06788	9.03379	2.27545	0.36494	-0.24922	0.96364	0.06001	0.08693	74.2986	32.2987	-26.1973	26.1247	-3.62678	-1.00029	-2.0631	-1.35034	-1.26039	-4.31752	0.29386	0.64046	243.318	25.4464	35.9365	-50.94	6.52243	-18.1078	-3.2167	-0.22625	0.28385	-11.3186	-0.28128	0.01001	32.7737	0.80725	116.794	14.3807	7.2833	-13.4783
94		-1.04515	2.28	0	0	1	0	23.1789	8.55806	-15.7536	2.22737	1.14708	8.85265	2.52237	0.39861	-0.32748	0.90293	0.06739	0.02714	65.0674	36.4194	-27.7742	26.8013	-3.4397	-1.40106	-3.0307	-1.70115	-1.24773	-4.70911	0.40762	0.67451	266.009	15.1393	37.0365	-48.4403	6.37905	-17.6651	-3.3791	-0.53096	0.42188	-14.0669	-0.34527	0.02436	32.9149	0.79415	116.626	13.2063	8.36264	-15.1569
95		-1.0573	2.29	0	0	1	0	20.2964	9.21272	-9.54598	2.44423	1.23235	8.71495	2.78286	0.43779	-0.39477	0.8746	0.08062	-0.02799	54.6876	40.5051	-28.3448	27.3795	-3.22284	-1.83083	-4.55125	-1.90406	-1.25962	-4.42867	0.37856	0.71404	288.875	0.47318	34.8652	-45.7022	6.15873	-17.3083	-3.82348	-0.7438	0.49538	-19.0129	-0.37479	0.08265	33.0423	0.78283	116.449	11.7066	8.34834	-14.5031
96		-1.06942	2.3	0	0	1	0	18.8657	10.517	-1.1883	2.63631	1.33138	8.65486	3.04775	0.48282	-0.45663	0.90464	0.10158	-0.0844	43.2013	44.2456	-28.3651	27.8491	-2.97472	-2.28289	-6.93013	-1.94286	-1.25793	-3.57796	0.1362	0.80376	311.574	-16.0343	30.3432	-42.7223	5.85291	-17.0776	-4.67933	-0.82916	0.49151	-26.7667	-0.27285	0.17201	33.1535	0.77673	116.291	10.0635	7.14201	-11.4194
97		-1.08154	2.31	0	0	1	0	19.294	12.3451	7.02596	2.8202	1.45066	8.68098	3.30241	0.53224	-0.51963	1.01391	0.12968	-0.14531	30.5703	46.7711	-27.6454	28.1991	-2.69882	-2.75051	-10.0856	-1.95327	-1.20723	-1.91526	-0.42045	0.98355	333.62	-31.3982	23.5485	-39.5038	5.46062	-16.9907	-5.85863	-0.82411	0.42697	-36.7697	0.0328	0.28798	33.2472	0.77893	116.179	8.38216	4.79997	-6.09199
98		-1.09364	2.32	0	0	1	0	21.8164	14.4459	13.6867	3.01618	1.59387	8.78176	3.51867	0.58129	-0.58734	1.21046	0.1616	-0.21106	16.8912	46.7008	-25.06	28.4183	-2.40622	-3.21548	-13.7475	-2.17002	-1.12401	0.86203	-1.3864	1.27243	354.011	-43.175	13.0213	-36.0577	4.99907	-17.0549	-7.20001	-0.7843	0.33726	-47.996	0.54122	0.43897	33.3231	0.79193	116.136	6.74281	1.6186	0.84267
99		-1.10573	2.33	0	0	1	0	26.4227	16.3801	18.3618	3.24609	1.76142	8.93783	3.65589	0.62214	-0.65599	1.48859	0.19049	-0.27959	2.62713	42.8669	-19.0689	28.4983	-2.11357	-3.63808	-17.5916	-2.6493	-1.04393	4.82235	-2.66631	1.62563	371.066	-50.0715	-3.36613	-32.4088	4.50791	-17.2878	-8.64674	-0.69689	0.23843	-59.7984	1.16719	0.62626	33.3818	0.81688	116.175	5.26105	-1.79601	8.13345
100		-1.1178	2.34	0	0	1	0	32.6335	17.4264	20.9475	3.53023	1.94768	9.1294	3.67461	0.64646	-0.71643	1.82057	0.20588	-0.34426	-11.359	35.0478	-8.78679	28.4381	-1.83781	-3.96169	-21.2795	-3.19638	-0.97146	9.77378	-3.92789	1.91843	382.824	-51.8068	-26.5567	-28.5997	4.0419	-17.7224	-10.2209	-0.49602	0.13161	-71.7496	1.77119	0.83503	33.4257	0.85272	116.292	4.05884	-4.66198	14.1889
101		-1.12986	2.35	0	0	1	0	39.2444	16.8759	21.035	3.88114	2.13806	9.33582	3.5528	0.64803	-0.75522	2.14507	0.19765	-0.38912	-23.9475	24.2004	5.47366	28.2467	-1.59126	-4.12864	-24.6152	-3.46827	-0.86103	15.2171	-4.71505	1.97376	387.672	-48.8903	-55.0434	-24.6918	3.65623	-18.3938	-11.9584	-0.12085	0.02861	-83.4181	2.18687	1.03225	33.4584	0.89617	116.463	3.21464	-6.46314	17.9741
102		-1.1419	2.36	0	0	1	0	44.5168	14.5489	17.8856	4.29579	2.31154	9.52993	3.28886	0.62284	-0.75486	2.38119	0.16205	-0.3907	-33.9831	12.4278	22.0546	27.945	-1.37712	-4.09668	-27.421	-3.16062	-0.67483	20.2515	-4.62505	1.62994	384.627	-42.6941	-84.5976	-20.7597	3.39016	-19.3158	-13.8818	0.43384	-0.03846	-94.2933	2.24072	1.15239	33.4841	0.94342	116.663	2.72952	-7.25019	19.6096
103		-1.15392	2.37	0	0	1	0	46.9091	11.1717	11.2836	4.75311	2.44835	9.67649	2.8947	0.56871	-0.70308	2.47668	0.10585	-0.33766	-40.5832	2.74132	37.8753	27.5639	-1.18614	-3.85708	-29.2967	-2.26556	-0.468	23.7885	-3.43281	0.78094	373.096	-35.6298	-109.132	-16.8862	3.25177	-20.4588	-15.9266	1.05648	-0.02016	-103.256	1.78452	1.08936	33.5063	0.99165	116.87	2.49449	-7.31508	19.731
104		-1.16593	2.38	0	0	1	0	45.5712	8.50209	2.53021	5.22001	2.54136	9.743	2.39205	0.48625	-0.60286	2.43669	0.04877	-0.25173	-43.3664	-1.80778	49.1033	27.1404	-0.99675	-3.4502	-29.8167	-1.00766	-0.30532	24.9783	-1.13272	-0.53684	352.656	-30.9574	-122.776	-13.1623	3.20716	-21.7401	-17.9106	1.58541	0.12152	-108.388	0.7619	0.76521	33.527	1.03915	117.073	2.31732	-6.73802	18.5821
105		-1.17794	2.39	0	0	1	0	40.2936	8.43008	-5.67346	5.65781	2.60786	9.7174	1.81149	0.37904	-0.46788	2.30261	0.01609	-0.17788	-42.4417	0.51624	52.6921	26.7117	-0.78062	-2.96365	-28.9582	0.6022	-0.04551	23.5078	1.89586	-1.95274	323.3	-31.3458	-122.137	-9.68477	3.18232	-23.0378	-19.6568	2.03555	0.36496	-107.967	-0.6555	0.26341	33.5461	1.0844	117.255	2.02033	-5.45196	16.0923
106		-1.18998	2.4	0	0	1	0	31.512	11.1586	-10.473	6.02704	2.68298	9.61812	1.1933	0.25322	-0.31583	2.12254	0.02078	-0.14862	-38.2788	9.18545	47.7611	26.312	-0.5127	-2.50813	-27.2684	2.77459	0.601	19.6914	4.96974	-2.97837	285.724	-36.758	-107.548	-6.54851	3.09008	-24.2197	-21.1187	2.60344	0.6292	-101.504	-2.07036	-0.18562	33.5618	1.12596	117.401	1.50374	-3.5135	12.3753
107		-1.20207	2.41	0	0	1	0	20.3556	14.7131	-9.98755	6.29491	2.79327	9.49011	0.58954	0.11776	-0.16938	1.92785	0.05593	-0.16041	-31.5425	21.5722	35.7845	25.9694	-0.18152	-2.1825	-25.5556	5.42132	1.74773	14.2472	7.58049	-3.56621	241.068	-44.1628	-82.802	-3.83738	2.87296	-25.1747	-22.34	3.37859	0.83587	-89.4886	-3.09573	-0.40967	33.5719	1.16259	117.5	0.71979	-1.18122	7.91554
108		-1.21424	2.42	0	0	1	0	8.26852	16.2797	-3.99646	6.44218	2.93846	9.3929	0.06278	-0.0161	-0.05317	1.69929	0.10434	-0.17911	-22.999	34.0362	19.6788	25.7059	0.20478	-2.04794	-24.6078	8.10774	3.26931	8.06897	9.54824	-4.07306	190.61	-49.4568	-53.2969	-1.62021	2.52807	-25.8382	-23.4019	4.25812	0.95451	-72.8875	-3.52393	-0.40614	33.5738	1.19383	117.546	-0.38068	1.0899	3.61474
109		-1.22651	2.43	0	0	1	0	-3.65106	13.2772	5.30297	6.46394	3.0902	9.3805	-0.31691	-0.13592	0.0154	1.33672	0.14706	-0.16274	-13.6496	43.2398	2.89587	25.5355	0.61882	-2.11913	-25.0836	10.4549	4.98592	2.24058	10.8184	-4.72686	136.102	-49.4399	-23.4916	0.05086	2.10229	-26.1964	-24.3907	5.10997	0.99578	-53.2087	-3.3272	-0.26451	33.5638	1.2208	117.548	-1.83818	2.72993	0.62917
110		-1.23888	2.44	0	0	1	0	-15.3211	3.67747	13.4655	6.36407	3.19347	9.4725	-0.46679	-0.22655	0.03176	0.64843	0.16265	-0.08062	-4.88905	47.2514	-11.1191	25.4603	1.02308	-2.36614	-27.0393	12.1837	6.66944	-2.17071	11.261	-5.38287	80.5182	-42.9589	4.48209	1.14785	1.67106	-26.2663	-25.2496	5.79575	0.9806	-32.2958	-2.57692	-0.07779	33.5378	1.24628	117.526	-3.59235	3.29549	-0.14796
111		-1.25138	2.45	0	0	1	0	-27.9338	-13.3348	15.8173	6.14235	3.17191	9.63692	-0.28304	-0.2658	-0.00305	-0.63609	0.12424	0.08203	1.70469	46.1059	-19.6696	25.4658	1.38545	-2.72481	-29.7792	12.9717	7.97486	-4.46342	10.6775	-5.6953	28.2801	-31.3161	30.2552	1.68127	1.30938	-26.0723	-25.7642	6.11335	0.91358	-12.0761	-1.40432	0.07748	33.4929	1.27385	117.509	-5.46029	2.71056	1.43194
112		-1.264	2.46	0	0	1	0	-43.0766	-36.4928	9.67633	5.78183	2.94657	9.80057	0.34633	-0.22269	-0.09458	-2.82276	-0.00242	0.32318	4.91613	41.4827	-21.6225	25.5214	1.69229	-3.11676	-32.5948	12.5817	8.57713	-4.39002	9.11861	-5.42589	-15.659	-17.4496	53.9819	1.71218	1.06498	-25.636	-25.8162	5.8841	0.78028	5.47913	-0.07613	0.1398	33.4286	1.30665	117.52	-7.27561	1.25229	4.80645
113		-1.27676	2.47	1	1	1	0	-61.2145	-62.2901	-5.02079	5.25157	2.463	9.87472	1.51332	-0.06262	-0.24907	-6.17472	-0.25502	0.62286	4.31904	35.575	-17.4808	25.5872	1.95141	-3.47159	-35.3721	10.9935	8.36246	-2.1548	6.95848	-4.60185	-47.4243	-4.21255	75.5919	1.3495	0.94915	-24.9762	-25.496	5.05507	0.56936	18.7182	1.02514	0.07536	33.3455	1.34663	117.576	-8.98212	-0.69835	9.1795
114
115
116
117
[truncated: 157 more columns]
