# Supplementary material for: Instantaneous Metabolic Cost of Walking: Joint-Space Dynamic Model with Subject-Specific Heat Rate
Source: PLoS One. 2016 Dec 28;11(12):e0168070. doi: 10.1371/journal.pone.0168070 (PMC5193358; doi:10.1371/journal.pone.0168070)
Supplement: S1 File — (ZIP) [file pone.0168070.s001.zip › MEE-v2-Portable/130walk_Left1.xlsx]

## Sheet: 130walk_Left1
	130walk04.c3d	130walk04.c3d	130walk04.c3d	130walk04.c3d	130walk04.c3d	130walk04.c3d	130walk04.c3d	130walk04.c3d	130walk04.c3d	130walk04.c3d	130walk04.c3d	130walk04.c3d	130walk04.c3d	130walk04.c3d	130walk04.c3d	130walk04.c3d	130walk04.c3d	130walk04.c3d	130walk04.c3d	130walk04.c3d	130walk04.c3d	130walk04.c3d	130walk04.c3d	130walk04.c3d	130walk04.c3d	130walk04.c3d	130walk04.c3d	130walk04.c3d	130walk04.c3d	130walk04.c3d	130walk04.c3d	130walk04.c3d	130walk04.c3d	130walk04.c3d	130walk04.c3d	130walk04.c3d	130walk04.c3d	130walk04.c3d	130walk04.c3d	130walk04.c3d	130walk04.c3d	130walk04.c3d	130walk04.c3d	130walk04.c3d	130walk04.c3d	130walk04.c3d	130walk04.c3d	130walk04.c3d	130walk04.c3d
	Average Speed	COG	TIME	RIGHT_STANCE	RIGHT_STANCE_HEEL_SWITCH	LEFT_STANCE	LEFT_STANCE_HEEL_SWITCH	Left Ankle Angular Velocity	Left Ankle Angular Velocity	Left Ankle Angular Velocity	Left Ankle Joint Angle	Left Ankle Joint Angle	Left Ankle Joint Angle	Left Ankle Moment	Left Ankle Moment	Left Ankle Moment	Left Ankle Power	Left Ankle Power	Left Ankle Power	Left Hip Angular Velocity	Left Hip Angular Velocity	Left Hip Angular Velocity	Left Hip Joint Angle	Left Hip Joint Angle	Left Hip Joint Angle	Left Hip Moment	Left Hip Moment	Left Hip Moment	Left Hip Power	Left Hip Power	Left Hip Power	Left Knee Angular Velocity	Left Knee Angular Velocity	Left Knee Angular Velocity	Left Knee Joint Angle	Left Knee Joint Angle	Left Knee Joint Angle	Left Knee Moment	Left Knee Moment	Left Knee Moment	Left Knee Power	Left Knee Power	Left Knee Power	Left Elbow Angle	Left Elbow Angle	Left Elbow Angle	Left Elbow Angular Velocity	Left Elbow Angular Velocity	Left Elbow Angular Velocity
	METRIC	LINK_MODEL_BASED	FRAME_NUMBERS	DERIVED	DERIVED	DERIVED	DERIVED	LINK_MODEL_BASED	LINK_MODEL_BASED	LINK_MODEL_BASED	LINK_MODEL_BASED	LINK_MODEL_BASED	LINK_MODEL_BASED	LINK_MODEL_BASED	LINK_MODEL_BASED	LINK_MODEL_BASED	LINK_MODEL_BASED	LINK_MODEL_BASED	LINK_MODEL_BASED	LINK_MODEL_BASED	LINK_MODEL_BASED	LINK_MODEL_BASED	LINK_MODEL_BASED	LINK_MODEL_BASED	LINK_MODEL_BASED	LINK_MODEL_BASED	LINK_MODEL_BASED	LINK_MODEL_BASED	LINK_MODEL_BASED	LINK_MODEL_BASED	LINK_MODEL_BASED	LINK_MODEL_BASED	LINK_MODEL_BASED	LINK_MODEL_BASED	LINK_MODEL_BASED	LINK_MODEL_BASED	LINK_MODEL_BASED	LINK_MODEL_BASED	LINK_MODEL_BASED	LINK_MODEL_BASED	LINK_MODEL_BASED	LINK_MODEL_BASED	LINK_MODEL_BASED	LINK_MODEL_BASED	LINK_MODEL_BASED	LINK_MODEL_BASED	LINK_MODEL_BASED	LINK_MODEL_BASED	LINK_MODEL_BASED
	PROCESSED	PROCESSED	ORIGINAL	PROCESSED	PROCESSED	PROCESSED	PROCESSED	PROCESSED	PROCESSED	PROCESSED	PROCESSED	PROCESSED	PROCESSED	PROCESSED	PROCESSED	PROCESSED	PROCESSED	PROCESSED	PROCESSED	PROCESSED	PROCESSED	PROCESSED	PROCESSED	PROCESSED	PROCESSED	PROCESSED	PROCESSED	PROCESSED	PROCESSED	PROCESSED	PROCESSED	PROCESSED	PROCESSED	PROCESSED	PROCESSED	PROCESSED	PROCESSED	PROCESSED	PROCESSED	PROCESSED	PROCESSED	PROCESSED	PROCESSED	PROCESSED	PROCESSED	PROCESSED	PROCESSED	PROCESSED	PROCESSED
ITEM	1	X	1	1	1	1	1	X	Y	Z	X	Y	Z	X	Y	Z	X	Y	Z	X	Y	Z	X	Y	Z	X	Y	Z	X	Y	Z	X	Y	Z	X	Y	Z	X	Y	Z	X	Y	Z	X	Y	Z	X	Y	Z
1	0.82318	0.48017	0.99	0	0	1	1	-76.4537	58.748	10.1374	7.32744	-5.6374	-18.5068	1.34777	-1.53769	0.57138	-15.5455	-4.46435	0.3764	28.0416	-6.70443	-1.01235	26.2114	4.13836	-2.08174	-48.2948	-20.4815	-5.13766	-20.4384	5.88999	1.9403	-100.617	-29.6071	-50.3436	3.60512	0.16518	31.4244	-31.7786	-7.81665	0.63574	45.237	2.28779	-0.68047	25.1635	-2.21153	-120.265	-56.0668	16.0318	-98.1904
2		0.46464	1	0	0	1	0	-114.295	81.3035	18.0733	6.43895	-4.99179	-18.4451	4.22886	-3.00412	0.41059	-26.2972	-6.5266	0.02857	20.6399	-5.3517	2.97396	26.4697	4.10495	-2.06902	-47.0125	-15.176	-2.69888	-11.3099	3.81076	0.83569	-125.298	-43.3729	-57.0881	2.50894	-0.20436	30.9241	-28.3848	-7.2527	0.31824	56.8685	4.33387	-0.39761	24.5285	-2.49493	-121.337	-60.9305	20.241	-115.599
3		0.44892	1.01	0	0	1	0	-149.975	95.3137	34.1608	5.15153	-4.15972	-18.2465	8.34324	-4.87998	0.16301	-39.9639	-8.60407	-0.75241	11.1975	-7.58374	2.90363	26.6269	4.04509	-2.01443	-47.2692	-9.92571	-0.56826	-2.14686	2.4378	-0.03051	-134.623	-50.5144	-69.0922	1.29846	-0.63118	30.2806	-24.5382	-6.24963	-0.01356	58.3321	4.80306	0.21806	23.8381	-2.7954	-122.56	-65.0063	24.0864	-133.102
4		0.43302	1.02	0	0	1	0	-177.345	98.8341	55.9922	3.51864	-3.23503	-17.8465	13.5511	-6.9902	-0.24371	-54.63	-10.2393	-2.03282	1.78255	-11.0707	-2.03973	26.678	3.93493	-1.95677	-48.3536	-4.86371	1.17066	6.35514	1.33693	-0.65021	-134.229	-52.7547	-82.6318	0.05773	-1.07804	29.4824	-20.0603	-4.70905	-0.45659	51.0543	3.79149	1.26699	23.0971	-3.11229	-123.949	-67.9883	27.5591	-150.177
5		0.41698	1.03	0	0	1	0	-190.884	92.3618	80.9913	1.65862	-2.32997	-17.199	19.4665	-9.06342	-0.85184	-67.2672	-10.9873	-3.78613	-5.58001	-14.403	-11.3686	26.6408	3.76099	-1.94516	-49.6405	-0.22883	2.47237	13.0557	0.19056	-1.05848	-130.773	-52.3235	-95.4847	-1.17715	-1.51801	28.5411	-14.9145	-2.53902	-1.09125	37.8323	1.55123	2.77467	22.3147	-3.44243	-125.505	-69.587	30.5719	-165.902
6		0.40084	1.04	0	0	1	0	-187.905	78.7578	105.778	-0.26385	-1.54134	-16.2834	25.5535	-10.8189	-1.64869	-74.7224	-10.6902	-5.83629	-9.71037	-17.3557	-23.258	26.549	3.51641	-2.01937	-50.3924	3.88973	3.37829	17.0229	-1.26062	-1.33239	-128.903	-51.1763	-106.376	-2.41701	-1.93911	27.4757	-9.00851	0.43861	-1.94365	21.006	-1.66567	4.63134	21.5046	-3.78032	-127.216	-69.5272	33.054	-179.327
7		0.38465	1.05	0	0	1	0	-169.54	61.8751	125.551	-2.07714	-0.92628	-15.1216	31.2589	-12.0515	-2.56892	-74.9803	-9.5324	-7.82623	-10.6864	-20.3421	-34.9882	26.4399	3.19884	-2.19485	-49.7947	7.79858	4.09907	18.0041	-3.42561	-1.56341	-129.962	-50.3608	-113.692	-3.69266	-2.34155	26.3134	-2.17033	4.46218	-2.98978	1.98575	-5.60881	6.5982	20.6851	-4.11869	-129.057	-67.5646	34.9081	-189.354
8		0.36844	1.06	0	0	1	0	-139.702	44.9333	135.037	-3.64049	-0.49817	-13.7928	36.1113	-12.6768	-3.51459	-67.7589	-7.84645	-9.26288	-9.89771	-23.9002	-43.4233	26.3413	2.81218	-2.45636	-47.4388	12.0318	4.94522	16.7641	-6.82344	-1.8222	-132.654	-49.7944	-115.64	-5.02541	-2.72956	25.0998	5.60514	9.63612	-4.1823	-18.0191	-9.86999	8.38435	19.8787	-4.44883	-130.988	-63.566	35.9571	-194.622
9		0.35224	1.07	0	0	1	0	-103.187	29.8509	130.635	-4.86212	-0.23871	-12.4276	39.7643	-12.7274	-4.38184	-54.2368	-5.93499	-9.67813	-9.64794	-28.6208	-45.6326	26.2592	2.36881	-2.75642	-43.5747	16.9851	6.11748	14.888	-11.8684	-2.05652	-134.57	-48.5351	-111.63	-6.41111	-3.10268	23.8959	14.0231	15.7418	-5.46712	-37.3681	-13.7333	9.75154	19.1106	-4.76119	-132.953	-57.6145	35.9424	-193.619
10		0.3361	1.08	0	0	1	0	-64.3225	17.6872	112.008	-5.69856	-0.11232	-11.1786	42.0131	-12.3203	-5.08487	-36.4585	-4.07183	-8.83555	-12.331	-34.9569	-40.1654	26.1724	1.88631	-3.02086	-38.9322	22.6607	7.51066	13.9213	-18.6121	-1.98681	-133.481	-45.4171	-102.606	-7.81969	-3.45003	22.7609	22.6332	22.2517	-6.78358	-54.1011	-16.2855	10.54	18.4064	-5.04622	-134.881	-50.0357	34.5521	-184.863
11		0.32001	1.09	0	0	1	0	-26.4994	9.14095	82.1247	-6.14538	-0.07399	-10.1823	42.8069	-11.6197	-5.56883	-16.8599	-2.52785	-6.8448	-19.4395	-42.4631	-28.3689	26.038	1.38148	-3.17175	-34.3916	28.7037	8.77034	14.6327	-26.443	-1.33733	-128.049	-39.7824	-89.7785	-9.20309	-3.7526	21.7404	31.015	28.5399	-8.06327	-66.4695	-16.7844	10.5996	17.7894	-5.29504	-136.683	-41.3279	31.5283	-167.315
12		0.30399	1.1	0	0	1	0	7.80815	4.39676	46.1264	-6.22729	-0.07562	-9.52957	42.2293	-10.8	-5.80641	2.10419	-1.48308	-4.11355	-30.892	-49.4331	-14.1302	25.8058	0.86877	-3.16309	-30.4122	34.714	9.61359	16.8424	-34.0346	-0.23137	-118.061	-31.7752	-73.7985	-10.5064	-3.99227	20.8719	38.8629	34.1075	-9.22979	-73.4341	-14.9779	9.77421	17.2785	-5.50016	-138.267	-32.0659	26.8138	-140.962
13		0.28806	1.11	0	0	1	0	37.0067	2.88036	9.90111	-5.98947	-0.07587	-9.2518	40.4386	-10.0087	-5.79018	18.3757	-0.94638	-1.1923	-45.1535	-53.7104	-1.82509	25.4367	0.36268	-3.00194	-26.7913	40.4188	10.0223	19.7177	-39.7477	0.86399	-104.316	-22.2397	-55.3916	-11.6794	-4.15854	20.1891	45.9686	38.6514	-10.2005	-74.8689	-11.2351	8.03031	16.8867	-5.65614	-139.543	-22.7816	20.6205	-107.061
14		0.27223	1.12	0	0	1	0	60.2684	3.48336	-21.0411	-5.48849	-0.04844	-9.32136	37.6111	-9.33475	-5.53808	30.5726	-0.79226	1.37738	-59.9483	-53.7525	5.66703	24.9135	-0.1204	-2.73969	-23.2427	45.5475	10.1203	22.3715	-42.1022	1.51168	-88.2682	-12.6363	-36.2689	-12.6863	-4.25142	19.7128	52.1399	42.0082	-10.9043	-71.3993	-6.55017	5.61876	16.6201	-5.76003	-140.443	-13.8536	13.3652	-67.7807
15		0.25651	1.13	0	0	1	0	77.1994	4.90818	-42.4181	-4.786	0.01561	-9.65992	33.937	-8.7953	-5.10021	37.9804	-0.83445	3.18006	-73.0042	-48.9584	7.49535	24.2435	-0.56156	-2.44792	-19.7898	49.7856	10.018	24.1405	-40.063	1.49212	-71.564	-4.68332	-19.0493	-13.511	-4.28326	19.4379	57.1876	44.137	-11.3052	-64.134	-2.24646	3.07325	16.4795	-5.81093	-140.923	-5.48912	5.52414	-25.5035
16		0.24092	1.14	0	0	1	0	87.6933	5.92241	-52.2285	-3.94636	0.10878	-10.1551	29.6445	-8.34753	-4.54775	40.5188	-0.8802	4.03364	-82.7116	-39.5731	4.41892	23.455	-0.93909	-2.19733	-16.3388	52.9544	9.82996	24.175	-33.3919	0.82192	-55.535	0.41293	-6.10314	-14.1566	-4.27566	19.3269	61.0185	45.1371	-11.4038	-54.3596	0.63499	0.9699	16.4611	-5.80908	-140.966	2.2538	-2.47845	17.7153
17		0.22547	1.15	0	0	1	0	92.1505	5.81941	-51.587	-3.03339	0.21171	-10.6895	24.9893	-7.92234	-3.94953	38.7766	-0.80896	4.0326	-88.6658	-26.6948	-1.80186	22.5869	-1.23034	-2.04221	-12.4721	55.0876	9.68523	21.4585	-22.941	-0.28013	-40.7592	2.41985	1.80304	-14.639	-4.25208	19.3227	63.662	45.2077	-11.2219	-43.0702	1.73452	-0.38167	16.559	-5.75485	-140.569	9.46865	-10.2603	60.11
18		0.21018	1.16	0	0	1	0	91.626	4.72238	-44.2098	-2.10372	0.30418	-11.1736	20.2068	-7.46099	-3.3544	33.8803	-0.62573	3.45925	-91.6905	-12.0871	-9.19177	21.6755	-1.4176	-2.01086	-8.02385	56.2831	9.62846	15.8019	-10.4038	-1.51654	-27.0883	1.92129	5.91939	-14.975	-4.23292	19.3715	65.1624	44.5912	-10.799	-30.7618	1.30552	-1.0576	16.7662	-5.64837	-139.752	16.3638	-17.4148	99.8226
19		0.19505	1.17	0	0	1	0	87.5699	3.15626	-34.7088	-1.20038	0.37429	-11.5636	15.4755	-6.93456	-2.78911	27.1551	-0.40306	2.62673	-93.2408	2.43332	-16.2742	20.7436	-1.49345	-2.1064	-3.27098	56.5834	9.59047	8.06925	2.37826	-2.64754	-14.1183	-0.00424	8.68264	-15.176	-4.23397	19.4429	65.5276	43.5341	-10.1914	-17.7414	-0.00505	-1.37892	17.0757	-5.49004	-138.551	23.1676	-23.5427	134.981
20		0.18008	1.18	0	0	1	0	81.3387	1.46051	-27.1154	-0.35115	0.41791	-11.8609	10.9086	-6.34274	-2.26609	19.7785	-0.19394	1.7734	-94.7126	15.4895	-22.1881	19.7986	-1.46126	-2.31526	1.52318	56.0178	9.48243	-0.73606	13.9228	-3.52917	-1.48664	-2.07033	12.4176	-15.2472	-4.26437	19.5353	64.7954	42.2341	-9.45685	-4.39366	-1.37298	-1.67071	17.48	-5.28076	-137.024	30.032	-28.3762	164.266
21		0.16526	1.19	0	0	1	0	73.9491	-0.30952	-24.2245	0.4281	0.4339	-12.1016	6.56628	-5.70646	-1.7868	12.6064	-0.01467	1.03644	-96.9767	26.1967	-26.4479	18.8357	-1.33246	-2.61413	6.12443	54.6888	9.25703	-9.732	23.2155	-4.08258	10.9599	-3.12159	18.5146	-15.1888	-4.32442	19.6693	63.0359	40.8087	-8.64269	8.68437	-2.05606	-2.11628	17.9717	-5.02184	-135.237	36.9853	-31.825	187.124
22		0.15058	1.2	0	0	1	0	66.2254	-2.26685	-27.2057	1.12993	0.42113	-12.3424	2.47244	-5.06021	-1.3401	6.18616	0.1398	0.46128	-100.183	34.1037	-28.8369	17.8451	-1.12403	-2.97431	10.1568	52.773	8.9045	-17.9923	29.7262	-4.28396	22.8886	-2.49398	27.167	-15.0007	-4.40603	19.8759	60.307	39.2995	-7.78265	20.4899	-1.64844	-2.73155	18.5424	-4.71501	-133.256	44.0181	-33.9277	203.641
23		0.13605	1.21	0	0	1	0	58.8909	-4.4926	-35.3141	1.75487	0.37682	-12.6425	-1.37839	-4.44016	-0.90924	0.82601	0.27872	0.02175	-103.966	39.1544	-29.3759	16.8191	-0.85566	-3.36603	13.346	50.4247	8.4375	-24.8764	33.3763	-4.16696	33.641	-0.29238	37.3257	-14.6891	-4.4963	20.1827	56.707	37.675	-6.89266	29.9027	-0.25999	-3.3862	19.1846	-4.36189	-131.147	51.2268	-34.8269	214.531
24		0.12165	1.22	0	0	1	0	52.3563	-6.76103	-46.2529	2.30979	0.29854	-13.0439	-5.0209	-3.87167	-0.48402	-3.35478	0.39171	-0.34608	-107.816	41.6165	-28.2792	15.7551	-0.54727	-3.76175	15.6539	47.7175	7.8706	-30.175	34.4234	-3.80124	42.83	2.64529	47.0796	-14.2687	-4.58312	20.5996	52.4329	35.876	-5.97779	36.3572	1.51859	-3.87955	19.8935	-3.96305	-128.964	58.7833	-34.7759	221.082
25		0.10738	1.23	0	0	1	0	46.5804	-8.66308	-57.2103	2.80323	0.18869	-13.5603	-8.51135	-3.36164	-0.06022	-6.36784	0.45182	-0.70427	-111.244	41.9587	-25.8652	14.655	-0.21679	-4.13881	17.1961	44.7549	7.23133	-33.9828	33.3834	-3.27029	50.5491	5.32162	54.4008	-13.7568	-4.66012	21.1125	47.7245	33.9076	-5.04975	39.9886	3.0062	-4.05287	20.6674	-3.51761	-126.743	66.7805	-34.1181	224.83
26		0.0932	1.24	0	0	1	0	41.2349	-10.0633	-65.8664	3.24116	0.05416	-14.178	-11.9121	-2.89497	0.36765	-8.29649	0.44415	-1.08621	-113.812	40.604	-22.4189	13.5255	0.12087	-4.48012	18.1919	41.7313	6.57065	-36.6169	30.8455	-2.65357	57.0475	7.31722	57.724	-13.1694	-4.72503	21.6863	42.793	31.8646	-4.13016	41.2288	3.90622	-3.84731	21.5063	-3.0236	-124.508	75.1605	-33.2263	227.226
27		0.07911	1.25	0	0	1	0	36.0109	-11.2127	-70.9008	3.62569	-0.09864	-14.8644	-15.2739	-2.43681	0.80472	-9.27594	0.37515	-1.48619	-115.168	37.8654	-18.2856	12.377	0.45242	-4.77265	18.8375	38.7975	5.92158	-38.3592	27.2922	-2.01866	62.4108	8.92382	56.3782	-12.5216	-4.7731	22.2737	37.797	29.8548	-3.24222	40.4502	4.36969	-3.31272	22.4097	-2.47836	-122.266	83.7491	-32.4069	229.369
28		0.0651	1.26	0	0	1	0	30.8237	-12.5032	-71.9104	3.9569	-0.26679	-15.5795	-18.6222	-1.94352	1.2513	-9.49516	0.26213	-1.86073	-115.133	34.1575	-14.0059	11.2226	0.76595	-5.00923	19.2236	36.003	5.28975	-39.3136	23.1721	-1.429	66.5847	10.7169	50.6758	-11.8286	-4.79475	22.8274	32.8309	27.9372	-2.40605	37.9194	4.72176	-2.59182	23.3758	-1.87897	-120.017	92.3433	-31.8244	231.799
29		0.05115	1.27	0	0	1	0	25.7956	-14.2123	-68.9196	4.23557	-0.45098	-16.2824	-21.9535	-1.3771	1.70399	-9.19172	0.12619	-2.13678	-113.76	29.9741	-10.0833	10.0764	1.05301	-5.1906	19.3806	33.3701	4.68816	-39.5174	18.9244	-0.93454	69.6252	13.1633	41.3156	-11.1056	-4.77738	23.3082	27.9385	26.1084	-1.63303	33.951	5.24936	-1.85736	24.401	-1.22294	-117.758	100.723	-31.5355	234.543
30		0.03726	1.28	0	0	1	0	21.2866	-16.2067	-62.0268	4.46465	-0.65313	-16.9335	-25.2478	-0.71442	2.15849	-8.70745	-0.01253	-2.22509	-111.319	25.6748	-6.81036	8.95051	1.30886	-5.32262	19.2903	30.9162	4.13383	-38.9421	14.8379	-0.55842	71.7398	16.2658	28.9148	-10.3655	-4.70764	23.6842	23.1465	24.3154	-0.91846	28.969	6.05134	-1.24961	25.4794	-0.50933	-115.487	108.585	-31.5825	237.383
31		0.02343	1.29	0	0	1	0	17.9836	-17.7654	-51.5205	4.65242	-0.87047	-17.4943	-28.4844	0.05078	2.61486	-8.54125	-0.13807	-2.04628	-108.208	21.5598	-4.52121	7.85355	1.53117	-5.41397	19.0002	28.6693	3.631	-37.6644	11.0665	-0.31241	73.0879	19.289	14.3532	-9.61847	-4.57763	23.9286	18.5183	22.5301	-0.24393	23.4324	6.92032	-0.86356	26.6017	0.26058	-113.204	115.607	-31.9609	239.996
32		0.00965	1.3	0	0	1	0	16.5432	-17.9702	-38.0898	4.81582	-1.09012	-17.9322	-31.6527	0.91277	3.08263	-9.16971	-0.23838	-1.55516	-104.839	17.9792	-3.71344	6.79006	1.72087	-5.47849	18.6927	26.7352	3.19637	-36.0137	7.75154	-0.21044	73.7579	21.1771	-0.94406	-8.87273	-4.39341	24.0245	14.1512	20.8194	0.41112	17.7821	7.48986	-0.76025	27.7565	1.08346	-110.912	121.603	-32.486	241.847
33		-0.00407	1.31	0	0	1	0	17.0791	-16.498	-22.6602	4.97651	-1.29145	-18.2242	-34.7551	1.86044	3.5786	-10.7991	-0.31013	-0.73751	-101.409	15.0909	-4.65449	5.76101	1.88217	-5.53576	18.5134	25.3014	2.88285	-34.3013	5.03296	-0.2522	73.7294	21.5121	-15.6578	-8.13437	-4.17396	23.9698	10.0955	19.3053	1.06285	12.4041	7.57611	-0.97597	28.9321	1.95435	-108.622	126.467	-32.7948	242.148
34		-0.01772	1.32	0	0	1	0	19.2263	-13.9125	-6.20176	5.15393	-1.4562	-18.3563	-37.8043	2.87935	4.1195	-13.3938	-0.362	0.39427	-97.7295	12.7794	-7.00263	4.76733	2.01923	-5.60513	18.6642	24.5027	2.7444	-32.9321	3.05436	-0.40534	72.6416	20.7458	-29.2168	-7.40983	-3.9387	23.7724	6.39088	18.0849	1.72925	7.63278	7.26709	-1.52232	30.117	2.86628	-106.354	130.036	-32.5067	240.033
35		-0.03132	1.33	0	0	1	0	22.4872	-11.0495	10.1795	5.36253	-1.57633	-18.3239	-40.8204	3.95247	4.71572	-16.8316	-0.40042	1.79017	-93.4148	11.0577	-9.99117	3.81371	2.13537	-5.69855	19.429	24.2758	2.78892	-32.3694	1.97603	-0.61495	69.9575	19.3741	-41.3997	-6.71112	-3.69964	23.443	3.11288	17.1822	2.43175	3.69792	6.69288	-2.37478	31.2994	3.80955	-104.137	132.134	-31.3323	234.851
36		-0.04486	1.34	0	0	1	0	26.3899	-8.37609	25.4225	5.61138	-1.65207	-18.1341	-43.83	5.06245	5.37332	-20.9773	-0.41848	3.37914	-88.3435	10.2189	-12.9031	2.90845	2.23712	-5.81923	20.8106	24.4663	2.98991	-32.5695	1.85645	-0.82893	65.5108	17.4219	-51.8583	-6.05495	-3.46622	22.9961	0.26055	16.5626	3.18527	0.57743	5.90283	-3.47005	32.4677	4.77247	-102.002	132.729	-29.045	226.383
37		-0.05834	1.35	0	0	1	0	30.5753	-6.05112	38.891	5.90469	-1.68664	-17.8025	-46.871	6.19184	6.09901	-25.7458	-0.40953	5.09172	-82.9917	10.4617	-15.2451	2.05832	2.33534	-5.9645	22.6474	25.0406	3.32076	-33.3723	2.5596	-1.0071	59.7649	14.8954	-60.3355	-5.45644	-3.24937	22.4503	-2.25657	16.2052	3.99586	-1.93715	4.9796	-4.7215	33.6131	5.74348	-99.9856	131.985	-25.4001	214.729
38		-0.07179	1.36	0	0	1	0	34.8577	-4.16639	50.1629	6.24361	-1.68491	-17.3486	-50.0031	7.3265	6.89348	-31.1574	-0.37632	6.82541	-78.3003	11.6197	-16.6203	1.26179	2.44138	-6.12747	24.9405	26.005	3.74893	-35.0947	3.81249	-1.11	53.5812	12.1633	-66.726	-4.92317	-3.05725	21.8256	-4.50509	16.113	4.86507	-4.04241	4.08945	-6.01743	34.7308	6.71242	-98.1201	130.157	-20.1418	200.045
39		-0.08521	1.37	0	0	1	0	39.1591	-2.74561	58.5674	6.62806	-1.6534	-16.7964	-53.3178	8.46073	7.74702	-37.2912	-0.32409	8.40256	-75.1976	13.2011	-16.7386	0.50656	2.56305	-6.29705	27.7375	27.2718	4.22047	-38.1383	5.25614	-1.1005	47.8004	9.75123	-70.677	-4.45343	-2.8918	21.1437	-6.5159	16.2747	5.79042	-5.89131	3.39356	-7.19776	35.8205	7.67037	-96.4394	127.483	-13.2058	182.662
40		-0.09862	1.38	0	0	1	0	43.3297	-1.75631	63.2191	7.057	-1.59981	-16.1785	-56.932	9.59593	8.6456	-44.1278	-0.25946	9.58869	-74.1864	14.5873	-15.5626	-0.22773	2.70183	-6.45995	31.0043	28.7228	4.67509	-42.5603	6.49232	-0.963	42.9748	8.04259	-71.4672	-4.03812	-2.74954	20.4326	-8.32224	16.6672	6.76461	-7.59605	2.97372	-8.05603	36.8843	8.60957	-94.972	124.135	-4.94306	163.417
41		-0.11204	1.39	0	0	1	0	47.0833	-1.08805	63.4218	7.52679	-1.53303	-15.5363	-60.9724	10.7399	9.56977	-51.4861	-0.17624	10.1538	-75.0591	15.335	-13.3532	-0.96356	2.85291	-6.60389	34.5756	30.273	5.06168	-47.8885	7.2311	-0.7178	39.1515	7.07496	-68.3482	-3.66411	-2.62443	19.7293	-9.99134	17.2545	7.76917	-9.13311	2.79515	-8.37659	37.9244	9.52369	-93.7337	120.211	3.96707	143.521
42		-0.12548	1.4	0	0	1	0	50.1913	-0.48241	59.0431	8.03036	-1.46127	-14.9164	-65.5528	11.9082	10.4938	-59.193	-0.04182	9.95256	-76.8951	15.3377	-10.6839	-1.717	3.00864	-6.72051	38.2263	31.8975	5.33696	-53.3156	7.41868	-0.43391	35.7031	6.54487	-60.9264	-3.32092	-2.51227	19.0768	-11.6332	17.9998	8.76965	-10.2463	2.72948	-7.99116	38.9421	10.4076	-92.7251	115.724	12.8734	124.004
43		-0.13894	1.41	0	0	1	0	52.6504	0.27279	50.7553	8.55951	-1.38957	-14.3634	-70.7472	13.1186	11.3941	-67.205	0.16106	9.00771	-78.6092	14.7712	-8.26205	-2.49168	3.16192	-6.80885	41.8548	33.5866	5.48008	-58.3345	7.23519	-0.21611	31.6515	6.0737	-49.5933	-3.00784	-2.4128	18.5193	-13.3599	18.8841	9.7231	-10.497	2.63366	-6.87927	39.9367	11.2569	-91.9375	110.624	21.3423	105.457
44		-0.1524	1.42	0	0	1	0	54.5374	1.11252	40.295	9.10755	-1.32079	-13.9108	-76.5761	14.3819	12.2521	-75.3998	0.38988	7.58836	-79.5415	13.9509	-6.42588	-3.28135	3.30843	-6.87467	45.2945	35.2702	5.50902	-62.6583	6.98508	-0.13305	26.3134	5.41058	-36.2267	-2.73446	-2.32832	18.0915	-15.2797	19.8706	10.5869	-9.5478	2.40226	-5.31058	40.905	12.0676	-91.3565	104.894	28.9753	88.3557
45		-0.16588	1.43	0	0	1	0	55.7701	1.76639	30.2807	9.66874	-1.25653	-13.5685	-83.0049	15.6885	13.048	-83.2847	0.55685	6.17726	-79.4504	13.1107	-4.93992	-4.07621	3.44695	-6.92376	48.4087	36.9345	5.43194	-66.0031	6.90039	-0.16464	19.4782	4.52679	-24.1042	-2.5154	-2.26121	17.7997	-17.3949	20.9264	11.3289	-7.36117	2.02975	-3.83141	41.8422	12.8367	-90.9608	98.637	35.2308	73.321
46		-0.17936	1.44	0	0	1	0	56.0649	1.93435	22.885	10.2361	-1.19727	-13.3171	-89.9386	17.0008	13.7577	-89.9267	0.5662	5.19115	-78.193	12.3243	-3.38489	-4.86555	3.57709	-6.95727	51.5996	38.6665	5.20237	-68.5126	7.02091	-0.24904	11.1416	3.61908	-16.1266	-2.36721	-2.21086	17.613	-19.4617	22.0658	11.9347	-4.08821	1.63084	-2.95065	42.7417	13.5623	-90.7188	92.0696	39.5979	60.8837
47		-0.19286	1.45	0	0	1	0	54.9838	1.45261	18.5941	10.7992	-1.14427	-13.1226	-97.2174	18.2716	14.3522	-93.9954	0.3621	4.711	-75.6324	11.6777	-1.43863	-5.63721	3.69832	-6.97274	55.4316	40.4597	4.7654	-70.4407	7.3081	-0.34822	1.49935	2.85127	-13.265	-2.30694	-2.17271	17.4797	-21.1521	23.2779	12.3964	0.00194	1.30098	-2.85415	43.5973	14.2433	-90.5938	85.3948	41.8918	51.0944
48		-0.20637	1.46	0	0	1	0	52.0536	0.3798	16.5382	11.3425	-1.1004	-12.9552	-104.63	19.473	14.805	-94.0025	-0.04445	4.53907	-71.7565	11.3126	1.25888	-6.37814	3.81133	-6.96486	59.9713	42.2165	4.08991	-71.5448	7.76918	-0.44462	-8.98634	2.19983	-14.8791	-2.34797	-2.14173	17.3499	-22.2721	24.5042	12.6965	4.49851	1.03247	-3.44146	44.4033	14.8782	-90.5507	78.7246	42.2726	43.5186
49		-0.21993	1.47	0	0	1	0	47.0619	-1.10967	15.569	11.8459	-1.06923	-12.798	-111.935	20.6068	15.1005	-88.8985	-0.60581	4.4262	-66.7316	11.2646	5.01418	-7.0764	3.91765	-6.92382	64.8988	43.8629	3.15134	-71.3507	8.39937	-0.52564	-19.9262	1.65996	-19.6265	-2.49756	-2.1142	17.1846	-22.7465	25.7012	12.813	8.98222	0.81577	-4.47394	45.1554	15.4647	-90.561	72.1434	40.9825	37.6329
50		-0.23355	1.48	0	0	1	0	40.2366	-2.80217	14.9624	12.289	-1.05435	-12.6445	-118.88	21.6914	15.2376	-78.4866	-1.25357	4.23175	-60.839	11.4636	9.56224	-7.72259	4.01821	-6.83814	69.7724	45.3135	1.94106	-69.5062	9.14836	-0.60068	-31.2583	1.29602	-25.9006	-2.76023	-2.08626	16.9606	-22.5522	26.8408	12.7322	13.127	0.67024	-5.65314	45.8502	16.0005	-90.6008	65.7373	38.1689	33.0831
51		-0.24725	1.49	0	0	1	0	32.0003	-4.4305	14.5783	12.6559	-1.05757	-12.4929	-125.214	22.7401	15.2267	-63.0478	-1.8904	3.9607	-54.3293	11.8453	13.8794	-8.30992	4.1143	-6.70336	74.146	46.4884	0.48583	-65.7721	9.96305	-0.69585	-43.0774	1.07813	-32.0424	-3.14078	-2.05444	16.6711	-21.6664	27.8908	12.4549	16.6249	0.57913	-6.67033	46.4847	16.4825	-90.6487	59.5052	34.0047	29.5213
52		-0.26106	1.5	0	0	1	0	22.5261	-5.7366	14.5371	12.9343	-1.07738	-12.3407	-130.698	23.7489	15.0823	-42.5658	-2.41427	3.67922	-47.2431	12.3733	16.7197	-8.83248	4.20874	-6.52831	77.7295	47.3154	-1.14006	-59.9088	10.7821	-0.808	-55.4371	0.88266	-36.5117	-3.64436	-2.01729	16.3257	-20.0543	28.8117	11.9932	19.1479	0.49169	-7.24993	47.0562	16.9076	-90.6881	53.3463	28.8282	26.4607
53		-0.27497	1.51	0	0	1	0	11.5708	-6.53701	14.8413	13.1119	-1.10972	-12.1849	-135.113	24.6989	14.8194	-16.492	-2.74528	3.42178	-39.4803	13.1021	17.3111	-9.28246	4.3059	-6.33318	80.415	47.6609	-2.81342	-51.7329	11.586	-0.88111	-68.2326	0.48703	-38.221	-4.27571	-1.97582	15.948	-17.7519	29.544	11.3628	20.3733	0.30935	-7.22386	47.5621	17.2718	-90.7097	47.1606	23.0562	23.4285
54		-0.28901	1.52	0	0	1	0	-1.24641	-6.75276	15.257	13.1714	-1.14915	-12.024	-138.251	25.5585	14.453	15.5302	-2.84427	3.17129	-31.1095	14.235	15.6338	-9.65082	4.41217	-6.14182	82.1941	47.4104	-4.40691	-41.4559	12.4706	-0.8458	-81.2198	-0.46771	-36.8631	-5.0371	-1.93492	15.5685	-14.8882	30.0243	10.5807	19.9629	-0.13349	-6.60377	48.0007	17.5713	-90.7103	40.8771	17.1076	20.0573
55		-0.3032	1.53	0	0	1	0	-16.0665	-6.46905	15.2606	13.0927	-1.19054	-11.8599	-139.919	26.2855	13.9985	52.7104	-2.7461	2.85598	-22.4046	16.0344	12.2649	-9.93112	4.53622	-5.9741	83.1111	46.5611	-5.83961	-29.7944	13.5787	-0.67302	-94.3707	-2.25155	-32.7369	-5.92815	-1.90419	15.2156	-11.6115	30.2199	9.66744	17.6232	-0.94465	-5.5462	48.3712	17.8031	-90.6923	34.4349	11.3913	16.0598
56		-0.31754	1.54	0	0	1	0	-32.8388	-5.84357	14.1463	12.8556	-1.23137	-11.7009	-139.932	26.8319	13.4647	93.174	-2.52327	2.38114	-13.5645	18.7186	8.02186	-10.1207	4.68805	-5.84165	83.1454	45.1502	-7.07153	-17.545	14.9879	-0.38239	-108.083	-4.83768	-26.2906	-6.95071	-1.89541	14.9126	-8.05696	30.1075	8.64857	13.2129	-2.06875	-4.25296	48.6736	17.9647	-90.6631	27.8422	6.16275	11.3571
57		-0.33205	1.55	0	0	1	0	-51.7209	-4.80258	11.3446	12.4406	-1.27076	-11.5616	-138.125	27.1421	12.8456	134.898	-2.15175	1.71319	-4.50763	22.4126	3.67774	-10.2185	4.87818	-5.7476	82.2079	43.2071	-8.08277	-5.14346	16.6683	-0.02566	-122.885	-8.00954	-17.9018	-8.11257	-1.91999	14.678	-4.34394	29.6418	7.55251	6.69452	-3.36847	-2.91412	48.909	18.0551	-90.6306	21.1644	1.45727	6.11699
58		-0.34676	1.56	0	0	1	0	-73.2674	-2.9521	6.45186	11.8246	-1.30412	-11.461	-134.354	27.1454	12.1214	176.227	-1.47231	0.89729	5.11647	27.099	-0.08777	-10.2214	5.1167	-5.68812	80.3225	40.7806	-8.86971	7.35221	18.467	0.31791	-139.124	-11.3912	-7.81288	-9.42615	-1.9888	14.527	-0.5719	28.7732	6.41041	-1.92039	-4.66817	-1.68658	49.0786	18.0749	-90.601	14.3893	-2.77067	0.53996
59		-0.36166	1.57	0	0	1	0	-98.1857	0.16795	-1.08356	10.9771	-1.32008	-11.4226	-128.514	26.7605	11.265	215.485	-0.3029	-0.01421	15.7423	32.6095	-2.63983	-10.1226	5.41168	-5.65337	77.6245	37.9139	-9.4308	19.9584	20.1201	0.54633	-156.94	-14.403	3.99059	-10.9058	-2.11039	14.4734	3.14665	27.4551	5.25866	-12.4724	-5.73383	-0.66802	49.1822	18.0252	-90.5793	7.3721	-6.52174	-5.29683
60		-0.37675	1.58	0	0	1	0	-126.884	4.81554	-12.0213	9.86107	-1.30164	-11.4776	-120.564	25.9117	10.2522	250.274	1.44999	-0.99676	27.6831	38.6856	-3.43306	-9.9116	5.76792	-5.62807	74.1694	34.6333	-9.75553	32.4668	21.338	0.558	-176.373	-16.5227	17.7575	-12.5659	-2.29019	14.5334	6.65362	25.6357	4.14015	-24.5324	-6.40545	0.1152	49.2181	17.9073	-90.5708	-0.09847	-9.70813	-11.4376
61		-0.39202	1.59	0	0	1	0	-159.1	10.704	-26.919	8.43805	-1.22932	-11.6652	-110.557	24.5439	9.07962	277.208	3.65206	-2.01116	40.9971	45.0318	-2.19188	-9.57638	6.18671	-5.59302	69.8863	30.9959	-9.84023	44.3538	21.9065	0.29739	-197.422	-17.3784	33.6658	-14.4206	-2.53342	14.727	9.76355	23.2972	3.10192	-37.4221	-6.66385	0.69026	49.1828	17.7229	-90.5831	-8.17413	-12.2432	-17.8977
62		-0.40744	1.6	1	1	1	0	-193.734	16.6539	-45.6371	6.67641	-1.08862	-12.0267	-98.6757	22.6348	7.77763	292.342	5.80132	-2.96723	55.3807	51.2787	0.86136	-9.10593	6.66625	-5.52893	64.7356	27.0868	-9.69886	54.8205	21.6921	-0.19694	-219.99	-16.4267	51.5156	-16.483	-2.84436	15.0757	12.3237	20.5026	2.1923	-50.385	-6.46792	1.11828	49.0721	17.474	-90.6238	-16.8163	-14.2025	-24.4767
63		-0.42298	1.61	1	0	1	0	-229.023	20.967	-66.9647	4.55992	-0.88001	-12.5951	-85.2719	20.2101	6.40311	292.366	7.19335	-3.73303	70.1664	56.9022	4.93908	-8.49374	7.20141	-5.42245	58.8061	22.9751	-9.33959	62.9486	20.5924	-0.78567	-243.586	-13.072	70.5434	-18.7646	-3.22059	15.5992	14.2461	17.3651	1.46184	-62.6404	-5.71291	1.4873	48.8822	17.1643	-90.6968	-25.7661	-15.8015	-30.79
64		-0.4386	1.62	1	0	1	0	-262.944	22.6262	-88.3613	2.09236	-0.6203	-13.3831	-70.8841	17.3551	5.02626	276.116	7.40267	-4.16542	84.4678	61.1976	8.94812	-7.74027	7.78263	-5.27145	52.3623	18.7129	-8.75386	68.1118	18.535	-1.28562	-266.871	-7.42046	89.2566	-21.2689	-3.65171	16.3089	15.5018	14.0014	0.95765	-73.297	-4.43281	1.88908	48.6112	16.7994	-90.8013	-34.6005	-17.216	-36.4635
65		-0.45424	1.63	1	0	1	0	-293.341	22.078	-106.191	-0.70202	-0.33046	-14.3697	-56.2034	14.2108	3.72655	245.227	6.56854	-4.17228	97.3576	63.3798	12.0352	-6.85399	8.39427	-5.08581	45.8758	14.4009	-7.95503	70.2898	15.5704	-1.57286	-287.638	-0.56785	105.392	-23.9824	-4.12509	17.1972	16.1101	10.5834	0.69544	-81.3209	-2.89507	2.357	48.2612	16.3864	-90.9336	-42.8132	-18.373	-41.3754
66		-0.46988	1.64	1	0	1	0	-317.625	20.6158	-116.718	-3.77632	-0.02319	-15.4948	-41.9995	10.9583	2.5842	203.619	5.16474	-3.77835	107.992	62.8725	14.0134	-5.85165	9.01389	-4.88154	39.8671	10.2533	-7.0208	69.9645	11.9891	-1.65544	-303.559	6.13406	116.23	-26.8683	-4.62821	18.2283	16.1224	7.38346	0.63623	-85.7161	-1.41356	2.81869	47.8399	15.9343	-91.0924	-49.9491	-18.8432	-45.8413
67		-0.48548	1.65	1	0	1	0	-332.604	19.2993	-117.476	-7.05467	0.2959	-16.6654	-29.0179	7.79669	1.65555	156.487	3.61159	-3.11859	115.684	59.6509	15.2327	-4.75811	9.61522	-4.67244	34.8555	6.52044	-6.09648	68.1665	8.24608	-1.63979	-313.089	11.7906	119.575	-29.872	-5.14228	19.3388	15.6604	4.67422	0.71303	-86.206	-0.14418	3.15013	47.3606	15.4521	-91.2848	-55.7589	-18.0607	-50.4754
68		-0.50101	1.66	1	0	1	0	-335.024	18.7119	-108.103	-10.4268	0.62065	-17.7761	-17.8583	4.91498	0.95809	109.315	2.16013	-2.38046	120.058	54.3226	16.1996	-3.60494	10.1746	-4.46609	31.3323	3.37288	-5.33031	66.2888	4.75628	-1.63675	-315.544	15.7427	114.915	-32.9311	-5.64032	20.45	14.915	2.59461	0.87455	-83.4257	0.92178	3.26742	46.8403	14.9476	-91.5266	-60.2701	-15.7044	-55.8243
69		-0.51648	1.67	1	0	1	0	-322.616	19.0263	-89.8508	-13.7529	0.9414	-18.7303	-8.87685	2.46071	0.47604	66.9823	0.96162	-1.74802	121.37	47.8268	17.4768	-2.42636	10.6769	-4.2633	29.3253	0.91765	-4.7712	64.9784	1.83315	-1.69938	-310.647	17.1991	103.303	-35.9805	-6.09675	21.4862	14.0142	1.13175	1.08978	-78.0232	1.85792	3.12792	46.2947	14.4267	-91.8372	-63.7414	-11.8427	-62.1584
70		-0.53187	1.68	1	0	1	0	-294.619	19.7648	-64.4758	-16.8785	1.24142	-19.4523	-2.15313	0.51443	0.16254	32.9719	0.09569	-1.3396	120.743	41.0117	19.5638	-1.25105	11.1163	-4.05711	28.2022	-0.90429	-4.33747	63.7241	-0.35981	-1.80339	-298.655	15.4392	86.1979	-38.9536	-6.49332	22.3825	12.9659	0.14355	1.3543	-70.2146	2.69181	2.71322	45.7356	13.8926	-92.2348	-66.5651	-6.83474	-69.4793
71		-0.54718	1.69	1	0	1	0	-251.553	19.9834	-33.8591	-19.6492	1.49208	-19.8885	2.48164	-0.92139	-0.057	8.83858	-0.43295	-1.17005	119.825	34.4515	22.4708	-0.09283	11.4936	-3.83557	27.1683	-2.45849	-3.88105	61.8712	-1.88459	-1.86582	-280.614	9.95816	64.92	-41.7905	-6.81728	23.0835	11.7503	-0.61726	1.70864	-60.2442	3.34744	2.06503	45.1693	13.3464	-92.733	-69.1345	-1.24661	-77.5153
72		-0.5624	1.7	1	0	0	0	-195.004	18.7606	-0.67415	-21.9212	1.65654	-20.0089	5.35846	-1.90274	-0.25741	-5.71598	-0.66651	-1.18041	120.066	28.4613	25.587	1.05254	11.8138	-3.58991	25.9445	-4.02959	-3.33801	59.6514	-2.81339	-1.82952	-257.964	0.7497	40.9063	-44.4452	-7.06243	23.5422	10.5071	-1.34755	2.18397	-49.1545	3.72293	1.25657	44.5966	12.7874	-93.3376	-71.691	4.20444	-85.6894
73		-0.57753	1.71	1	0	0	0	-127.754	15.4909	30.5176	-23.5706	1.7015	-19.8178	6.84582	-2.49888	-0.47903	-12.2241	-0.6645	-1.29229	122.212	23.0201	28.1173	2.2027	12.0834	-3.31978	24.901	-5.40589	-2.82305	58.0695	-3.04114	-1.72602	-232.224	-10.7164	16.3871	-46.8846	-7.22879	23.727	9.56335	-2.04558	2.73094	-38.8922	3.80599	0.32441	44.0146	12.2148	-94.0432	-74.2864	8.805	-93.2328
74		-0.59255	1.72	1	0	0	0	-54.1173	10.3648	53.7477	-24.5064	1.61436	-19.3734	7.26583	-2.76276	-0.71408	-12.8074	-0.50775	-1.4245	126.174	17.8015	29.449	3.37996	12.3063	-3.03216	24.2324	-6.28177	-2.45041	57.3216	-2.59132	-1.5993	-205.01	-21.4334	-5.2242	-49.0862	-7.32023	23.6441	9.07496	-2.61434	3.257	-30.8055	3.68428	-0.68451	43.4186	11.6281	-94.8341	-76.8863	11.9394	-99.3308
75		-0.60746	1.73	1	0	0	0	19.8945	4.39142	64.5963	-24.6878	1.41663	-18.7853	6.90066	-2.74172	-0.91995	-9.78341	-0.2965	-1.48499	131.219	12.5037	29.1353	4.60272	12.4816	-2.73898	23.4196	-6.65861	-2.17139	56.0865	-1.80615	-1.43482	-177.86	-28.5312	-20.5121	-51.0372	-7.34802	23.3511	8.82328	-3.00203	3.68056	-24.6732	3.4516	-1.62409	42.8028	11.0282	-95.6845	-79.4321	13.1177	-103.247
76		-0.62226	1.74	1	0	0	0	87.3026	-1.56433	62.6032	-24.1425	1.15408	-18.1811	6.02777	-2.50071	-1.05098	-5.31609	-0.10869	-1.39956	136.312	7.07123	26.8369	5.88065	12.6054	-2.45637	21.9367	-6.57062	-1.92448	53.1406	-1.011	-1.233	-151.769	-30.5947	-27.7669	-52.7344	-7.33277	22.9399	8.52773	-3.16964	3.91172	-19.7959	3.10541	-2.27292	42.1609	10.4172	-96.5609	-81.8184	12.1703	-104.59
77		-0.63695	1.75	1	0	0	0	141.812	-7.44831	50.6974	-22.9706	0.87099	-17.6689	4.91414	-2.12412	-1.08762	-1.03545	0.02984	-1.15875	140.386	1.70483	22.4054	7.21306	12.6738	-2.20352	19.7356	-5.97543	-1.73141	48.2387	-0.28769	-1.04992	-126.828	-27.6309	-27.2512	-54.1792	-7.29908	22.5088	8.06492	-3.0782	3.86534	-15.8938	2.57115	-2.44923	41.4884	9.798	-97.4297	-83.9174	9.39718	-103.52
78		-0.65152	1.76	1	0	0	0	179.44	-13.6701	33.2657	-21.328	0.59246	-17.3194	3.78397	-1.69994	-1.04635	2.17136	0.12981	-0.81735	142.607	-3.18922	16.0566	8.58906	12.6853	-2.00034	16.9078	-4.99438	-1.57516	41.4162	0.39168	-0.92291	-102.337	-20.7332	-20.6905	-55.3708	-7.27033	22.1429	7.3504	-2.77403	3.53798	-12.7986	1.83614	-2.12768	40.7837	9.17429	-98.2641	-85.6415	5.4201	-100.637
79		-0.66599	1.77	1	0	0	0	199.277	-20.4798	14.7424	-19.3966	0.32162	-17.1613	2.80102	-1.30449	-0.96741	4.10403	0.21075	-0.45803	142.634	-7.29971	8.46914	9.99057	12.6433	-1.86286	13.5477	-3.91409	-1.36778	32.9123	1.00038	-0.84118	-77.2716	-11.7049	-10.9884	-56.3017	-7.26355	21.8988	6.29839	-2.39894	3.03133	-10.211	1.00318	-1.46734	40.0478	8.54973	-99.0481	-86.9264	1.00739	-96.8177
80		-0.68035	1.78	1	0	0	0	203.446	-27.8955	-1.33085	-17.3521	0.04587	-17.1837	2.06407	-0.98933	-0.88574	5.00772	0.28755	-0.15566	140.588	-10.7109	0.56955	11.3969	12.5532	-1.79812	9.85914	-2.99084	-1.05514	23.4258	1.438	-0.7783	-50.8584	-2.36278	-1.5495	-56.9587	-7.28197	21.7957	4.90731	-2.08318	2.47583	-7.83589	0.21542	-0.71861	39.2846	7.92775	-99.7787	-87.6746	-2.93307	-93.2095
81		-0.69461	1.79	1	0	0	0	196.533	-36.0514	-13.0935	-15.3347	-0.25727	-17.3484	1.59934	-0.77217	-0.81268	5.26949	0.36941	0.05094	136.756	-13.7036	-6.85122	12.7881	12.4188	-1.80322	6.19946	-2.31455	-0.67562	14.0069	1.63949	-0.70125	-23.222	6.10156	5.087	-57.3277	-7.31195	21.8193	3.29905	-1.86405	1.9544	-5.58417	-0.42117	-0.10834	38.5017	7.31116	-100.469	-87.7741	-5.44476	-91.1245
82		-0.70878	1.8	1	0	0	0	184.202	-44.9562	-20.6939	-13.4286	-0.61587	-17.6101	1.36314	-0.64106	-0.74681	5.1939	0.45863	0.16649	131.367	-16.3811	-13.3051	14.1455	12.2423	-1.8688	3.03718	-1.84701	-0.30667	5.85936	1.65977	-0.57923	4.58301	13.3015	8.34269	-57.4041	-7.33086	21.9389	1.67553	-1.72832	1.52254	-3.70596	-0.86898	0.24029	37.7096	6.70178	-101.149	-87.1705	-5.85806	-91.5748
83		-0.72285	1.81	1	0	0	0	171.153	-53.6893	-25.6122	-11.6609	-1.05214	-17.9348	1.27526	-0.57046	-0.68595	4.94937	0.54555	0.21896	124.721	-18.6397	-18.5182	15.4515	12.0274	-1.98274	0.69642	-1.60135	0.0049	-0.13602	1.63353	-0.41028	31.4709	19.273	9.38614	-57.1966	-7.32083	22.1268	0.20518	-1.67772	1.2422	-2.567	-1.14946	0.34076	36.9194	6.10058	-101.856	-85.9047	-4.04831	-94.8458
84		-0.73685	1.82	1	0	0	0	159.74	-60.5145	-29.3187	-10.0216	-1.56687	-18.3037	1.26187	-0.53552	-0.61931	4.61681	0.61113	0.23282	117.407	-20.3237	-22.4109	16.6926	11.7798	-2.1318	-0.92701	-1.61476	0.24816	-3.99979	1.65554	-0.23241	56.9789	23.9585	9.95967	-56.7208	-7.27822	22.3656	-1.02174	-1.68702	1.1183	-2.33454	-1.2868	0.28819	36.1411	5.50831	-102.625	-84.0964	-0.36708	-100.542
85		-0.75077	1.83	1	0	0	0	149.987	-64.1578	-32.3877	-8.49002	-2.13754	-18.7053	1.27441	-0.51769	-0.52456	4.22983	0.64089	0.21853	110.165	-21.2717	-25.2713	17.863	11.5075	-2.30413	-2.20857	-1.75392	0.4338	-6.48874	1.69452	-0.10097	81.0962	27.226	11.4419	-55.9923	-7.21412	22.6461	-1.96836	-1.66444	1.05775	-2.98391	-1.28226	0.17809	35.3816	4.92579	-103.483	-81.9317	4.5386	-107.854
86		-0.76463	1.84	1	0	0	0	140.549	-64.4891	-34.5097	-7.05468	-2.73253	-19.1276	1.29237	-0.50772	-0.38677	3.80808	0.63463	0.17856	103.456	-21.3681	-27.6218	18.9656	11.2188	-2.49399	-3.24527	-1.75806	0.57974	-8.05598	1.62763	-0.04891	104.133	29.1884	14.4692	-55.025	-7.14846	22.9643	-2.63991	-1.5224	0.95347	-4.38639	-1.151	0.07804	34.6442	4.35356	-104.443	-79.6702	9.80197	-115.636
87		-0.77842	1.85	1	0	0	0	129.982	-61.8905	-34.9382	-5.72015	-3.32274	-19.5538	1.31921	-0.50579	-0.21368	3.38167	0.60063	0.11896	97.2629	-20.7668	-29.6249	20.0064	10.9219	-2.70131	-3.83087	-1.48021	0.7108	-8.6087	1.36323	-0.07244	126.787	30.2227	18.7376	-53.8272	-7.10125	23.3196	-3.07851	-1.25343	0.77049	-6.37041	-0.94517	0.03317	33.9277	3.79204	-105.503	-77.5891	14.4418	-122.463
88		-0.79214	1.86	1	0	0	0	117.594	-56.5795	-32.761	-4.50167	-3.88172	-19.9607	1.36636	-0.51562	-0.03159	2.97518	0.54436	0.05393	91.305	-20.0383	-30.7924	20.989	10.6234	-2.92328	-3.97789	-1.05136	0.86275	-8.34229	0.94354	-0.13926	149.882	30.6366	22.9711	-52.3982	-7.08347	23.7095	-3.39005	-0.93645	0.55243	-8.84493	-0.74076	0.07046	33.2271	3.24206	-106.642	-75.8832	17.683	-127.097
89		-0.8058	1.87	1	0	0	0	103.545	-48.6771	-27.1372	-3.4154	-4.38291	-20.3167	1.44279	-0.54031	0.1311	2.59775	0.46683	0.00015	85.3772	-19.9605	-30.3249	21.9122	10.326	-3.14712	-3.96009	-0.70028	1.06618	-7.83637	0.49925	-0.20576	173.917	30.4167	25.3865	-50.731	-7.09177	24.1216	-3.69983	-0.65905	0.35883	-11.7048	-0.59573	0.17866	32.5355	2.70509	-107.828	-74.6332	19.2858	-129.079
90		-0.81942	1.88	1	0	0	0	88.6992	-38.7241	-18.1253	-2.4714	-4.80118	-20.5843	1.55831	-0.58276	0.25906	2.26553	0.3718	-0.02699	79.4041	-21.2166	-27.5951	22.7722	10.0287	-3.34967	-3.92105	-0.40016	1.33615	-7.40654	0.09765	-0.23714	198.701	29.7065	24.6633	-48.8181	-7.10944	24.529	-4.01966	-0.41973	0.19057	-14.5922	-0.5004	0.28951	31.8461	2.18267	-109.03	-73.7996	19.4818	-128.632
91		-0.83301	1.89	1	0	0	0	74.4413	-27.9761	-7.3955	-1.66846	-5.12003	-20.7349	1.72168	-0.64504	0.35266	2.00978	0.27027	-0.01751	73.2312	-24.2507	-22.4096	23.5639	9.72751	-3.50148	-3.80745	0.03686	1.65416	-6.9322	-0.29269	-0.20038	223.35	29.4804	20.7502	-46.6585	-7.10979	24.9021	-4.27941	-0.16319	0.01426	-17.1636	-0.40162	0.32836	31.154	1.67671	-110.222	-73.1599	18.5892	-125.948
92		-0.84658	1.9	1	0	0	0	62.222	-18.052	2.48318	-0.99197	-5.33829	-20.7661	1.93393	-0.72635	0.418	1.85927	0.17753	0.02119	66.5997	-29.176	-15.0643	24.2797	9.41552	-3.57247	-3.70684	0.62938	1.97869	-6.31395	-0.72034	-0.06488	246.775	31.1476	14.7391	-44.2612	-7.06067	25.2251	-4.47905	0.11365	-0.16774	-19.5282	-0.27995	0.28384	30.4584	1.1905	-111.379	-72.3572	16.8164	-120.969
93		-0.86015	1.91	1	0	0	0	53.0271	-10.4252	9.46652	-0.41658	-5.47057	-20.7021	2.18836	-0.82334	0.45436	1.82528	0.11032	0.06398	59.4357	-35.719	-6.347	24.9102	9.08471	-3.53786	-3.99946	1.24943	2.28749	-5.76425	-1.21119	0.16482	268.121	35.6164	8.06891	-41.6437	-6.93061	25.5011	-4.69309	0.35075	-0.32256	-22.1047	-0.16383	0.19515	29.763	0.72863	-112.478	-71.1287	14.4002	-113.914
94		-0.87372	1.92	1	0	0	0	47.1176	-6.11136	12.6909	0.08802	-5.54464	-20.5814	2.46791	-0.92921	0.45711	1.89464	0.08471	0.0876	51.9232	-43.2447	2.49552	25.4493	8.72704	-3.38441	-5.05929	1.76099	2.55681	-5.50463	-1.76387	0.44489	286.964	42.9118	2.04278	-38.8295	-6.69298	25.7459	-4.99493	0.47578	-0.41648	-25.3142	-0.08872	0.10219	29.0734	0.2951	-113.499	-69.4331	11.7194	-105.602
95		-0.88729	1.93	1	0	0	0	44.0865	-5.21698	12.37	0.55055	-5.59588	-20.4446	2.74174	-1.03235	0.43033	2.02964	0.10587	0.08504	44.1839	-50.7923	9.95434	25.8959	8.33552	-3.11558	-6.9365	2.10099	2.74735	-5.41056	-2.40226	0.72261	303.488	52.1377	-2.02816	-35.8432	-6.32992	25.9817	-5.42345	0.44993	-0.42584	-29.4433	-0.07	0.02785	28.3948	-0.10801	-114.436	-67.3746	9.19299	-97.1315
96		-0.90088	1.94	1	0	0	0	43.1537	-6.69293	9.37925	0.99335	-5.65519	-20.325	2.97771	-1.12091	0.38524	2.18454	0.1587	0.06149	36.048	-57.1463	14.565	26.2511	7.90627	-2.75394	-9.35151	2.39344	2.86045	-5.03611	-3.24977	0.9506	318.355	61.6814	-2.58003	-32.7045	-5.83962	26.2353	-5.97453	0.29703	-0.35623	-34.5699	-0.08977	-0.02041	27.7313	-0.4808	-115.293	-65.0992	7.11781	-89.4292
97		-0.91449	1.95	1	0	0	0	43.5889	-8.99606	4.72232	1.431	-5.73802	-20.2449	3.15213	-1.18657	0.33324	2.32693	0.21724	0.02448	27.2189	-60.9969	15.246	26.5151	7.44096	-2.34026	-11.9809	2.84524	2.93981	-3.93099	-4.39931	1.0793	331.979	69.7847	1.97754	-29.4254	-5.24138	26.5386	-6.643	0.09209	-0.24879	-40.6907	-0.09146	-0.0421	27.0854	-0.82512	-116.083	-62.7288	5.65902	-83.1664
98		-0.9281	1.96	1	0	0	0	44.9014	-11.1887	-0.72129	1.87301	-5.84527	-20.2167	3.24613	-1.22286	0.28544	2.44066	0.2658	-0.01982	17.6163	-61.1409	11.6273	26.6867	6.94911	-1.92832	-14.6893	3.48481	3.00323	-1.92849	-5.66959	1.05637	343.784	75.0777	12.5582	-26.0168	-4.57318	26.9294	-7.46396	-0.09034	-0.15558	-47.8092	-0.02168	-0.0364	26.4584	-1.14414	-116.824	-60.2826	4.98893	-78.9621
99		-0.94171	1.97	1	0	0	0	46.5234	-13.2629	-6.02168	2.32583	-5.97406	-20.2442	3.24617	-1.22426	0.24893	2.50812	0.30671	-0.06533	7.51965	-56.7887	4.15185	26.7656	6.45005	-1.57632	-17.4023	4.08336	3.01329	0.85298	-6.53172	0.83862	352.464	76.8415	28.7266	-22.5017	-3.88259	27.4457	-8.49636	-0.25029	-0.10365	-55.8215	0.06009	-0.00589	25.8517	-1.44164	-117.541	-57.6226	5.29742	-77.2953
100		-0.95533	1.98	1	0	0	0	47.5502	-15.4589	-10.0221	2.78954	-6.12487	-20.3202	3.14559	-1.18552	0.21968	2.49874	0.34721	-0.10486	-2.47167	-48.1635	-6.02522	26.7548	5.97081	-1.33715	-19.9543	4.30155	2.93096	4.07119	-6.32558	0.40544	356.786	75.1049	48.3496	-18.9172	-3.21554	28.1149	-9.80076	-0.48548	-0.08361	-64.4707	-0.06059	0.03619	25.2685	-1.72089	-118.261	-54.5835	6.58595	-78.0816
101		-0.96896	1.99	1	0	0	0	47.1598	-17.6922	-11.6611	3.25501	-6.29862	-20.425	2.9408	-1.10061	0.18449	2.39282	0.38791	-0.13273	-11.446	-37.0385	-17.0925	26.6627	5.53656	-1.24611	-22.1122	3.93578	2.77594	7.12991	-4.75694	-0.21071	355.55	70.7211	67.716	-15.3116	-2.60552	28.9395	-11.4052	-0.88034	-0.08253	-73.1544	-0.57672	0.06063	24.7132	-1.98424	-119.009	-51.2345	8.51859	-80.5245
102		-0.9826	2	1	0	0	0	45.1457	-19.8591	-10.7019	3.7083	-6.49298	-20.5302	2.6323	-0.96528	0.13232	2.21317	0.4292	-0.14965	-18.3195	-26.3031	-26.7643	26.5051	5.15856	-1.30738	-23.5973	2.98123	2.56917	9.28187	-2.16378	-0.89855	347.102	65.3659	82.5071	-11.7477	-2.06415	29.8861	-13.2467	-1.39952	-0.11187	-80.541	-1.4643	0.03074	24.1874	-2.23354	-119.796	-47.9178	10.551	-83.5329
103		-0.99626	2.01	1	0	0	0	41.9186	-22.1758	-8.04537	4.13687	-6.70652	-20.6111	2.22849	-0.78096	0.06078	2.02261	0.47874	-0.16177	-22.1768	-18.6851	-32.7505	26.3053	4.83055	-1.48897	-24.2486	1.45032	2.24608	9.91506	0.80331	-1.49712	329.619	60.9561	89.1956	-8.30867	-1.57726	30.8881	-15.2136	-1.98666	-0.18617	-84.9474	-2.5497	-0.06004	23.689	-2.47094	-120.621	-44.9935	12.2557	-86.3958
104		-1.00995	2.02	1	0	0	0	38.2675	-24.6561	-5.05412	4.53322	-6.94213	-20.6575	1.74268	-0.55535	-0.02589	1.8972	0.54064	-0.17149	-22.5703	-15.775	-33.3097	26.0917	4.53515	-1.72914	-24.2927	-0.7038	1.68766	8.86154	3.58197	-1.8604	301.935	58.452	85.7931	-5.0949	-1.11368	31.858	-17.2535	-2.68483	-0.29405	-85.3351	-3.64798	-0.16322	23.2126	-2.69922	-121.479	-42.6135	13.5585	-89.1427
105		-1.02371	2.03	1	0	0	0	35.0658	-26.561	-2.73359	4.89762	-7.2	-20.6725	1.18766	-0.30169	-0.11827	1.89564	0.60069	-0.17058	-19.6185	-17.6008	-27.8071	25.8931	4.25286	-1.95005	-24.2011	-3.40657	0.81603	6.40824	5.84112	-1.94208	263.972	57.0525	72.2061	-2.21322	-0.6454	32.7004	-19.3072	-3.52584	-0.40479	-81.2375	-4.51886	-0.21006	22.7525	-2.92129	-122.369	-40.6701	14.6744	-92.2276
106		-1.03754	2.04	1	0	0	0	32.7808	-26.6977	-1.7041	5.23755	-7.46914	-20.668	0.57893	-0.04092	-0.20294	2.02771	0.62455	-0.1447	-13.8796	-22.5633	-17.1357	25.7349	3.97122	-2.078	-24.2844	-6.31209	-0.33817	2.99326	7.43441	-1.84973	216.617	54.6266	50.7066	0.23474	-0.16722	33.33	-21.1999	-4.42913	-0.49129	-72.1262	-4.85828	-0.15939	22.3048	-3.13918	-123.296	-38.902	15.8039	-95.7835
107		-1.05149	2.05	1	0	0	0	31.0377	-23.8498	-2.24128	5.56076	-7.72654	-20.6619	-0.05094	0.19331	-0.27051	2.22863	0.55966	-0.08627	-6.26996	-28.1717	-3.60503	25.6376	3.69153	-2.06513	-24.6194	-8.99191	-1.66629	-0.87435	8.27896	-1.77344	161.744	49.0241	25.3371	2.16111	0.29644	33.6966	-22.7335	-5.31742	-0.54741	-57.9374	-4.47488	-0.00504	21.8689	-3.35328	-124.265	-37.1225	16.9122	-99.26
108		-1.06556	2.06	1	0	0	0	28.5698	-16.7261	-3.86667	5.866	-7.93732	-20.674	-0.63678	0.34999	-0.32255	2.34217	0.33247	-0.00152	1.86062	-32.2745	9.79594	25.6135	3.42603	-1.90113	-25.1754	-11.2584	-3.0853	-4.4737	8.40915	-1.86578	102.58	39.1762	-0.08705	3.50338	0.70087	33.7938	-23.7654	-6.19114	-0.59014	-39.7302	-3.38338	0.23892	21.4454	-3.56242	-125.269	-35.3213	17.8419	-101.966
109		-1.07977	2.07	1	0	0	0	23.4681	-4.02815	-5.23031	6.13606	-8.05224	-20.7153	-1.0795	0.36067	-0.36406	2.1057	-0.15289	0.09463	8.86316	-33.7481	20.3806	25.6613	3.18887	-1.61091	-25.959	-13.1834	-4.55289	-6.94136	8.07663	-2.1852	43.6792	25.3941	-23.6153	4.23938	0.9977	33.6444	-24.2162	-7.05883	-0.64058	-19.4585	-1.73182	0.5487	21.0348	-3.76501	-126.298	-33.5158	18.5426	-103.716
110		-1.09415	2.08	1	0	0	0	13.5278	14.8739	-4.4536	6.33372	-8.00915	-20.7803	-1.25768	0.14616	-0.38965	1.13907	-1.00689	0.18483	13.1465	-32.5165	26.4133	25.7641	2.98945	-1.24258	-27.1506	-14.8175	-5.97323	-7.43105	7.61156	-2.6957	-9.80693	9.22063	-45.3438	4.39791	1.14921	33.2769	-24.1383	-7.89091	-0.7003	0.41051	0.22746	0.88717	20.6379	-3.95979	-127.343	-31.6362	19.0327	-104.524
111		-1.10871	2.09	1	0	0	0	-3.21205	39.0817	0.32841	6.40089	-7.74462	-20.8428	-1.03205	-0.37279	-0.37856	-1.04283	-2.33022	0.24952	13.45	-29.2342	27.0655	25.8903	2.82846	-0.85325	-28.9862	-15.9638	-7.14745	-5.18121	7.25216	-3.30969	-53.1444	-7.003	-66.2868	4.05954	1.13969	32.7071	-23.6806	-8.60449	-0.73999	17.3452	2.12954	1.18704	20.2568	-4.14549	-128.393	-29.6015	19.2014	-103.882
112		-1.12346	2.1	1	0	0	0	-27.6303	65.7973	10.2242	6.26406	-7.21377	-20.8574	-0.23827	-1.26031	-0.30214	-4.96817	-4.16422	0.26523	9.0731	-24.5996	21.8556	25.9978	2.69652	-0.50057	-31.6056	-16.1695	-7.80032	0.31187	7.09316	-3.91763	-82.9212	-21.1509	-86.4458	3.34736	0.97972	31.9366	-22.9601	-9.04079	-0.70748	29.3669	3.58424	1.33806	19.895	-4.32017	-129.43	-27.3811	18.8408	-100.946
113		-1.1384	2.11	1	0	1	1	-58.729	90.6254	25.2029	5.84833	-6.41081	-20.7684	1.31399	-2.54404	-0.1497	-11.0752	-6.42628	0.19663	0.26994	-18.683	10.2066	26.0403	2.5778	-0.24453	-35.0778	-14.9642	-7.66987	8.90025	7.06811	-4.40026	-97.843	-32.2646	-103.627	2.40963	0.69749	30.9755	-22.0284	-9.02118	-0.5674	35.4922	4.3277	1.22759	19.5569	-4.48127	-130.425	-24.9752	17.8534	-95.3388
[truncated: 157 more columns]
