# Supplementary material for: Instantaneous Metabolic Cost of Walking: Joint-Space Dynamic Model with Subject-Specific Heat Rate
Source: PLoS One. 2016 Dec 28;11(12):e0168070. doi: 10.1371/journal.pone.0168070 (PMC5193358; doi:10.1371/journal.pone.0168070)
Supplement: S1 File — (ZIP) [file pone.0168070.s001.zip › MEE-v2-Portable/130walk_Right1.xlsx]

## Sheet: 130walk_Right1
	130walk04.c3d	130walk04.c3d	130walk04.c3d	130walk04.c3d	130walk04.c3d	130walk04.c3d	130walk04.c3d	130walk04.c3d	130walk04.c3d	130walk04.c3d	130walk04.c3d	130walk04.c3d	130walk04.c3d	130walk04.c3d	130walk04.c3d	130walk04.c3d	130walk04.c3d	130walk04.c3d	130walk04.c3d	130walk04.c3d	130walk04.c3d	130walk04.c3d	130walk04.c3d	130walk04.c3d	130walk04.c3d	130walk04.c3d	130walk04.c3d	130walk04.c3d	130walk04.c3d	130walk04.c3d	130walk04.c3d	130walk04.c3d	130walk04.c3d	130walk04.c3d	130walk04.c3d	130walk04.c3d	130walk04.c3d	130walk04.c3d	130walk04.c3d	130walk04.c3d	130walk04.c3d	130walk04.c3d	130walk04.c3d	130walk04.c3d	130walk04.c3d	130walk04.c3d	130walk04.c3d	130walk04.c3d	130walk04.c3d
	Average Speed	COG	TIME	RIGHT_STANCE	RIGHT_STANCE_HEEL_SWITCH	LEFT_STANCE	LEFT_STANCE_HEEL_SWITCH	Right Ankle Angular Velocity	Right Ankle Angular Velocity	Right Ankle Angular Velocity	Right Ankle Joint Angle	Right Ankle Joint Angle	Right Ankle Joint Angle	Right Ankle Moment	Right Ankle Moment	Right Ankle Moment	Right Ankle Power	Right Ankle Power	Right Ankle Power	Right Hip Angular Velocity	Right Hip Angular Velocity	Right Hip Angular Velocity	Right Hip Joint Angle	Right Hip Joint Angle	Right Hip Joint Angle	Right Hip Moment	Right Hip Moment	Right Hip Moment	Right Hip Power	Right Hip Power	Right Hip Power	Right Knee Angular Velocity	Right Knee Angular Velocity	Right Knee Angular Velocity	Right Knee Joint Angle	Right Knee Joint Angle	Right Knee Joint Angle	Right Knee Moment	Right Knee Moment	Right Knee Moment	Right Knee Power	Right Knee Power	Right Knee Power	Right Elbow Angle	Right Elbow Angle	Right Elbow Angle	Right Elbow Angular Velocity	Right Elbow Angular Velocity	Right Elbow Angular Velocity
	METRIC	LINK_MODEL_BASED	FRAME_NUMBERS	DERIVED	DERIVED	DERIVED	DERIVED	LINK_MODEL_BASED	LINK_MODEL_BASED	LINK_MODEL_BASED	LINK_MODEL_BASED	LINK_MODEL_BASED	LINK_MODEL_BASED	LINK_MODEL_BASED	LINK_MODEL_BASED	LINK_MODEL_BASED	LINK_MODEL_BASED	LINK_MODEL_BASED	LINK_MODEL_BASED	LINK_MODEL_BASED	LINK_MODEL_BASED	LINK_MODEL_BASED	LINK_MODEL_BASED	LINK_MODEL_BASED	LINK_MODEL_BASED	LINK_MODEL_BASED	LINK_MODEL_BASED	LINK_MODEL_BASED	LINK_MODEL_BASED	LINK_MODEL_BASED	LINK_MODEL_BASED	LINK_MODEL_BASED	LINK_MODEL_BASED	LINK_MODEL_BASED	LINK_MODEL_BASED	LINK_MODEL_BASED	LINK_MODEL_BASED	LINK_MODEL_BASED	LINK_MODEL_BASED	LINK_MODEL_BASED	LINK_MODEL_BASED	LINK_MODEL_BASED	LINK_MODEL_BASED	LINK_MODEL_BASED	LINK_MODEL_BASED	LINK_MODEL_BASED	LINK_MODEL_BASED	LINK_MODEL_BASED	LINK_MODEL_BASED
	PROCESSED	PROCESSED	ORIGINAL	PROCESSED	PROCESSED	PROCESSED	PROCESSED	PROCESSED	PROCESSED	PROCESSED	PROCESSED	PROCESSED	PROCESSED	PROCESSED	PROCESSED	PROCESSED	PROCESSED	PROCESSED	PROCESSED	PROCESSED	PROCESSED	PROCESSED	PROCESSED	PROCESSED	PROCESSED	PROCESSED	PROCESSED	PROCESSED	PROCESSED	PROCESSED	PROCESSED	PROCESSED	PROCESSED	PROCESSED	PROCESSED	PROCESSED	PROCESSED	PROCESSED	PROCESSED	PROCESSED	PROCESSED	PROCESSED	PROCESSED	PROCESSED	PROCESSED	PROCESSED	PROCESSED	PROCESSED	PROCESSED
ITEM	1	X	1	1	1	1	1	X	Y	Z	X	Y	Z	X	Y	Z	X	Y	Z	X	Y	Z	X	Y	Z	X	Y	Z	X	Y	Z	X	Y	Z	X	Y	Z	X	Y	Z	X	Y	Z	X	Y	Z	X	Y	Z
1	0.82318	-0.40744	1.6	1	1	1	0	-112.8	-54.3041	-40.7543	3.73613	1.66582	8.06817	4.27227	1.18184	0.29218	-6.75709	-0.59808	-0.25408	-39.8747	70.7061	-53.7789	29.0203	1.4958	-4.26629	-15.0721	-8.06421	-2.01845	12.5399	-8.72038	0.73325	-68.7947	22.3791	120.206	-6.94785	2.08656	-21.1656	-6.07549	-3.5315	0.80492	12.0004	-0.52159	1.02626	31.6297	2.4627	121.527	-21.6614	-2.22752	13.4954
2		-0.42298	1.61	1	0	1	0	-105.56	-45.5323	-31.7832	2.64025	1.12203	7.75199	6.29355	1.54253	0.54175	-7.6548	-0.64817	-0.30696	-41.2611	65.7083	-45.5146	28.6223	1.85342	-5.04145	-29.2317	-9.21771	-0.78944	20.0086	-6.31978	-1.30301	-68.3769	19.4644	107.644	-7.66122	2.15457	-20.0026	-8.91998	-5.41258	1.50908	11.9994	-1.97761	1.45004	31.4108	2.50836	121.6	-21.5287	1.80108	3.881
3		-0.4386	1.62	1	0	1	0	-91.0721	-35.0019	-24.0124	1.65251	0.6945	7.51034	8.66754	1.8744	0.86185	-7.81925	-0.64205	-0.34503	-39.2334	57.8047	-33.946	28.23	2.2063	-5.69517	-42.4263	-11.7985	-0.09512	25.4158	-4.7882	-2.95843	-73.3481	17.8117	91.9606	-8.39778	2.2072	-18.9811	-9.93557	-8.29154	2.43246	10.4736	-3.79689	1.81555	31.1979	2.53782	121.574	-21.0675	5.17042	-4.64593
4		-0.45424	1.63	1	0	1	0	-71.672	-24.7056	-17.772	0.83522	0.38588	7.32528	11.2153	2.13618	1.27095	-6.98718	-0.58239	-0.33879	-35.4312	47.4673	-20.4192	27.8687	2.54121	-6.18747	-52.7919	-15.8015	-0.14139	28.4203	-4.23726	-3.95381	-81.3621	18.0715	74.3081	-9.20012	2.2681	-18.1253	-8.4693	-11.9911	3.55819	6.50321	-5.83226	2.09387	30.9957	2.55163	121.466	-19.9135	7.72607	-11.8638
5		-0.46988	1.64	1	0	1	0	-49.6081	-15.9902	-11.9548	0.22712	0.18283	7.18732	13.6854	2.31748	1.74418	-5.01811	-0.49354	-0.24893	-31.9575	36.3546	-7.2362	27.5446	2.845	-6.50146	-59.3296	-20.6878	-0.83474	29.7356	-4.32359	-4.28846	-89.6818	19.6235	56.5429	-10.0848	2.35867	-17.4446	-4.50101	-16.124	4.81831	-0.07799	-7.83993	2.2578	30.8122	2.54984	121.29	-17.8105	9.36642	-17.6415
6		-0.48548	1.65	1	0	1	0	-26.7825	-9.8246	-5.38634	-0.15437	0.06101	7.10248	15.8181	2.44583	2.21947	-1.99823	-0.42018	-0.04676	-30.8816	26.5156	3.38444	27.243	3.11198	-6.65347	-62.0415	-25.8254	-1.89835	30.8589	-4.82272	-4.07117	-95.7278	21.2328	40.6906	-11.0414	2.48591	-16.929	1.54545	-20.3283	6.11742	-8.62279	-9.47645	2.31232	30.6569	2.5323	121.066	-14.6793	9.98253	-21.7612
7		-0.50101	1.66	1	0	1	0	-4.66462	-6.66297	2.30494	-0.30897	-0.01113	7.08499	17.3971	2.56714	2.62995	1.7435	-0.40265	0.26561	-33.5486	19.1608	10.3407	26.9315	3.34469	-6.68495	-61.5846	-30.8475	-3.07262	33.148	-5.64287	-3.45058	-97.6904	21.8052	28.0251	-12.0363	2.64168	-16.552	9.03356	-24.375	7.36456	-17.9073	-10.3763	2.27918	30.5392	2.49908	120.814	-10.6813	9.61711	-24.216
8		-0.51648	1.67	1	0	1	0	15.6872	-6.21083	10.8061	-0.24919	-0.06536	7.1477	18.2682	2.72013	2.93069	5.70619	-0.45413	0.6547	-40.0225	14.2783	13.8935	26.5703	3.5488	-6.64287	-58.8017	-35.605	-4.19416	36.9702	-6.53299	-2.67286	-94.9257	20.6476	18.6379	-13.0234	2.80827	-16.2823	17.2783	-28.1189	8.48612	-26.5191	-10.2367	2.14908	30.4654	2.45052	120.551	-6.22584	8.59375	-25.4824
9		-0.53187	1.68	1	0	1	0	33.5532	-7.53714	19.4788	0.00354	-0.12573	7.29759	18.3341	2.92961	3.10158	9.32349	-0.55887	1.06629	-49.1973	11.1785	15.1538	26.1255	3.72902	-6.56377	-54.4254	-39.9581	-5.16759	41.5964	-7.22099	-1.99786	-87.8391	17.4884	11.8277	-13.9563	2.96426	-16.0945	25.6269	-31.4111	9.41764	-33.1709	-8.87422	1.89205	30.4369	2.38716	120.287	-1.82906	7.35538	-26.2385
10		-0.54718	1.69	1	0	1	0	48.406	-9.49887	27.4279	0.42188	-0.20403	7.53373	17.5481	3.21242	3.13894	12.0571	-0.68659	1.43053	-59.4311	9.10329	15.4798	25.5784	3.88887	-6.46843	-49.1194	-43.7305	-5.9275	45.9335	-7.60294	-1.58885	-77.4895	12.4977	6.71644	-14.7963	3.08905	-15.9728	33.5016	-34.0793	10.1	-36.9494	-6.30447	1.49448	30.4505	2.30993	120.023	2.11934	6.16655	-26.8505
11		-0.5624	1.7	1	0	0	0	59.7356	-11.1735	33.6298	0.97347	-0.30051	7.84431	15.9257	3.57528	3.0573	13.467	-0.80901	1.67877	-69.0463	7.28884	16.1651	24.9268	4.03178	-6.36224	-43.4576	-46.7683	-6.44128	48.9579	-7.48628	-1.51318	-65.2284	6.36021	2.34188	-15.5171	3.16712	-15.9089	40.4738	-35.9815	10.4948	-37.5351	-2.87937	0.93175	30.5003	2.22007	119.761	5.5427	5.05304	-27.356
12		-0.57753	1.71	1	0	0	0	67.1221	-12.1647	37.49	1.6204	-0.40806	8.20722	13.5573	4.00842	2.89245	13.3136	-0.91611	1.78179	-76.709	4.98269	18.0624	24.184	4.15909	-6.23614	-37.5468	-49.0437	-6.80343	49.4033	-6.49719	-1.77617	-52.2886	0.20516	-2.29831	-16.1066	3.19416	-15.9026	46.3124	-37.0498	10.5966	-35.1467	0.70793	0.16118	30.5816	2.11852	119.501	8.63858	4.025	-27.9007
13		-0.59255	1.72	1	0	0	0	70.5658	-12.6867	39.3456	2.32167	-0.5188	8.59838	10.5903	4.48959	2.68646	11.6583	-1.02501	1.76644	-81.92	1.93354	21.0943	23.3735	4.26833	-6.07385	-31.1326	-50.6806	-7.2102	46.2989	-4.53589	-2.32522	-39.4058	-4.85136	-7.7072	-16.5626	3.1798	-15.9594	50.9304	-37.3223	10.4337	-30.215	3.7337	-0.7865	30.6925	2.00518	119.24	11.6169	3.23552	-28.9001
14		-0.60746	1.73	1	0	0	0	70.6124	-13.1708	40.1788	3.03926	-0.62969	9.00229	7.19123	4.99227	2.47229	8.83559	-1.15677	1.68562	-85.1404	-1.4793	24.4253	22.5188	4.35629	-5.86569	-24.4072	-51.7594	-7.70307	40.264	-1.90086	-3.03718	-26.8318	-8.16022	-13.7146	-16.8874	3.14203	-16.0831	54.2687	-36.9336	10.0654	-23.182	5.75779	-1.7861	30.8326	1.87933	118.97	14.5407	2.87059	-30.7185
15		-0.62226	1.74	1	0	0	0	68.1233	-13.7111	40.7553	3.74314	-0.7413	9.41435	3.51402	5.48531	2.27315	5.30923	-1.30054	1.57791	-87.3092	-4.87997	27.3487	21.6359	4.42108	-5.61379	-18.1178	-52.1912	-8.0995	33.164	1.17983	-3.7638	-14.6475	-9.53945	-19.9357	-17.0845	3.1005	-16.2724	56.2601	-36.0397	9.56146	-14.5616	6.61686	-2.71227	31.0018	1.74031	118.683	17.4069	2.99197	-33.4025
16		-0.63695	1.75	1	0	0	0	63.9829	-14.0847	41.2078	4.41261	-0.85278	9.83391	-0.31855	5.93036	2.10078	1.52962	-1.42227	1.45316	-89.2536	-8.10962	29.674	20.7308	4.46078	-5.32448	-12.727	-51.931	-8.26834	26.272	4.5876	-4.42416	-2.98868	-9.183	-25.9032	-17.1582	3.0735	-16.5225	56.9267	-34.7763	8.9733	-5.03984	6.35723	-3.46602	31.1995	1.58789	118.367	20.2392	3.52597	-36.7149
17		-0.65152	1.76	1	0	0	0	58.938	-14.1389	41.4901	5.03532	-0.96108	10.2584	-4.21581	6.29	1.95099	-2.14221	-1.50055	1.30655	-91.4741	-10.7613	31.3031	19.8031	4.47504	-5.0044	-7.9975	-51.1463	-8.28014	19.431	7.86229	-4.98518	7.93195	-7.75626	-30.9832	-17.1153	3.07356	-16.8239	56.4505	-33.295	8.33293	4.57434	5.31615	-3.95433	31.4258	1.42248	118.018	23.0733	4.32222	-40.2625
18		-0.66599	1.77	1	0	0	0	53.5593	-13.8296	41.9479	5.6055	-1.06278	10.6858	-8.10468	6.53864	1.80607	-5.45182	-1.52762	1.13895	-94.2686	-12.2563	32.0299	18.8494	4.46922	-4.6642	-3.54871	-50.0309	-8.22961	12.0316	10.3029	-5.35586	17.9373	-6.21236	-34.7984	-16.965	3.10208	-17.1632	55.0906	-31.7583	7.66654	13.548	4.04078	-4.14478	31.6806	1.24506	117.634	25.9223	5.27468	-43.7621
19		-0.68035	1.78	1	0	0	0	48.2572	-13.0793	43.2008	6.12235	-1.1535	11.1204	-11.9247	6.66119	1.64413	-8.25155	-1.49376	0.96178	-97.7948	-12.3921	31.8505	17.8638	4.45277	-4.31799	0.63825	-48.6799	-8.12195	4.07261	11.4908	-5.4278	26.9693	-5.31531	-37.6198	-16.7176	3.15091	-17.5289	53.0593	-30.267	6.99066	21.3567	2.99525	-4.11182	31.9636	1.05672	117.217	28.7716	6.47725	-47.3764
20		-0.69461	1.79	1	0	0	0	43.3204	-11.8673	45.4744	6.58855	-1.22738	11.5721	-15.6341	6.64588	1.44898	-10.5006	-1.39765	0.7879	-102.034	-11.2922	31.105	16.8396	4.43495	-3.97741	4.33566	-47.127	-7.92846	-3.83105	11.3404	-5.19208	35.1177	-5.4943	-39.8952	-16.3831	3.20847	-17.9169	50.4669	-28.8352	6.31214	27.6925	2.44764	-3.97108	32.2743	0.85777	116.761	31.5849	8.21257	-51.6689
21		-0.70878	1.8	1	0	0	0	38.9632	-10.2924	48.0232	7.00911	-1.27966	12.0495	-19.2064	6.48604	1.2123	-12.2492	-1.25367	0.62207	-106.834	-9.0464	30.2982	15.7706	4.42515	-3.64875	7.21492	-45.3382	-7.6022	-10.7396	9.85976	-4.72832	42.6107	-6.99751	-41.4008	-15.9696	3.26143	-18.3266	47.3457	-27.438	5.63781	32.457	2.55981	-3.77551	32.6116	0.64745	116.254	34.332	10.7831	-57.2351
22		-0.72285	1.81	1	0	0	0	35.3157	-8.45	49.2039	7.39058	-1.30877	12.5484	-22.6197	6.18692	0.93049	-13.5938	-1.07653	0.46402	-111.862	-5.79212	29.9392	14.6524	4.434	-3.333	9.04406	-43.2787	-7.10719	-15.9042	7.17808	-4.14919	49.6585	-9.85025	-41.1035	-15.4828	3.29305	-18.7504	43.7502	-26.0452	4.96976	35.7017	3.39116	-3.49527	32.974	0.42412	115.679	37.1114	14.3738	-64.4899
23		-0.73685	1.82	1	0	0	0	32.3935	-6.42875	47.2833	7.73973	-1.31637	13.0448	-25.8499	5.76963	0.6014	-14.6352	-0.87781	0.32441	-116.525	-2.10229	30.4482	13.4843	4.47101	-3.02585	9.98465	-41.0091	-6.4777	-19.357	3.79263	-3.57968	56.2527	-13.5241	-37.8894	-14.9276	3.28491	-19.1678	39.8317	-24.6443	4.29948	37.5248	4.74804	-3.08933	33.3619	0.18492	115.015	40.2452	18.9935	-73.6396
24		-0.75077	1.83	1	0	0	0	30.1927	-4.37466	41.3116	8.06256	-1.30739	13.5004	-28.8723	5.2693	0.22298	-15.4978	-0.67103	0.23734	-120.06	0.83343	32.0208	12.2727	4.53771	-2.71772	10.4748	-38.6793	-5.80907	-21.6938	0.68599	-3.12778	62.0516	-16.7875	-31.3653	-14.3114	3.22565	-19.5471	35.7939	-23.2674	3.61757	37.9491	6.10922	-2.58132	33.78	-0.07465	114.24	44.1144	24.455	-84.5727
25		-0.76463	1.84	1	0	0	0	28.7928	-2.4389	31.2995	8.36533	-1.28919	13.8731	-31.675	4.72354	-0.20493	-16.3537	-0.46278	0.25749	-121.796	1.66686	34.4126	11.0318	4.62128	-2.39544	10.9213	-36.4445	-5.20865	-23.5268	-1.03088	-2.8486	66.4641	-18.2025	-21.8448	-13.6465	3.11988	-19.8539	31.7943	-21.96	2.91765	36.8774	6.83902	-2.05277	34.2358	-0.36002	113.338	48.8982	30.3551	-96.6609
26		-0.77842	1.85	1	0	0	0	28.2404	-0.88837	17.8547	8.65566	-1.27004	14.1255	-34.2692	4.16039	-0.6798	-17.3457	-0.25669	0.44233	-121.467	-0.1979	36.9609	9.78157	4.69596	-2.04846	11.6247	-34.443	-4.76132	-25.3693	-0.79238	-2.73834	69.1079	-16.9361	-9.86461	-12.9519	2.98702	-20.0554	27.9449	-20.7448	2.18986	34.3591	6.53441	-1.58022	34.7371	-0.67586	112.301	54.5383	36.1035	-108.788
27		-0.79214	1.86	1	0	0	0	28.3561	-0.30629	2.00532	8.94105	-1.2612	14.2286	-36.6855	3.5972	-1.19836	-18.4762	-0.07104	0.8289	-119.339	-4.05013	39.1487	8.54253	4.73452	-1.67395	12.7737	-32.8701	-4.51434	-27.5911	1.05405	-2.77431	70.2381	-13.3184	3.67579	-12.2471	2.85154	-20.1232	24.3508	-19.6518	1.4264	30.8493	5.25868	-1.21539	35.2903	-1.02502	111.14	60.8549	41.033	-119.678
28		-0.8058	1.87	1	0	0	0	28.7528	-1.38488	-14.7585	9.22598	-1.27965	14.1675	-38.9739	3.04398	-1.75786	-19.6204	0.07002	1.41613	-115.967	-8.17211	41.0484	7.33054	4.72288	-1.27363	14.3453	-31.9254	-4.46966	-30.1426	3.48237	-2.94796	70.5282	-8.86437	17.1635	-11.5445	2.73089	-20.0433	21.0479	-18.7376	0.6337	26.9668	3.53773	-0.99776	35.9003	-1.40837	109.875	67.6328	44.5105	-128.206
29		-0.81942	1.88	1	0	0	0	29.0848	-4.55209	-30.7215	9.51083	-1.3458	13.9451	-41.2143	2.50356	-2.35425	-20.6962	0.15725	2.15869	-111.788	-10.811	43.0209	6.15547	4.66759	-0.84858	16.0875	-31.6283	-4.59021	-32.4768	5.38059	-3.25155	70.3714	-5.51685	28.6544	-10.8484	2.62673	-19.8253	17.9652	-18.0328	-0.17104	23.0653	2.06028	-0.93851	36.5701	-1.82524	108.542	74.6776	46.0417	-133.601
30		-0.83301	1.89	1	0	0	0	29.3114	-9.88993	-44.3115	9.79384	-1.4795	13.582	-43.52	1.97122	-2.97896	-21.8567	0.19518	2.96821	-106.991	-11.1735	45.1384	5.02419	4.59052	-0.39875	17.809	-31.7982	-4.8392	-34.1511	6.10553	-3.65953	69.5057	-4.45835	36.5805	-10.161	2.52608	-19.5018	15.0202	-17.5031	-0.97201	19.179	1.27272	-1.00324	37.3021	-2.27403	107.182	81.8053	45.3344	-135.509
31		-0.84658	1.9	1	0	0	0	29.707	-16.874	-54.1874	10.0751	-1.69729	13.1124	-46.0168	1.43932	-3.61914	-23.497	0.19739	3.71772	-101.78	-9.69079	46.9017	3.94259	4.51504	0.0735	19.5773	-32.2459	-5.2071	-35.3306	5.70085	-4.11108	67.4215	-5.49705	40.2009	-9.49008	2.41293	-19.1186	12.2084	-17.0735	-1.75988	15.3303	1.18567	-1.12809	38.0975	-2.75234	105.837	88.7748	42.2208	-133.771
32		-0.86015	1.91	1	0	0	0	30.6163	-23.8296	-59.3225	10.3589	-2.00365	12.5813	-48.83	0.90006	-4.26083	-26.0724	0.18962	4.2644	-96.4927	-7.45414	47.4228	2.91397	4.45479	0.55852	21.4634	-32.8897	-5.67609	-36.3449	4.69034	-4.48732	63.9109	-7.46971	39.7674	-8.84748	2.2799	-18.7228	9.57235	-16.6733	-2.52799	11.7225	1.49149	-1.24961	38.9556	-3.25651	104.555	95.2748	36.597	-128.253
33		-0.87372	1.92	1	0	0	0	32.2467	-28.3952	-59.3811	10.6527	-2.37795	12.037	-52.0925	0.33854	-4.88871	-29.9379	0.19736	4.49688	-91.4045	-5.52608	45.8938	1.93842	4.41139	1.038	23.4587	-33.726	-6.19907	-37.3638	3.70502	-4.64653	59.01	-9.10583	36.327	-8.24555	2.13175	-18.3516	7.14479	-16.2745	-3.26519	8.6092	1.83466	-1.32373	39.8735	-3.78119	103.38	100.927	28.5814	-119.056
34		-0.88729	1.93	1	0	0	0	34.6483	-29.0953	-54.8446	10.9656	-2.77637	11.5223	-55.9215	-0.26792	-5.48235	-35.2985	0.22014	4.36123	-86.6343	-4.59589	41.8788	1.01478	4.37754	1.48786	25.7172	-34.7819	-6.73261	-38.6686	3.22483	-4.50017	52.7233	-9.67703	31.1615	-7.69691	1.98131	-18.0274	4.95774	-15.8938	-3.95372	6.1542	1.99596	-1.32613	40.8445	-4.3195	102.357	105.273	18.7886	-106.932
35		-0.90088	1.94	1	0	0	0	37.757	-26.0574	-46.5505	11.307	-3.15039	11.0704	-60.3693	-0.93779	-6.01756	-42.179	0.22318	3.84445	-82.2698	-4.83407	35.3579	0.14136	4.34187	1.88217	28.4631	-36.0288	-7.23824	-40.563	3.40218	-4.03504	45.0766	-9.14607	25.2563	-7.21532	1.84239	-17.7595	3.04318	-15.5559	-4.57162	4.43978	1.91946	-1.24463	41.8564	-4.86416	101.512	107.901	8.39823	-93.4677
36		-0.91449	1.95	1	0	0	0	41.3438	-20.2494	-35.7015	11.6853	-3.46126	10.7074	-65.4154	-1.68038	-6.47446	-50.3122	0.1523	3.0137	-78.4179	-5.9146	26.7831	-0.68472	4.29467	2.19706	31.4169	-37.2445	-7.62991	-42.675	4.00073	-3.28201	36.3017	-7.87821	19.5783	-6.81394	1.72458	-17.5503	1.31398	-15.2567	-5.0928	3.40515	1.67124	-1.11745	42.8923	-5.40951	100.847	108.655	-1.24304	-80.5995
37		-0.9281	1.96	1	0	0	0	44.9026	-12.5933	-24.6528	12.1051	-3.68382	10.4461	-70.9892	-2.4937	-6.84214	-58.9809	-0.04742	2.11171	-75.1631	-7.28636	17.1077	-1.46792	4.23184	2.41588	33.8827	-38.1245	-7.7881	-44.0865	4.61074	-2.30465	26.8832	-6.30668	15.9704	-6.50267	1.63137	-17.391	-0.41492	-14.9874	-5.49431	2.77915	1.38847	-1.1057	43.9337	-5.95249	100.342	107.679	-9.20002	-69.7477
38		-0.94171	1.97	1	0	0	0	47.6898	-3.79386	-16.1705	12.5622	-3.80665	10.2694	-76.9809	-3.35416	-7.1199	-67.0374	-0.41888	1.44359	-72.5432	-8.46125	7.5563	-2.21424	4.15499	2.53395	36.0739	-38.7775	-7.68628	-45.0664	4.96188	-1.22255	17.487	-4.78917	16.4684	-6.28599	1.55923	-17.2487	-2.06601	-14.8597	-5.77281	2.29915	1.2194	-1.40454	44.9637	-6.49206	99.9649	105.268	-15.1142	-61.5049
39		-0.95533	1.98	1	0	0	0	48.9983	5.44371	-10.9977	13.0425	-3.82901	10.1377	-83.2547	-4.22858	-7.31883	-73.2421	-0.9822	1.07606	-70.5363	-9.12183	-0.78355	-2.93073	4.06943	2.55927	39.1512	-39.7327	-7.41421	-47.1946	4.98932	-0.19472	8.74345	-3.57864	21.0382	-6.16149	1.4998	-17.075	-3.29747	-15.0875	-5.94674	1.91606	1.26368	-2.00836	45.968	-7.02836	99.6812	101.7	-18.9781	-55.9066
40		-0.96896	1.99	1	0	0	0	48.4434	14.3985	-7.72073	13.5271	-3.75519	10.0219	-89.6684	-5.10916	-7.45738	-76.6663	-1.73472	0.83555	-69.0619	-9.12252	-7.19724	-3.62456	3.98223	2.50907	43.3946	-41.2025	-7.03851	-51.0429	4.68989	0.64056	0.93643	-2.88209	27.5538	-6.12095	1.44451	-16.8381	-4.0217	-15.7494	-6.03963	1.67542	1.5558	-2.71366	46.9343	-7.56198	99.4578	97.1398	-21.0085	-52.5536
41		-0.9826	2	1	0	0	0	45.9996	22.5303	-5.16484	13.9963	-3.59201	9.91292	-96.0822	-6.01807	-7.55077	-76.791	-2.6615	0.60034	-67.9759	-8.46412	-11.3553	-4.3022	3.90044	2.40572	48.1383	-42.97	-6.56171	-55.9375	4.09877	1.20678	-6.08891	-2.90724	34.2152	-6.15505	1.3856	-16.5327	-4.39765	-16.7501	-6.06971	1.56451	2.07674	-3.36478	47.8516	-8.09214	99.2684	91.6682	-21.6381	-50.6194
42		-0.99626	2.01	1	0	0	0	41.8357	29.4705	-2.97176	14.4322	-3.34964	9.80719	-102.366	-6.9836	-7.60661	-73.3431	-3.73671	0.34833	-67.024	-7.30062	-13.2829	-4.96829	3.82985	2.27298	53.3075	-44.9369	-6.00483	-61.6239	3.42508	1.50386	-12.6994	-3.69468	40.1982	-6.25757	1.31448	-16.1633	-4.37572	-18.0032	-6.05285	1.51189	2.71701	-3.91079	48.7102	-8.61534	99.0973	85.4207	-21.2978	-49.2424
43		-1.00995	2.02	1	0	0	0	36.1919	34.9466	-0.52942	14.8189	-3.04079	9.70503	-108.404	-8.03771	-7.63187	-66.1884	-4.93626	0.01284	-65.8913	-5.9948	-13.2315	-5.62406	3.77341	2.13243	59.0196	-47.0531	-5.39754	-67.7251	3.04521	1.58173	-19.227	-4.88384	44.6284	-6.42596	1.22456	-15.7408	-3.83778	-19.442	-5.99967	1.44917	3.25869	-4.28673	49.5031	-9.12613	98.9359	78.6358	-20.1587	-47.9783
44		-1.02371	2.03	1	0	0	0	29.3516	39.0218	2.56085	15.144	-2.67801	9.61666	-114.083	-9.21903	-7.63621	-55.343	-6.2751	-0.44787	-64.3892	-5.04527	-11.4674	-6.26735	3.72888	2.00199	64.5919	-49.0815	-4.71399	-72.8561	3.29518	1.48921	-25.91	-5.9137	46.9597	-6.66005	1.11641	-15.2865	-2.91046	-20.9599	-5.90444	1.29764	3.52767	-4.43836	50.2257	-9.61861	98.7768	71.5712	-18.262	-46.6533
45		-1.03754	2.04	1	0	0	0	21.5685	42.2067	5.71929	15.3978	-2.27122	9.55068	-119.286	-10.5503	-7.62382	-40.8681	-7.80091	-0.9446	-62.4992	-4.87321	-8.27162	-6.89509	3.68861	1.89672	69.4073	-50.8466	-3.91772	-75.957	4.34312	1.26956	-32.9339	-6.53855	47.721	-6.96172	0.99576	-14.8211	-1.72243	-22.4736	-5.74826	0.88218	3.55857	-4.40051	50.8756	-10.0865	98.6145	64.4182	-15.8732	-44.8926
46		-1.05149	2.05	1	0	0	0	12.8913	45.0358	8.20525	15.572	-1.82659	9.50443	-123.896	-12.0216	-7.58852	-22.5619	-9.52162	-1.36047	-60.1816	-5.78565	-4.15712	-7.50429	3.64172	1.82778	73.5574	-52.2945	-3.02366	-76.9477	6.28224	0.98329	-40.419	-6.90577	47.8308	-7.33481	0.86685	-14.355	-0.22668	-23.9366	-5.51457	-0.04816	3.51123	-4.24843	51.4532	-10.522	98.4501	57.3317	-13.4907	-42.1078
47		-1.06556	2.06	1	0	0	0	3.12379	47.6538	9.96742	15.6567	-1.34796	9.47038	-127.798	-13.5973	-7.51481	0.05696	-11.3498	-1.65893	-57.2784	-8.08987	0.02885	-8.09044	3.5752	1.79888	77.3117	-53.3529	-2.06872	-75.9375	9.23186	0.69452	-48.4197	-7.24182	47.7602	-7.78412	0.73056	-13.8912	1.62247	-25.2725	-5.19404	-1.72829	3.49692	-4.02976	51.962	-10.9165	98.2933	50.517	-11.4719	-37.9589
48		-1.07977	2.07	1	0	0	0	-7.90083	49.795	11.6271	15.6387	-0.83957	9.44508	-130.876	-15.2228	-7.37808	27.0835	-13.1007	-1.87738	-53.6333	-12.0384	3.29275	-8.64643	3.47405	1.80307	80.8228	-53.9001	-1.08334	-73.0008	13.2399	0.44112	-57.098	-7.65023	47.3725	-8.31494	0.58601	-13.4313	3.78556	-26.3495	-4.78246	-4.36006	3.51636	-3.75354	52.408	-11.2617	98.1554	44.2025	-9.81595	-32.5925
49		-1.09415	2.08	1	0	0	0	-20.1801	50.9668	14.2509	15.5041	-0.30826	9.43533	-133.005	-16.8342	-7.15283	57.8588	-14.5376	-2.09449	-49.1753	-17.7114	4.89081	-9.16359	3.32296	1.82324	84.0304	-53.7424	-0.09394	-68.207	18.161	0.2287	-66.8276	-7.98462	46.0204	-8.93549	0.43327	-12.9813	6.16079	-27.0177	-4.28161	-8.10768	3.44065	-3.39738	52.7987	-11.5513	98.044	38.4958	-8.33675	-26.4172
50		-1.10871	2.09	1	0	0	0	-33.8691	50.8152	18.9865	15.2392	0.23604	9.46156	-134.037	-18.3687	-6.82553	91.6203	-15.4856	-2.38399	-43.8284	-25.0506	4.60157	-9.63281	3.1076	1.83716	86.6137	-52.7197	0.8872	-61.4625	23.6923	0.04218	-78.0276	-7.92809	42.9817	-9.65859	0.27738	-12.5548	8.59881	-27.1804	-3.69903	-13.0688	3.09528	-2.93596	53.1411	-11.7809	97.9625	33.3056	-6.92047	-19.8024
51		-1.12346	2.1	1	0	0	0	-49.4703	49.4561	26.682	14.8263	0.78316	9.55491	-133.792	-19.7659	-6.39456	127.825	-15.9379	-2.76995	-37.4024	-33.9164	2.61753	-10.044	2.8147	1.82335	88.2453	-50.7954	1.8473	-52.6218	29.4159	-0.14338	-91.12	-7.3745	37.9713	-10.5009	0.12812	-12.1709	10.9612	-26.798	-3.05336	-19.3094	2.45229	-2.38007	53.4396	-11.9484	97.9122	28.3573	-5.59786	-12.9528
52		-1.1384	2.11	1	0	1	1	-67.5834	47.3272	37.7695	14.2407	1.32652	9.75143	-132.048	-20.9595	-5.86322	165.511	-16.0153	-3.22469	-29.5939	-44.0357	-0.69126	-10.3848	2.43241	1.76396	88.7643	-47.9541	2.74341	-41.7026	34.7535	-0.35489	-106.656	-6.55886	31.1541	-11.4839	-0.00507	-11.8481	13.1698	-25.8307	-2.38312	-26.9044	1.66982	-1.7797	53.6954	-12.0531	97.8946	23.2508	-4.3954	-5.99586
53		-1.15353	2.12	1	0	1	0	-88.7126	44.7291	52.1149	13.452	1.86291	10.0873	-128.564	-21.8748	-5.2386	202.904	-15.83	-3.67637	-20.0554	-54.8704	-4.79725	-10.6396	1.95203	1.64621	88.025	-44.1425	3.51395	-28.9073	38.9281	-0.60835	-125.16	-5.76081	22.903	-12.6354	-0.11607	-11.6016	15.1691	-24.2277	-1.74421	-35.8321	0.95727	-1.1944	53.9049	-12.0951	97.9102	17.5728	-3.19365	0.87136
54		-1.16884	2.13	1	0	1	0	-113.256	41.4855	68.7364	12.4247	2.3875	10.592	-123.118	-22.4259	-4.52983	237.597	-15.3728	-4.00373	-8.45212	-65.5447	-8.925	-10.7895	1.3709	1.46533	85.8168	-39.3214	4.09995	-14.5653	41.0194	-0.8959	-146.826	-5.02164	13.7195	-13.9874	-0.20088	-11.4418	16.8909	-21.9466	-1.19902	-45.879	0.47518	-0.66968	54.0599	-12.0753	97.9563	11.0069	-1.84859	7.46685
55		-1.18429	2.14	1	0	1	0	-141.408	36.8002	85.8945	11.1211	2.88676	11.2798	-115.554	-22.5104	-3.74944	266.758	-14.4476	-4.07109	5.51949	-74.9843	-12.0721	-10.8126	0.69521	1.22798	82.0257	-33.5003	4.43956	0.89399	40.1562	-1.18203	-171.437	-4.03371	4.09621	-15.5717	-0.25517	-11.3714	18.2818	-18.9773	-0.80582	-56.6553	0.30443	-0.22787	54.1496	-11.9951	98.0294	3.37804	-0.32993	13.7507
56		-1.19986	2.15	1	0	1	0	-172.902	29.53	101.482	9.50348	3.33235	12.1447	-105.839	-22.0191	-2.93228	287.241	-12.7576	-3.81121	22.0139	-82.2744	-13.139	-10.6835	-0.0597	0.95418	76.6463	-26.7917	4.47656	16.9164	35.9007	-1.41349	-198.399	-2.09983	-5.63183	-17.416	-0.27068	-11.386	19.2746	-15.4191	-0.60655	-67.4717	0.42297	0.13369	54.1622	-11.8558	98.1261	-5.34692	1.38981	19.6795
57		-1.2155	2.16	1	0	1	0	-206.702	18.9844	113.157	7.54218	3.68267	13.1591	-94.1176	-20.867	-2.14986	295.825	-10.1941	-3.26596	40.7026	-86.9878	-11.1791	-10.3761	-0.87306	0.67666	69.8104	-19.5296	4.2009	32.681	28.64	-1.54805	-226.698	1.69955	-15.0286	-19.54	-0.23183	-11.4741	19.7732	-11.5452	-0.61372	-77.3789	0.72507	0.43376	54.0861	-11.6593	98.2422	-15.0804	3.42712	25.0561
58		-1.23119	2.17	1	0	1	0	-240.859	5.51892	118.503	5.22465	3.89458	14.2699	-80.7724	-19.0355	-1.4886	289.904	-7.01734	-2.5436	60.5277	-89.1494	-5.74954	-9.87063	-1.7239	0.43636	62.0523	-12.2934	3.67161	47.0584	19.5426	-1.58168	-254.85	8.00909	-23.3584	-21.9513	-0.11719	-11.6146	19.7609	-7.74509	-0.80195	-85.5721	1.11011	0.6899	53.9104	-11.4088	98.3708	-25.6083	5.85966	29.6326
59		-1.2469	2.18	1	0	1	0	-272.752	-9.5973	115.554	2.56473	3.93747	15.3987	-66.4275	-16.6035	-1.01365	268.627	-3.70664	-1.75428	79.9156	-88.9217	2.76891	-9.16075	-2.59296	0.27471	54.2358	-5.76025	2.99645	58.9193	10.0823	-1.54629	-280.938	16.7443	-29.8502	-24.6397	0.09368	-11.7764	19.3208	-4.39817	-1.10617	-91.4727	1.53648	0.90091	53.6268	-11.1095	98.5038	-36.5427	8.58328	33.292
60		-1.26261	2.19	1	0	1	0	-299.518	-24.4644	103.269	-0.39381	3.80329	16.4516	-51.8796	-13.7444	-0.75538	233.749	-0.72338	-0.98064	97.2696	-86.3741	12.9856	-8.25738	-3.46092	0.22362	47.145	-0.55268	2.31047	67.6068	1.63028	-1.47863	-302.835	27.0169	-33.8948	-27.5744	0.41238	-11.9257	18.5504	-1.8033	-1.42708	-94.576	1.97344	1.03628	53.2323	-10.7682	98.635	-47.3439	11.3015	36.152
61		-1.27831	2.2	1	0	1	0	-318.293	-36.5588	81.7157	-3.57798	3.51431	17.332	-37.9715	-10.6905	-0.7143	189.445	1.59454	-0.27987	111.325	-81.4185	22.649	-7.18722	-4.30569	0.29467	41.3761	2.79246	1.78518	73.322	-4.65706	-1.3779	-318.685	37.1583	-35.1439	-30.7028	0.83572	-12.0311	17.568	-0.17058	-1.64316	-94.7741	2.32791	1.04074	52.7305	-10.3919	98.7629	-57.4662	13.5863	38.5947
62		-1.29399	2.21	1	0	1	0	-326.358	-42.8414	52.2628	-6.88709	3.12931	17.9557	-25.4555	-7.68861	-0.85931	141.258	3.06908	0.31523	121.331	-73.9191	29.2614	-5.98924	-5.10044	0.47237	37.3954	3.92275	1.60295	77.0542	-7.99221	-1.19608	-327.355	44.6663	-33.8047	-33.9563	1.34134	-12.0734	16.5493	0.40832	-1.64176	-92.6828	2.43451	0.86969	52.1313	-9.9869	98.8932	-66.5083	14.977	41.1622
63		-1.30965	2.22	1	0	1	0	-321.483	-40.5487	17.4565	-10.1963	2.74424	18.2679	-14.8748	-4.96089	-1.1205	94.8191	3.71414	0.79307	127.221	-63.9938	30.9271	-4.7092	-5.81515	0.71563	35.2899	2.96206	1.8364	79.7138	-8.321	-0.90133	-328.508	46.6578	-30.6832	-37.2589	1.88556	-12.0579	15.6298	0.05446	-1.38681	-89.0682	2.15541	0.54304	51.4487	-9.5575	99.0384	-74.2305	15.1218	44.2981
64		-1.32526	2.23	1	0	1	0	-302.272	-28.7863	-19.8703	-13.3643	2.47953	18.2516	-6.4962	-2.66699	-1.39193	54.716	3.72957	1.13702	129.7	-52.2208	27.0053	-3.39145	-6.42272	0.96765	34.4961	0.68612	2.34137	81.2628	-6.45233	-0.54581	-322.397	41.2046	-26.6461	-40.5342	2.40772	-12.0185	14.7566	-0.83813	-0.98379	-83.8693	1.53021	0.15977	50.6992	-9.10743	99.2151	-80.4665	13.9374	48.0827
65		-1.34082	2.24	1	0	1	0	-268.147	-10.0054	-57.3843	-16.2418	2.44914	17.918	-0.31766	-0.87727	-1.54767	23.7877	3.40375	1.30088	130.097	-39.5093	18.2993	-2.07005	-6.9054	1.17068	34.044	-1.69453	2.80316	81.014	-3.66729	-0.21937	-309.751	28.5943	-22.1654	-43.7101	2.84395	-12.0042	13.7348	-1.69397	-0.66886	-76.3554	0.76395	-0.14164	49.9001	-8.64112	99.4378	-85.1082	11.6797	52.1933
66		-1.35629	2.25	1	0	1	0	-219.145	10.0294	-92.7183	-18.6775	2.71905	17.2891	3.86873	0.4227	-1.48218	2.94608	2.96715	1.21915	130.002	-26.8755	6.76994	-0.76238	-7.25741	1.28063	33.1704	-3.03053	2.91474	78.723	-1.10556	0.05632	-291.786	11.282	-17.662	-46.7248	3.14567	-12.0576	12.4716	-1.99683	-0.69888	-66.442	0.02005	-0.2398	49.0686	-8.1643	99.7143	-88.2163	8.79507	56.1769
67		-1.37167	2.26	0	0	1	0	-156.199	24.221	-122.353	-20.5231	3.27355	16.3935	6.37825	1.29258	-1.16529	-8.50939	2.50906	0.85005	130.783	-15.3417	-5.21392	0.53265	-7.48515	1.2769	31.7103	-2.73874	2.54798	75.1132	0.67687	0.33156	-270.055	-7.39665	-14.122	-49.5318	3.29541	-12.2044	11.1097	-1.53226	-1.20591	-55.3588	-0.70097	-0.08146	48.2186	-7.683	100.046	-90.08	5.68671	59.7725
68		-1.38694	2.27	0	0	1	0	-82.1391	26.9784	-141.738	-21.6479	4.00851	15.2791	7.5343	1.79642	-0.65469	-12.3453	2.00073	0.22491	133.121	-5.66054	-15.7566	1.82987	-7.6063	1.16219	29.848	-0.99734	1.78203	71.1114	1.7443	0.64927	-246.057	-24.794	-13.0484	-52.1015	3.31216	-12.456	9.86574	-0.42795	-2.1281	-44.7359	-1.47044	0.30551	47.3598	-7.20206	100.43	-91.1099	2.64392	62.9641
69		-1.40207	2.28	0	0	1	0	-2.64178	16.3135	-147.056	-21.9654	4.75729	14.0243	7.63161	1.99317	-0.05614	-10.9255	1.38877	-0.51996	136.845	2.10114	-23.7388	3.14816	-7.6436	0.95421	27.6019	1.50385	0.81921	66.7611	2.41007	0.99449	-220.869	-39.856	-15.8308	-54.4179	3.24302	-12.8203	8.82629	0.98899	-3.23868	-35.4626	-2.28717	0.84443	46.4971	-6.72413	100.864	-91.6825	-0.10904	65.8325
70		-1.41707	2.29	0	0	1	0	74.2651	-5.47941	-137.193	-21.4661	5.3398	12.7339	6.9673	1.94837	0.51723	-6.78422	0.68702	-1.16471	141.198	8.39022	-28.4818	4.50153	-7.61541	0.67884	24.8258	3.94921	-0.08292	61.4455	2.81842	1.284	-195.095	-52.8856	-23.1557	-56.4722	3.14677	-13.3101	7.97634	2.33247	-4.21582	-27.742	-3.02391	1.43053	45.6321	-6.24987	101.343	-92.0372	-2.41828	68.43
71		-1.43192	2.3	0	0	1	0	140.387	-32.5348	-114.353	-20.2318	5.6181	11.5221	5.85469	1.73867	0.97385	-2.08655	-0.00222	-1.51099	145.279	13.5208	-29.552	5.8955	-7.53311	0.36852	21.5608	5.62751	-0.68362	54.9178	2.87149	1.40237	-169.091	-64.6696	-34.7272	-58.259	3.07927	-13.9436	7.29036	3.27446	-4.75545	-21.6141	-3.50971	1.92684	44.7651	-5.779	101.861	-92.2424	-4.25351	70.7603
72		-1.44663	2.31	0	0	1	0	189.729	-57.5598	-83.1785	-18.4209	5.5373	10.4925	4.58089	1.44195	1.2688	1.78533	-0.54704	-1.49464	148.296	17.5189	-27.006	7.32735	-7.40535	0.05953	18.0112	6.14393	-0.87728	47.3688	2.48782	1.29247	-142.991	-75.7408	-49.2774	-59.7753	3.08343	-14.739	6.67774	3.67165	-4.71793	-16.9127	-3.67441	2.19937	43.8961	-5.31156	102.413	-92.2641	-5.70435	72.8347
73		-1.46118	2.32	0	0	1	0	219.631	-74.6403	-49.3923	-16.2332	5.1327	9.71989	3.36361	1.12461	1.40831	4.27463	-0.86673	-1.20046	149.67	20.4344	-21.4767	8.78681	-7.23985	-0.21494	14.2685	5.61421	-0.75051	38.7887	1.8205	1.00795	-116.635	-85.8439	-64.8477	-61.018	3.1837	-15.7056	5.93674	3.60666	-4.19708	-13.1223	-3.59143	2.19684	43.0263	-4.84831	102.995	-92.0543	-6.93865	74.7516
74		-1.47558	2.33	0	0	1	0	230.8	-80.9347	-18.4911	-13.8727	4.50434	9.23453	2.34302	0.83456	1.43087	5.433	-0.96229	-0.78585	149.204	22.3862	-13.8464	10.2581	-7.04219	-0.4298	10.3674	4.55752	-0.49267	29.1357	1.18316	0.65758	-89.8543	-93.7253	-79.3013	-61.9819	3.38676	-16.8327	4.88335	3.29285	-3.44136	-9.6995	-3.39512	2.00662	42.1572	-4.39035	103.605	-91.5024	-8.22095	76.7553
75		-1.48983	2.34	0	0	1	0	226.66	-76.6582	5.58428	-11.5147	3.78027	9.01747	1.58852	0.59991	1.38648	5.62154	-0.88902	-0.3861	147.135	23.2973	-4.96596	11.7247	-6.81668	-0.56819	6.56735	3.57508	-0.25767	19.0701	0.81652	0.32086	-62.8639	-97.6014	-90.9538	-62.6632	3.68714	-18.0834	3.52502	2.94276	-2.71454	-6.48062	-3.19908	1.83675	41.2927	-3.93896	104.248	-90.3544	-9.88057	79.1531
76		-1.50395	2.35	0	0	1	0	212.111	-64.2673	21.3912	-9.28473	3.08223	9.0143	1.11088	0.4313	1.31842	5.26056	-0.71838	-0.07055	143.905	22.8777	4.40579	13.1735	-6.57041	-0.62011	3.333	3.00982	-0.12048	9.90071	0.70517	0.0254	-36.1402	-96.1381	-99.0599	-63.0646	4.0749	-19.3981	2.07286	2.68041	-2.1791	-3.66114	-3.02771	1.86202	40.4402	-3.49585	104.929	-88.3105	-12.1413	82.1301
77		-1.51794	2.36	0	0	1	0	192.005	-47.3379	29.8326	-7.25435	2.49985	9.15873	0.87885	0.32549	1.24593	4.68888	-0.51321	0.14298	139.922	21.1263	13.5254	14.5953	-6.3148	-0.5815	1.0776	2.79314	-0.10985	2.87457	0.63016	-0.23079	-9.94436	-89.3424	-103.64	-63.1947	4.54134	-20.7087	0.79687	2.51393	-1.84688	-1.49964	-2.79466	2.06454	39.6101	-3.06289	105.658	-85.2257	-14.9991	85.6579
78		-1.53181	2.37	0	0	1	0	169.983	-29.3677	32.9938	-5.45111	2.08034	9.39209	0.83542	0.27045	1.16371	4.10702	-0.31629	0.26566	135.565	18.7758	21.412	15.9836	-6.06034	-0.45662	0.00613	2.70445	-0.22299	-1.29307	0.44222	-0.45345	15.9498	-78.6423	-104.706	-63.0627	5.07601	-21.956	-0.13057	2.38663	-1.64366	-0.14491	-2.41374	2.30016	38.8128	-2.64159	106.442	-81.1853	-18.1997	89.4162
79		-1.54558	2.38	0	0	1	0	148.125	-13.0311	32.8472	-3.87547	1.83268	9.67072	0.91888	0.25203	1.0565	3.59652	-0.15087	0.32376	131.095	17.0565	26.7878	17.3346	-5.81067	-0.26403	0.03255	2.61959	-0.41677	-2.61669	0.19107	-0.63348	42.2633	-66.0387	-101.863	-62.6726	5.65824	-23.0974	-0.69174	2.24042	-1.48707	0.35013	-1.88864	2.43183	38.0569	-2.23333	107.281	-76.4251	-21.2745	92.7523
80		-1.55925	2.39	0	0	1	0	127.282	0.12281	30.5255	-2.51595	1.73824	9.96285	1.07976	0.25842	0.91275	3.17262	-0.02539	0.34678	126.478	17.0417	28.5203	18.6442	-5.56191	-0.03894	0.70764	2.47942	-0.61715	-1.9346	0.01102	-0.74183	69.9436	-53.1552	-94.6128	-62.0185	6.25474	-24.1053	-1.00158	2.03849	-1.30186	-0.06128	-1.28134	2.35535	37.3477	-1.83981	108.166	-71.2243	-23.7427	94.9643
81		-1.57287	2.4	0	0	1	0	107.648	9.70738	26.2112	-1.35818	1.76434	10.2414	1.27973	0.27998	0.73663	2.81066	0.06197	0.36263	121.608	19.1448	26.1478	19.9056	-5.30642	0.17272	1.27998	2.32703	-0.7534	-0.76962	-0.00027	-0.74632	99.5256	-40.7691	-82.6735	-61.0861	6.82478	-24.9596	-1.26358	1.79219	-1.05519	-1.45416	-0.67774	2.04841	36.6877	-1.46291	109.08	-65.82	-25.32	95.5982
82		-1.58643	2.41	0	0	1	0	89.3696	16.1348	19.5699	-0.38815	1.87667	10.4774	1.4914	0.30902	0.55087	2.47587	0.11778	0.39506	116.563	23.0352	20.0677	21.1121	-5.03809	0.32502	1.10348	2.31595	-0.79082	-0.55478	0.16528	-0.64541	130.594	-28.9338	-66.155	-59.8604	7.32744	-25.6411	-1.64833	1.55813	-0.78535	-3.78574	-0.17068	1.61269	36.0775	-1.10468	110.002	-60.3564	-25.8858	94.3687
83		-1.59997	2.42	0	0	1	0	73.0085	20.0377	10.6623	0.41082	2.04563	10.6393	1.70594	0.34124	0.37978	2.16765	0.14896	0.45231	111.426	27.9145	11.2759	22.26	-4.75565	0.3823	0.13137	2.5006	-0.73483	-1.62444	0.41741	-0.48147	161.888	-17.6195	-45.7765	-58.337	7.72783	-26.1282	-2.16613	1.36831	-0.54277	-6.75624	0.18271	1.17509	35.5171	-0.76771	110.91	-54.9177	-25.4026	91.1267
84		-1.61347	2.43	0	0	1	0	59.3888	21.8861	0.47567	1.06328	2.24686	10.7029	1.92456	0.37468	0.23193	1.91513	0.1605	0.51848	106.178	32.8881	0.87933	23.3471	-4.46371	0.32328	-1.29094	2.76657	-0.62686	-3.52458	0.63707	-0.31031	191.928	-7.18804	-22.934	-56.5264	8.00105	-26.4032	-2.74846	1.21	-0.34758	-10.0766	0.37713	0.79522	35.0059	-0.45445	111.78	-49.6038	-23.9625	86.0672
85		-1.62694	2.44	0	0	1	0	49.0172	21.9176	-9.58919	1.60115	2.45946	10.6605	2.14106	0.4067	0.10112	1.73653	0.1553	0.56288	100.781	37.3664	-10.0536	24.3721	-4.17187	0.13962	-2.92402	2.92687	-0.54811	-5.93171	0.74792	-0.17139	219.642	1.59905	0.5426	-54.4513	8.1335	-26.4602	-3.35751	1.05288	-0.20616	-13.5975	0.43949	0.49634	34.5424	-0.16615	112.594	-44.5714	-21.8268	79.7618
86		-1.64036	2.45	0	0	1	0	41.7402	20.2322	-17.9593	2.05759	2.66453	10.5191	2.34443	0.43442	-0.02164	1.62659	0.13563	0.55323	95.1093	41.3424	-20.4529	25.3344	-3.88887	-0.16587	-4.4105	2.70197	-0.58673	-8.18669	0.66755	-0.09453	244.654	7.39167	22.4838	-52.1389	8.1207	-26.3094	-3.86787	0.81602	-0.08336	-16.7846	0.45494	0.27318	34.1233	0.0975	113.34	-40.021	-19.391	72.9874
87		-1.65374	2.46	0	0	1	0	36.8267	16.9682	-22.2226	2.45958	2.84509	10.3049	2.53912	0.45941	-0.13673	1.5713	0.10621	0.4609	88.8251	45.2017	-29.523	26.232	-3.6164	-0.58216	-5.24498	1.86396	-0.77525	-9.0612	0.32151	-0.12188	267.25	8.1115	40.2596	-49.6126	7.96338	-25.9879	-4.10874	0.41768	0.083	-19.1072	0.59162	0.06173	33.7433	0.3379	114.019	-36.0992	-17.0675	66.5059
88		-1.66708	2.47	0	0	1	0	33.3932	12.7033	-19.6856	2.82284	2.9882	10.0748	2.7478	0.48963	-0.2426	1.55936	0.0774	0.27725	81.3581	49.2755	-36.9255	27.0583	-3.34929	-1.09521	-5.56796	0.57792	-1.04546	-8.11209	-0.19006	-0.3254	288.194	1.95752	51.4093	-46.8842	7.66572	-25.5698	-4.18418	-0.08969	0.29093	-21.451	1.01639	-0.20333	33.3965	0.55725	114.636	-32.7656	-15.077	60.7243
89		-1.68039	2.48	0	0	1	0	30.8798	8.85743	-9.73373	3.15356	3.09174	9.90905	2.98457	0.53371	-0.35322	1.58064	0.06615	0.03764	72.1009	53.4467	-42.489	27.7996	-3.0791	-1.69051	-6.3847	-0.62907	-1.22709	-6.27459	-0.58053	-0.79423	308.318	-10.854	55.0125	-43.9528	7.23577	-25.1534	-4.49074	-0.55311	0.48244	-26.016	1.7737	-0.49216	33.0784	0.75781	115.199	-29.7762	-13.3972	55.577
90		-1.69367	2.49	0	0	1	0	29.1108	7.42026	4.5947	3.45537	3.17206	9.87555	3.23579	0.5937	-0.48853	1.61974	0.09223	-0.1922	60.7783	56.8423	-45.9004	28.437	-2.79918	-2.34954	-8.77224	-1.2456	-1.13319	-4.80185	-0.56171	-1.55655	328.028	-27.3294	52.42	-40.8117	6.68785	-24.8273	-5.38997	-0.83678	0.60792	-34.6564	2.74836	-0.66294	32.7876	0.94117	115.713	-26.7805	-12.046	51.0137
91		-1.70694	2.5	0	0	1	0	28.042	9.86041	17.645	3.73407	3.26354	9.99165	3.46865	0.66284	-0.6486	1.65561	0.16883	-0.35438	47.5914	57.951	-46.6367	28.9515	-2.51132	-3.04378	-12.9764	-1.13698	-0.72075	-4.08245	-0.13756	-2.46273	347.182	-42.7184	46.4375	-37.4589	6.04559	-24.6364	-6.93508	-0.86856	0.63062	-47.4125	3.7616	-0.54264	32.5266	1.10833	116.187	-23.4177	-11.2613	47.3607
92		-1.72018	2.51	0	0	1	0	27.7326	15.947	24.5002	3.99846	3.40541	10.2106	3.6494	0.72851	-0.80988	1.67686	0.29005	-0.41521	33.0425	55.2376	-43.9112	29.3283	-2.22838	-3.73098	-18.0347	-0.77798	-0.20149	-3.36192	0.05025	-3.14425	365.139	-52.7381	38.8072	-33.9036	5.34401	-24.5741	-8.78482	-0.69669	0.54502	-61.9231	4.74309	-0.04155	32.3009	1.26008	116.633	-19.4299	-11.2279	44.8952
93		-1.73341	2.52	0	0	1	0	28.5509	23.4057	24.1729	4.26106	3.62183	10.452	3.75224	0.77722	-0.94046	1.70175	0.42427	-0.38133	17.8011	47.7923	-36.7902	29.5586	-1.96988	-4.35406	-22.5131	-0.83218	0.13728	-1.43888	-0.80237	-3.22093	380.658	-55.4512	28.0426	-30.1675	4.63374	-24.6164	-10.5075	-0.44137	0.39192	-75.1996	5.67636	0.75177	32.1177	1.39708	117.066	-14.8132	-11.7821	43.357
94		-1.74662	2.53	0	0	1	0	31.1073	28.9247	18.9959	4.53975	3.90621	10.6523	3.7544	0.79833	-1.01646	1.77129	0.52459	-0.3024	2.68809	35.8986	-24.758	29.6408	-1.75452	-4.84563	-25.9768	-1.26404	0.27327	2.28434	-2.44503	-2.61717	391.911	-51.4484	11.3131	-26.286	3.98272	-24.7684	-12.1165	-0.10952	0.21174	-86.8761	6.35618	1.5486	31.9825	1.51996	117.493	-9.88225	-12.4828	42.0617
95		-1.75983	2.54	0	0	1	0	35.7136	30.0723	11.1729	4.85779	4.2204	10.7823	3.63611	0.78578	-1.02904	1.91226	0.55617	-0.22305	-11.3874	21.4456	-8.36185	29.5822	-1.59142	-5.14234	-29.013	-1.42784	0.39777	7.28325	-3.74746	-1.53141	396.771	-43.0043	-11.018	-22.3117	3.45942	-25.0639	-13.9838	0.37834	0.03384	-98.5382	6.50899	2.03893	31.8966	1.62943	117.912	-5.20324	-12.8722	40.3407
96		-1.77303	2.55	0	0	1	0	41.7703	26.5498	1.60486	5.23785	4.5123	10.8258	3.3919	0.73832	-0.97801	2.10392	0.51504	-0.15126	-23.4992	7.64065	10.4691	29.3982	-1.47173	-5.20481	-31.7452	-0.90976	0.61293	12.2574	-3.99514	-0.22668	393.283	-33.4196	-34.1348	-18.3187	3.10019	-25.5209	-16.2293	0.99819	-0.09809	-109.875	6.04948	2.13272	31.8546	1.72657	118.314	-1.48842	-12.6866	37.9369
97		-1.78624	2.56	0	0	1	0	47.6858	19.8329	-8.5191	5.69029	4.73881	10.7713	3.03255	0.65842	-0.8658	2.2795	0.41981	-0.08131	-32.7882	-2.05819	28.6479	29.1126	-1.36783	-5.03468	-33.6003	0.22508	0.88407	15.8569	-2.92688	0.95942	380.177	-26.3614	-51.7305	-14.3993	2.88896	-26.1093	-18.6169	1.61075	-0.1477	-118.328	4.87523	1.91953	31.8433	1.81356	118.691	0.62274	-11.9422	35.109
98		-1.79946	2.57	0	0	1	0	51.3206	12.3093	-16.9446	6.20375	4.87922	10.6233	2.57739	0.55247	-0.70728	2.35605	0.29544	-0.01035	-38.6287	-5.08239	42.9042	28.7564	-1.24096	-4.68018	-34.2809	1.59851	1.12135	17.2874	-0.03211	1.62959	357.086	-25.1913	-59.2588	-10.6558	2.76155	-26.7532	-20.8833	2.04302	-0.10901	-121.564	2.56105	1.4922	31.8444	1.89364	119.037	0.88644	-10.8881	32.4024
99		-1.81272	2.58	0	0	1	0	50.5994	6.79148	-21.1909	6.74206	4.94235	10.4106	2.05259	0.43208	-0.53974	2.26229	0.16898	0.06513	-40.672	-0.59628	50.9909	28.3642	-1.05045	-4.2251	-34.0684	2.84923	1.30128	16.5353	5.27968	1.55486	324.292	-32.1917	-55.4954	-7.19002	2.62043	-27.354	-22.8976	2.22712	-0.00771	-118.602	-1.36808	0.93031	31.8394	1.9702	119.357	-0.48952	-9.85111	30.3385
100		-1.82603	2.59	0	0	1	0	44.6803	5.34469	-19.9807	7.24865	4.96853	10.1821	1.49253	0.31169	-0.40698	1.96774	0.06694	0.1386	-38.6815	9.87591	52.2163	27.9729	-0.76442	-3.76532	-33.6602	4.18669	1.67526	14.2283	12.774	0.99742	282.065	-46.4758	-42.225	-4.09869	2.35906	-27.8233	-24.7153	2.4091	0.10305	-110.017	-6.69092	0.33106	31.8136	2.0462	119.657	-3.11793	-9.08596	29.2398
101		-1.83942	2.6	0	0	1	0	35.3695	7.61414	-14.2796	7.66868	5.00998	9.98904	0.93956	0.20386	-0.33442	1.51721	0.00385	0.18946	-32.5532	22.4225	47.2532	27.6221	-0.37516	-3.38276	-33.6638	6.11152	2.58034	11.1401	20.6871	0.58567	230.056	-62.0183	-22.654	-1.47738	1.91242	-28.1013	-26.4032	2.94285	0.16492	-97.1728	-12.1694	-0.22054	31.756	2.12391	119.95	-6.63755	-8.76715	29.2775
102		-1.8529	2.61	0	0	1	0	26.2649	11.0922	-6.49318	7.98291	5.09681	9.86378	0.44383	0.11746	-0.3236	1.01832	-0.02413	0.20646	-22.7521	31.9881	38.059	27.3515	0.08725	-3.12522	-33.6324	8.25473	3.83526	7.53224	26.1608	0.56241	168.093	-70.2486	-0.70996	0.57076	1.31026	-28.1581	-27.565	3.7265	0.14097	-80.4214	-16.0186	-0.67791	31.6588	2.20498	120.248	-10.6971	-9.00493	30.5036
103		-1.86649	2.62	0	0	1	0	19.2357	13.0402	1.34403	8.21149	5.22502	9.81638	0.05816	0.05767	-0.35785	0.57239	-0.03141	0.19821	-10.7152	34.7477	27.9568	27.1926	0.55996	-2.99341	-32.0585	9.41896	4.74243	3.3477	27.0474	0.65658	98.6535	-66.3179	18.8404	1.94649	0.668	-28.0019	-27.341	4.22184	0.0347	-59.8491	-16.9468	-1.02178	31.5181	2.2903	120.564	-14.8869	-9.69299	32.5608
104		-1.88019	2.63	0	0	1	0	12.5136	11.2727	7.75622	8.37503	5.36571	9.8441	-0.17397	0.02651	-0.41182	0.22444	-0.03317	0.17771	1.2849	30.1756	20.5006	27.1569	0.97623	-2.94109	-27.5275	8.88486	4.73966	-1.00759	23.5031	0.74463	28.1243	-51.9743	32.211	2.59633	0.1139	-27.6875	-25.0605	4.02987	-0.11112	-37.9516	-15.1091	-1.23325	31.3345	2.37953	120.905	-18.7677	-10.4475	34.5905
105		-1.89402	2.64	0	0	1	0	2.61116	3.94809	10.8351	8.46006	5.46911	9.93071	-0.23339	0.02386	-0.46765	-0.04365	-0.04259	0.15357	10.7626	21.2267	17.2524	27.2307	1.29678	-2.90099	-19.6068	6.82195	3.68907	-4.70233	17.4562	0.9337	-35.1922	-32.7763	39.3489	2.54983	-0.2735	-27.2904	-20.6773	3.11855	-0.24986	-19.1266	-11.7714	-1.2999	31.1134	2.47109	121.264	-21.9811	-10.9112	35.8584
106		-1.90801	2.65	0	0	1	0	-13.0945	-9.9234	8.47503	8.41974	5.46669	10.0378	-0.13312	0.04705	-0.52059	-0.30315	-0.07168	0.13329	15.8105	12.4511	17.057	27.3767	1.52184	-2.82599	-9.08032	3.74784	1.77352	-7.10614	10.9258	1.19408	-84.1044	-14.185	43.6106	1.92114	-0.47807	-26.86	-14.6896	1.66926	-0.36107	-6.7613	-8.16154	-1.23968	30.8634	2.56305	121.632	-24.3551	-11.0742	36.396
107		-1.92216	2.66	0	0	1	0	-35.413	-29.7599	-0.22298	8.19037	5.28579	10.1075	0.09021	0.0888	-0.56363	-0.65277	-0.13215	0.12673	15.7214	7.38836	17.7824	27.5448	1.68253	-2.71077	2.15325	0.28132	-0.53532	-8.17382	5.1841	1.39103	-114.212	0.44613	48.5331	0.88521	-0.52925	-26.3997	-8.02447	0.02018	-0.43624	-1.41121	-4.91556	-1.08578	30.5932	2.65431	122.003	-25.9338	-11.1861	36.7976
108		-1.9365	2.67	0	0	1	0	-62.9071	-53.4776	-14.3341	7.70855	4.86993	10.0802	0.39826	0.1391	-0.58284	-1.18785	-0.23399	0.14851	11.1518	7.10088	18.2504	27.685	1.82245	-2.57827	11.4835	-2.85925	-2.58233	-8.31304	0.74293	1.46721	-124.88	10.4977	55.7119	-0.35484	-0.47648	-25.8851	-1.98389	-1.37189	-0.4616	-0.77363	-2.15334	-0.86297	30.3099	2.7449	122.38	-26.8949	-11.388	37.4093
109		-1.95103	2.68	0	0	1	0	-91.5748	-77.6895	-31.9768	6.93542	4.19365	9.91019	0.77503	0.1926	-0.57788	-1.97018	-0.37857	0.21919	3.83095	10.5123	18.5792	27.7602	1.98065	-2.45358	16.4985	-5.15788	-3.881	-7.74968	-2.37663	1.38724	-119.982	17.5896	65.3352	-1.61141	-0.36152	-25.2871	2.15242	-2.19882	-0.43435	-1.52987	0.2023	-0.59738	30.0185	2.83516	122.765	-27.4412	-11.4886	37.8158
110		-1.96575	2.69	0	0	1	0	-115.928	-97.8105	-51.5825	5.88217	3.27599	9.56745	1.22036	0.24827	-0.56745	-2.96767	-0.54655	0.36101	-4.11579	15.5783	19.6276	27.7538	2.18244	-2.34739	16.223	-6.56469	-4.35535	-6.30138	-4.30053	1.05906	-106.721	23.728	77.2691	-2.7596	-0.20256	-24.5778	3.77439	-2.50591	-0.37372	-1.63374	2.1025	-0.32711	29.7225	2.92454	123.151	-27.7494	-11.1477	37.2428
111		-1.98064	2.7	0	0	1	0	-131.425	-109.28	-72.2345	4.61588	2.18883	9.02915	1.70637	0.29888	-0.57073	-3.99938	-0.69173	0.59007	-11.0498	20.3138	22.4119	27.6692	2.43829	-2.25052	11.8061	-7.42682	-4.29144	-4.04163	-5.28674	0.41444	-92.3028	29.4273	90.9664	-3.75681	-0.00242	-23.732	3.25572	-2.60174	-0.30431	-0.80546	3.278	-0.09158	29.4242	3.01157	123.524	-27.9185	-10.3332	35.5632
112		-1.99568	2.71	0	1	1	0	-136.335	-109.61	-92.7121	3.23826	1.04382	8.27784	2.16773	0.32995	-0.59956	-4.80404	-0.76009	0.90944	-16.2777	23.3724	27.5947	27.5207	2.74752	-2.13724	5.80859	-8.33284	-4.19589	-1.72789	-5.826	-0.54939	-81.2284	33.5189	104.533	-4.62279	0.23099	-22.7362	1.67007	-2.85907	-0.24591	0.40227	3.43311	0.06958	29.1251	3.09494	123.874	-27.9292	-9.4909	33.6715
113
114
115
[truncated: 157 more columns]
