# Supplementary material for: Instantaneous Metabolic Cost of Walking: Joint-Space Dynamic Model with Subject-Specific Heat Rate
Source: PLoS One. 2016 Dec 28;11(12):e0168070. doi: 10.1371/journal.pone.0168070 (PMC5193358; doi:10.1371/journal.pone.0168070)
Supplement: S1 File — (ZIP) [file pone.0168070.s001.zip › MEE-v2-Portable/70walk_Left1.xlsx]

## Sheet: 70walk_Left1
	70walk04.c3d	70walk04.c3d	70walk04.c3d	70walk04.c3d	70walk04.c3d	70walk04.c3d	70walk04.c3d	70walk04.c3d	70walk04.c3d	70walk04.c3d	70walk04.c3d	70walk04.c3d	70walk04.c3d	70walk04.c3d	70walk04.c3d	70walk04.c3d	70walk04.c3d	70walk04.c3d	70walk04.c3d	70walk04.c3d	70walk04.c3d	70walk04.c3d	70walk04.c3d	70walk04.c3d	70walk04.c3d	70walk04.c3d	70walk04.c3d	70walk04.c3d	70walk04.c3d	70walk04.c3d	70walk04.c3d	70walk04.c3d	70walk04.c3d	70walk04.c3d	70walk04.c3d	70walk04.c3d	70walk04.c3d	70walk04.c3d	70walk04.c3d	70walk04.c3d	70walk04.c3d	70walk04.c3d	70walk04.c3d	70walk04.c3d	70walk04.c3d	70walk04.c3d	70walk04.c3d	70walk04.c3d	70walk04.c3d
	Average Speed	COG	TIME	RIGHT_STANCE	RIGHT_STANCE_HEEL_SWITCH	LEFT_STANCE	LEFT_STANCE_HEEL_SWITCH	Left Ankle Angular Velocity	Left Ankle Angular Velocity	Left Ankle Angular Velocity	Left Ankle Joint Angle	Left Ankle Joint Angle	Left Ankle Joint Angle	Left Ankle Moment	Left Ankle Moment	Left Ankle Moment	Left Ankle Power	Left Ankle Power	Left Ankle Power	Left Hip Angular Velocity	Left Hip Angular Velocity	Left Hip Angular Velocity	Left Hip Joint Angle	Left Hip Joint Angle	Left Hip Joint Angle	Left Hip Moment	Left Hip Moment	Left Hip Moment	Left Hip Power	Left Hip Power	Left Hip Power	Left Knee Angular Velocity	Left Knee Angular Velocity	Left Knee Angular Velocity	Left Knee Joint Angle	Left Knee Joint Angle	Left Knee Joint Angle	Left Knee Moment	Left Knee Moment	Left Knee Moment	Left Knee Power	Left Knee Power	Left Knee Power	Left Elbow Angle	Left Elbow Angle	Left Elbow Angle	Left Elbow Angular Velocity	Left Elbow Angular Velocity	Left Elbow Angular Velocity
	METRIC	LINK_MODEL_BASED	FRAME_NUMBERS	DERIVED	DERIVED	DERIVED	DERIVED	LINK_MODEL_BASED	LINK_MODEL_BASED	LINK_MODEL_BASED	LINK_MODEL_BASED	LINK_MODEL_BASED	LINK_MODEL_BASED	LINK_MODEL_BASED	LINK_MODEL_BASED	LINK_MODEL_BASED	LINK_MODEL_BASED	LINK_MODEL_BASED	LINK_MODEL_BASED	LINK_MODEL_BASED	LINK_MODEL_BASED	LINK_MODEL_BASED	LINK_MODEL_BASED	LINK_MODEL_BASED	LINK_MODEL_BASED	LINK_MODEL_BASED	LINK_MODEL_BASED	LINK_MODEL_BASED	LINK_MODEL_BASED	LINK_MODEL_BASED	LINK_MODEL_BASED	LINK_MODEL_BASED	LINK_MODEL_BASED	LINK_MODEL_BASED	LINK_MODEL_BASED	LINK_MODEL_BASED	LINK_MODEL_BASED	LINK_MODEL_BASED	LINK_MODEL_BASED	LINK_MODEL_BASED	LINK_MODEL_BASED	LINK_MODEL_BASED	LINK_MODEL_BASED	LINK_MODEL_BASED	LINK_MODEL_BASED	LINK_MODEL_BASED	LINK_MODEL_BASED	LINK_MODEL_BASED	LINK_MODEL_BASED
	PROCESSED	PROCESSED	ORIGINAL	PROCESSED	PROCESSED	PROCESSED	PROCESSED	PROCESSED	PROCESSED	PROCESSED	PROCESSED	PROCESSED	PROCESSED	PROCESSED	PROCESSED	PROCESSED	PROCESSED	PROCESSED	PROCESSED	PROCESSED	PROCESSED	PROCESSED	PROCESSED	PROCESSED	PROCESSED	PROCESSED	PROCESSED	PROCESSED	PROCESSED	PROCESSED	PROCESSED	PROCESSED	PROCESSED	PROCESSED	PROCESSED	PROCESSED	PROCESSED	PROCESSED	PROCESSED	PROCESSED	PROCESSED	PROCESSED	PROCESSED	PROCESSED	PROCESSED	PROCESSED	PROCESSED	PROCESSED	PROCESSED
ITEM	1	X	1	1	1	1	1	X	Y	Z	X	Y	Z	X	Y	Z	X	Y	Z	X	Y	Z	X	Y	Z	X	Y	Z	X	Y	Z	X	Y	Z	X	Y	Z	X	Y	Z	X	Y	Z	X	Y	Z	X	Y	Z
1	0.37719	-1.39168	1.92	1	0	1	1	-26.6077	66.4016	15.9995	-0.39571	-4.03528	-20.6719	0.2159	-1.02125	-0.37215	-2.36133	-1.66008	-0.0883	10.311	-8.90262	12.5427	18.998	2.74249	-0.98137	-22.3716	-6.40039	-2.64813	-2.28238	-0.26366	-0.41531	-102.573	-18.3322	-65.426	4.08641	-0.13067	30.7752	-14.2837	-5.03738	-0.90456	25.7519	2.84871	1.16005	31.3601	0.26984	-111.518	1.93304	-2.29555	7.22181
2		-1.38338	1.93	1	0	1	0	-46.3974	75.7011	25.3221	-0.74888	-3.30827	-20.4636	1.22953	-1.78562	-0.25335	-4.08269	-2.33255	-0.13421	3.06278	-6.23852	5.79425	19.0605	2.70091	-0.86046	-24.8552	-5.03931	-2.31068	0.71061	-0.82257	-0.07479	-92.7734	-19.1548	-75.5701	3.08329	-0.34739	30.0671	-13.8758	-4.95904	-0.74814	24.4458	3.28122	1.14745	31.3665	0.28236	-111.467	-0.73692	-0.72772	2.37594
3		-1.37498	1.94	1	0	1	0	-64.9295	77.9934	36.8534	-1.30171	-2.53107	-20.1502	2.61032	-2.66723	-0.13335	-6.17409	-2.96182	-0.23519	-4.24789	-2.20739	-4.29865	19.0506	2.66278	-0.82981	-26.9565	-3.50334	-1.87885	4.32193	-1.32531	0.42025	-78.4137	-19.2679	-79.932	2.21457	-0.56664	29.286	-13.3484	-4.74972	-0.58018	21.3413	3.37841	1.01133	31.3451	0.28212	-111.469	-3.66074	0.91076	-2.93835
4		-1.36649	1.95	1	0	1	0	-78.9773	73.9587	51.7298	-2.02679	-1.78186	-19.704	4.30074	-3.58505	-0.07335	-8.34968	-3.45429	-0.4572	-10.2629	3.54709	-17.4818	18.977	2.63374	-0.92594	-28.782	-2.39323	-1.57685	7.93476	-1.64456	0.98277	-64.9234	-19.8619	-79.3168	1.4959	-0.78381	28.4873	-12.7422	-4.56995	-0.47494	17.6464	3.20577	0.84313	31.2934	0.2676	-111.527	-6.83505	2.46988	-8.35506
5		-1.35792	1.96	1	0	1	0	-86.2384	66.0066	70.4577	-2.86479	-1.11998	-19.0854	6.2038	-4.44864	-0.12763	-10.2355	-3.77197	-0.85909	-14.0956	10.681	-33.0646	18.8604	2.62135	-1.18217	-30.0708	-1.98699	-1.49247	10.746	-1.63815	1.49495	-55.7563	-21.7058	-75.203	0.89471	-1.00805	27.7136	-12.0455	-4.42494	-0.48502	14.2569	2.83806	0.70679	31.2089	0.23796	-111.638	-10.232	3.83701	-13.553
6		-1.34929	1.97	1	0	1	0	-86.2025	56.719	91.5883	-3.74092	-0.57478	-18.2577	8.21853	-5.18407	-0.33092	-11.4982	-3.92174	-1.46998	-15.4779	18.1649	-49.6113	18.7262	2.62928	-1.61967	-30.1548	-2.00077	-1.5187	12.0102	-1.20505	1.82462	-51.7287	-24.6416	-68.8755	0.35763	-1.2528	26.9916	-11.0709	-4.09572	-0.62863	11.4521	2.27581	0.61111	31.0897	0.19312	-111.798	-13.7697	4.91791	-18.2119
7		-1.34059	1.98	1	0	1	0	-79.8486	47.7518	111.489	-4.58452	-0.15001	-17.211	10.2544	-5.74736	-0.69466	-11.918	-3.91501	-2.26697	-14.8655	24.7672	-65.1488	18.5989	2.65477	-2.23787	-28.6564	-1.88354	-1.47296	11.5623	-0.39607	1.87194	-51.6725	-27.9603	-60.8159	-0.16417	-1.52612	26.3384	-9.62273	-3.31319	-0.90243	9.06826	1.49232	0.52829	30.9347	0.13401	-112.001	-17.3984	5.60139	-22.0066
8		-1.33184	1.99	1	0	1	0	-68.7686	39.6722	125.543	-5.33965	0.16578	-15.9818	12.2213	-6.12336	-1.20377	-11.3797	-3.74534	-3.15144	-13.4236	29.5011	-77.6586	18.493	2.69054	-3.0126	-25.85	-1.27135	-1.23549	10.0035	0.49837	1.62787	-53.5106	-30.918	-50.8741	-0.70032	-1.82861	25.7712	-7.68552	-1.95761	-1.29415	6.82728	0.52743	0.42649	30.7429	0.06207	-112.233	-21.1573	5.81684	-24.7898
9		-1.32302	2	1	0	1	0	-54.4773	32.4464	130.179	-5.96695	0.38997	-14.6532	14.0157	-6.31822	-1.81416	-9.83136	-3.41004	-3.95212	-12.6174	31.5401	-85.2087	18.4074	2.72763	-3.89876	-22.4092	-0.15941	-0.79735	8.20961	1.0499	1.17982	-55.2549	-32.8897	-39.4423	-1.25763	-2.15407	25.3102	-5.44628	-0.11773	-1.78329	4.61687	-0.4779	0.31081	30.5126	-0.02135	-112.486	-25.1062	5.61814	-26.6966
10		-1.31413	2.01	1	0	1	0	-38.1051	26.0849	124.501	-6.44023	0.54169	-13.3332	15.5255	-6.35172	-2.46051	-7.28125	-2.95126	-4.48353	-13.6107	30.0598	-86.1591	18.3255	2.75498	-4.83039	-19.0488	1.31485	-0.22992	6.85586	0.97141	0.64699	-55.6924	-33.42	-28.3023	-1.8261	-2.49044	24.9655	-3.14561	2.02863	-2.33713	2.49494	-1.35184	0.2437	30.2415	-0.1151	-112.75	-29.2611	5.18777	-28.0941
11		-1.30518	2.02	1	0	1	0	-20.5712	20.7758	110.438	-6.74238	0.64188	-12.1221	16.6506	-6.24949	-3.0772	-3.87277	-2.44825	-4.63752	-16.881	24.6018	-79.982	18.2211	2.75809	-5.72618	-16.2733	3.13735	0.36633	6.30431	0.24879	0.13262	-54.5615	-32.1808	-19.8008	-2.38946	-2.82159	24.7222	-0.91725	4.36512	-2.91707	0.5134	-1.97975	0.31311	29.9274	-0.21818	-113.023	-33.56	4.75941	-29.4738
12		-1.29617	2.03	1	0	1	0	-2.89573	16.4985	91.6619	-6.86562	0.71095	-11.0882	17.3225	-6.03525	-3.6184	0.05021	-1.9587	-4.44214	-22.1666	15.6012	-67.9119	18.0673	2.72039	-6.50743	-14.3476	5.35483	0.88179	6.58137	-1.02764	-0.2538	-52.321	-28.94	-15.4686	-2.93414	-3.12762	24.5443	1.21438	6.82853	-3.49277	-1.31593	-2.30695	0.58634	29.5692	-0.33002	-113.308	-37.823	4.53885	-31.3282
13		-1.28708	2.04	1	0	1	0	13.8628	12.9657	72.2827	-6.81366	0.76271	-10.2576	17.5096	-5.72498	-4.06304	4.01357	-1.50055	-4.04181	-28.6764	4.48529	-52.5961	17.8444	2.62777	-7.11918	-13.2675	7.93036	1.22615	7.40241	-2.76993	-0.42391	-49.7022	-23.8935	-15.596	-3.45419	-3.38646	24.3874	3.28452	9.32028	-4.04561	-2.99114	-2.32076	1.09092	29.1682	-0.45058	-113.613	-41.8021	4.7016	-34.1403
14		-1.27793	2.05	1	0	1	0	28.8604	9.99866	55.782	-6.60052	0.80327	-9.61648	17.2039	-5.32462	-4.40512	7.55111	-1.08794	-3.62137	-35.5228	-6.76908	-36.9676	17.544	2.474	-7.54204	-12.6802	10.7634	1.37977	8.31431	-4.78744	-0.38751	-47.1925	-17.9123	-19.6821	-3.95096	-3.58111	24.2096	5.34982	11.7147	-4.56107	-4.51702	-2.07812	1.82432	28.7281	-0.58059	-113.951	-45.3096	5.43139	-38.4459
15		-1.26874	2.06	1	0	1	0	41.4975	7.64054	44.3126	-6.24739	0.83503	-9.12141	16.4109	-4.83102	-4.64156	10.278	-0.74542	-3.3282	-42.1414	-16.3194	-23.0799	17.1675	2.26401	-7.78909	-11.9899	13.7654	1.40459	8.83489	-6.78605	-0.23161	-44.7841	-12.171	-27.0652	-4.42805	-3.70617	23.9756	7.45875	13.9391	-5.02085	-5.88901	-1.71203	2.77414	28.2536	-0.72161	-114.34	-48.2635	6.8625	-44.6104
16		-1.25953	2.07	1	0	1	0	51.366	5.96442	38.3223	-5.7808	0.85968	-8.71487	15.1552	-4.23683	-4.76907	11.9282	-0.49312	-3.21476	-48.3231	-23.0031	-11.6876	16.7205	2.01373	-7.8912	-10.6026	16.9334	1.39707	8.56495	-8.50898	-0.04226	-42.2121	-7.55686	-36.9421	-4.88649	-3.76759	23.6556	9.6588	16.0109	-5.40302	-7.10655	-1.36412	3.89955	27.75	-0.87533	-114.803	-50.6323	8.90434	-52.323
17		-1.2503	2.08	1	0	1	0	58.2981	4.86203	36.6773	-5.23038	0.87933	-8.34383	13.4852	-3.53742	-4.78748	12.3947	-0.33263	-3.22832	-53.9158	-26.4644	-2.86098	16.2094	1.74564	-7.88264	-8.33753	20.2897	1.40817	7.4504	-9.76182	0.12623	-39.3215	-4.34984	-47.8329	-5.32416	-3.77793	23.229	11.9423	17.9936	-5.69469	-8.15071	-1.09566	5.08024	27.2226	-1.04201	-115.352	-52.3801	11.1788	-60.4752
18		-1.24108	2.09	1	0	1	0	62.3801	3.95512	37.5806	-4.62594	0.8952	-7.97319	11.4576	-2.73482	-4.70495	11.7221	-0.24142	-3.27435	-58.5506	-26.8625	3.0946	15.6427	1.48259	-7.79743	-5.60578	23.7526	1.41214	5.87011	-10.3389	0.24199	-36.1876	-2.33162	-57.5763	-5.73754	-3.75084	22.695	14.1921	19.9259	-5.90329	-8.95368	-0.8824	6.12083	26.6776	-1.21978	-115.983	-53.4191	13.2309	-67.733
19		-1.23188	2.1	1	0	1	0	63.9149	2.83631	39.5101	-3.99506	0.90508	-7.58624	9.12316	-1.84038	-4.54072	10.0636	-0.18797	-3.28722	-61.6082	-24.6295	5.48269	15.0342	1.24347	-7.67442	-2.86263	27.1736	1.3702	4.14564	-10.0786	0.28239	-33.0822	-1.14105	-64.0437	-6.12355	-3.69857	22.0764	16.2787	21.8002	-6.04901	-9.4799	-0.68423	6.81818	26.1229	-1.4049	-116.683	-53.5826	14.7697	-73.1312
20		-1.22273	2.11	1	0	1	0	63.4224	1.40051	41.3204	-3.36113	0.9047	-7.17898	6.52925	-0.87778	-4.31904	7.65036	-0.15185	-3.23103	-62.5296	-20.485	3.89332	14.4042	1.04029	-7.55816	-0.12799	30.3899	1.28453	2.20779	-8.98451	0.23573	-30.3325	-0.46721	-65.774	-6.48162	-3.63202	21.4152	18.1539	23.5824	-6.14876	-9.77612	-0.48403	7.02012	25.5686	-1.59238	-117.428	-52.7124	15.6562	-76.0929
21		-1.21363	2.12	1	0	1	0	61.5984	-0.09284	42.0853	-2.741	0.89137	-6.75789	3.72006	0.11962	-4.05996	4.75125	-0.12276	-3.07747	-61.2569	-15.3234	-1.18127	13.7774	0.87704	-7.491	2.69327	33.2039	1.18336	-0.00654	-7.19831	0.10384	-28.0369	-0.12719	-62.3587	-6.81353	-3.56061	20.7635	19.7797	25.2209	-6.21274	-9.85523	-0.3128	6.67409	25.0261	-1.77676	-118.192	-50.7787	15.8111	-76.2559
22		-1.2046	2.13	1	0	1	0	59.1283	-1.2057	41.3307	-2.14381	0.86704	-6.3374	0.72964	1.11628	-3.77673	1.61775	-0.09209	-2.81872	-58.2933	-9.96577	-8.3854	13.1748	0.75192	-7.50283	5.43825	35.4985	1.1057	-2.23053	-4.94382	-0.10073	-25.9569	-0.05727	-54.7412	-7.12027	-3.49284	20.1715	21.0677	26.6716	-6.25028	-9.6256	-0.22879	5.87522	24.5068	-1.95251	-118.944	-47.8455	15.2662	-73.5267
23		-1.19566	2.14	1	0	1	0	56.4854	-1.64049	39.1843	-1.57259	0.83823	-5.93313	-2.4155	2.07773	-3.47769	-1.54803	-0.05185	-2.47958	-54.3702	-5.05184	-16.0135	12.61	0.66044	-7.60516	7.87429	37.3218	1.08672	-4.1434	-2.52	-0.34536	-23.7785	-0.07001	-44.9533	-7.40016	-3.4351	19.6723	21.956	27.9163	-6.26728	-9.01854	-0.19721	4.84063	24.0214	-2.11401	-119.656	-43.9433	14.1735	-68.0476
24		-1.1868	2.15	1	0	1	0	53.8937	-1.37023	36.0922	-1.02717	0.81257	-5.55668	-5.68253	2.97112	-3.16804	-4.58385	0.00571	-2.09973	-50.2263	-0.90321	-22.5745	12.0887	0.59696	-7.79143	9.93986	38.7421	1.12219	-5.67153	-0.16137	-0.57539	-21.2929	0.08141	-35.1206	-7.65046	-3.38785	19.276	22.4674	28.9315	-6.25939	-8.07219	-0.12431	3.79576	23.581	-2.25543	-120.302	-39.0239	12.6934	-60.0296
25		-1.17803	2.16	1	0	1	0	51.3047	-0.49058	32.5226	-0.50635	0.79653	-5.2148	-9.021	3.76947	-2.85219	-7.33222	0.08716	-1.71609	-46.57	2.56538	-27.1441	11.609	0.55778	-8.04252	11.6905	39.8054	1.18284	-6.94807	2.08737	-0.74662	-18.2232	0.34075	-26.6436	-7.86793	-3.3479	18.9737	22.6733	29.6863	-6.21623	-6.81665	-0.03036	2.8863	23.1975	-2.37106	-120.857	-33.0007	10.9305	-49.6556
26		-1.16935	2.17	1	0	1	0	48.4068	0.78325	28.8212	-0.01116	0.79525	-4.90987	-12.364	4.45814	-2.5373	-9.64221	0.18559	-1.35762	-43.9513	5.54366	-29.3876	11.1625	0.54296	-8.33416	13.2251	40.6101	1.25364	-8.18226	4.21259	-0.84749	-14.2474	0.57519	-20.1397	-8.04601	-3.31368	18.7473	22.6378	30.1737	-6.13124	-5.22514	0.04733	2.17632	22.8838	-2.45548	-121.299	-25.8646	8.91975	-36.9635
27		-1.16077	2.18	0	0	1	0	44.9965	2.03008	25.1279	0.45321	0.81043	-4.64184	-15.6356	5.03565	-2.23342	-11.4477	0.27288	-1.04151	-42.6585	8.03297	-29.3591	10.7362	0.55359	-8.64165	14.615	41.2058	1.31235	-9.52798	6.07614	-0.87499	-9.40867	0.98363	-15.6899	-8.17575	-3.28314	18.5755	22.3783	30.3939	-6.00432	-3.34961	0.23214	1.67559	22.6519	-2.50319	-121.606	-17.8375	6.69136	-22.0939
28		-1.15227	2.19	0	0	1	0	41.3433	2.81494	21.4492	0.88155	0.8385	-4.41039	-18.7572	5.50779	-1.94882	-12.8296	0.31664	-0.7737	-42.7266	10.0556	-27.3971	10.3159	0.58902	-8.94204	15.8414	41.5359	1.31454	-10.9854	7.60056	-0.82225	-4.22752	1.78468	-12.9336	-8.25144	-3.25049	18.439	21.8992	30.3394	-5.83702	-1.38004	0.63882	1.34903	22.5099	-2.50931	-121.757	-9.3701	4.39115	-5.82674
29		-1.14387	2.2	0	0	1	0	38.0292	2.96364	17.748	1.27408	0.87238	-4.21541	-21.6588	5.88268	-1.68587	-13.9725	0.30431	-0.55211	-43.9051	11.9017	-24.1077	9.88813	0.64885	-9.21749	16.8832	41.5725	1.23652	-12.4657	8.95797	-0.70138	0.6447	2.76274	-11.1462	-8.27398	-3.21015	18.3245	21.2378	30.0241	-5.62941	0.4521	1.14575	1.12449	22.4601	-2.47119	-121.746	-0.90838	2.21572	10.7071
30		-1.13554	2.21	0	0	1	0	35.567	2.59855	13.9572	1.63727	0.90503	-4.05742	-24.2935	6.17187	-1.44282	-15.0684	0.24876	-0.3689	-45.7131	13.8692	-20.1705	9.44385	0.73535	-9.45812	17.7258	41.3706	1.09424	-13.8632	10.3541	-0.54544	4.70117	3.46482	-9.56349	-8.24984	-3.16237	18.2264	20.4157	29.4936	-5.38535	1.95688	1.5096	0.92584	22.5002	-2.38819	-121.576	7.30453	0.21564	26.8903
31		-1.1273	2.22	0	0	1	0	34.1635	1.96114	10.1218	1.98167	0.93196	-3.93771	-26.6448	6.39302	-1.21803	-16.2219	0.17317	-0.21691	-47.6648	15.8855	-16.0892	8.97946	0.851	-9.66066	18.3	40.9758	0.91191	-15.0766	11.7185	-0.38444	7.67869	3.71586	-7.85285	-8.18925	-3.11243	18.1453	19.4131	28.8064	-5.11652	3.02393	1.6349	0.71933	22.6263	-2.26045	-121.251	15.1394	-1.73174	42.6951
32		-1.11912	2.23	0	0	1	0	33.5939	1.26825	6.54546	2.3179	0.95122	-3.85595	-28.721	6.56599	-1.01012	-17.366	0.09776	-0.0954	-49.4338	17.6138	-12.1611	8.49567	0.99443	-9.82507	18.6253	40.3796	0.6987	-16.1288	12.7829	-0.23388	9.69665	3.70989	-6.27512	-8.1036	-3.06475	18.0817	18.2427	28.0228	-4.83546	3.68168	1.61304	0.5278	22.8332	-2.08878	-120.775	22.414	-3.76989	58.094
33		-1.11101	2.24	0	0	1	0	33.2533	0.69783	3.60359	2.6519	0.96307	-3.80738	-30.5441	6.70603	-0.81459	-18.2579	0.03892	-0.00693	-50.9081	18.889	-8.61844	7.99548	1.16025	-9.95297	18.9112	39.5873	0.45468	-17.2187	13.4157	-0.09964	11.3452	3.64914	-5.28056	-8.00096	-3.01984	18.0316	16.9759	27.2112	-4.5478	4.10969	1.54071	0.39279	23.1129	-1.87515	-120.151	28.9952	-5.91721	72.8025
34		-1.10298	2.25	0	0	1	0	32.5023	0.29003	1.35192	2.98213	0.96956	-3.78416	-32.1444	6.82419	-0.62471	-18.6373	-0.00238	0.04992	-52.1909	19.897	-5.74856	7.48186	1.34302	-10.0483	19.3467	38.6777	0.18366	-18.5223	13.7606	0.0154	13.3971	3.59423	-4.90014	-7.88131	-2.97672	17.9873	15.6629	26.4375	-4.2542	4.50455	1.45009	0.32192	23.4567	-1.62197	-119.389	35.0095	-8.02901	86.4338
35		-1.09502	2.26	0	0	1	0	31.0859	-0.18693	-0.5526	3.30177	0.97178	-3.7803	-33.5575	6.93236	-0.43702	-18.4389	-0.05598	0.08164	-53.4973	20.9377	-3.838	6.95583	1.54025	-10.1189	19.922	37.7401	-0.09924	-20.029	14.0511	0.10721	16.2742	3.68127	-4.63146	-7.73727	-2.93454	17.9442	14.2853	25.7241	-3.95456	4.92234	1.4095	0.27827	23.8583	-1.33071	-118.502	40.7653	-9.90199	98.7099
36		-1.08713	2.27	0	0	1	0	29.1655	-1.05664	-2.50212	3.60427	0.96687	-3.79449	-34.8198	7.04313	-0.25272	-17.8029	-0.16082	0.09446	-55.0022	22.1312	-2.85732	6.41614	1.75163	-10.1753	20.5789	36.7727	-0.36581	-21.663	14.3795	0.1669	19.9297	4.14702	-4.00348	-7.55985	-2.89098	17.9048	12.812	25.0256	-3.64587	5.29563	1.53175	0.22103	24.3146	-1.00147	-117.505	46.5108	-11.4612	109.666
37		-1.07931	2.28	0	0	1	0	26.9553	-2.30277	-4.67758	3.88611	0.94917	-3.82824	-35.9702	7.16556	-0.07347	-16.8751	-0.31309	0.08974	-56.6689	23.3583	-2.22059	5.86015	1.97697	-10.2251	21.3102	35.7252	-0.58365	-23.3299	14.6669	0.18035	24.1692	4.99149	-3.0903	-7.34204	-2.84184	17.8747	11.2484	24.2691	-3.32136	5.53916	1.82617	0.14282	24.8237	-0.6334	-116.41	52.3672	-12.8527	119.728
38		-1.07155	2.29	0	0	1	0	24.5306	-3.42169	-7.08501	4.14507	0.91607	-3.88403	-37.0543	7.3034	0.10195	-15.7138	-0.44871	0.06371	-58.1474	24.3898	-1.08291	5.28686	2.21477	-10.2669	21.9567	34.5899	-0.73724	-24.6884	14.7713	0.13567	28.7428	5.77091	-2.40874	-7.07879	-2.78467	17.8552	9.56921	23.4106	-2.97936	5.54518	2.11509	0.06507	25.3847	-0.2252	-115.225	58.3743	-14.3596	129.527
39		-1.06386	2.3	0	0	1	0	21.9924	-3.79046	-9.58882	4.37918	0.87204	-3.96433	-38.1193	7.4546	0.27905	-14.4001	-0.48853	0.00889	-58.9904	25.1229	1.11778	4.70001	2.46204	-10.2912	22.2554	33.3904	-0.84313	-25.2902	14.6255	0.03126	33.2647	5.80045	-2.53449	-6.76861	-2.72277	17.8405	7.70426	22.4653	-2.62646	5.18145	2.12996	0.01638	25.9964	0.2244	-113.949	64.5132	-16.2094	139.527
40		-1.05621	2.31	0	0	1	0	19.5155	-3.0973	-12.0935	4.58823	0.82708	-4.0698	-39.2056	7.6103	0.46684	-13.0635	-0.39208	-0.08557	-58.995	25.7115	4.49105	4.10708	2.71636	-10.2852	22.3148	32.1802	-0.93869	-25.2003	14.3293	-0.12544	37.4079	4.57232	-3.66359	-6.4148	-2.66577	17.8187	5.68676	21.5129	-2.26716	4.43441	1.68598	0.01449	26.6576	0.71641	-112.577	70.7528	-18.3717	149.638
41		-1.04861	2.32	0	0	1	0	17.1981	-1.47659	-14.9802	4.77374	0.79198	-4.2014	-40.3445	7.7579	0.67259	-11.7885	-0.1766	-0.23311	-58.2033	26.3469	8.86155	3.51577	2.978	-10.2374	22.5975	31.0552	-1.05949	-24.9821	14.0497	-0.32252	41.0175	2.16123	-5.20689	-6.02268	-2.62634	17.7792	3.66017	20.657	-1.9015	3.45641	0.8218	0.05033	27.3669	1.2513	-111.112	77.0174	-20.5465	159.103
42		-1.04105	2.33	0	0	1	0	15.1207	0.55397	-19.0578	4.93756	0.77333	-4.36713	-41.5605	7.89004	0.89732	-10.6646	0.08855	-0.44414	-56.6546	26.9469	13.7991	2.93287	3.24812	-10.1392	23.2036	30.1055	-1.22805	-24.8438	13.8328	-0.5416	43.8152	-0.71714	-5.91491	-5.59813	-2.61362	17.722	1.67479	19.9584	-1.53688	2.39363	-0.2018	0.09123	28.1223	1.82778	-109.565	83.0392	-22.4028	166.88
43		-1.03351	2.34	0	0	1	0	13.5639	2.24807	-24.7526	5.083	0.77022	-4.5832	-42.8725	8.01131	1.13713	-9.93865	0.30165	-0.71412	-54.2879	27.1893	18.4178	2.3658	3.52489	-9.98788	23.6124	29.356	-1.4433	-24.2938	13.5739	-0.75037	45.1813	-3.15142	-4.57449	-5.15082	-2.6285	17.6627	-0.36892	19.4136	-1.19145	1.27393	-1.06634	0.10521	28.9184	2.44148	-107.959	88.3415	-23.7157	172.028
44		-1.026	2.35	0	0	1	0	12.9746	2.85075	-31.4175	5.21759	0.77373	-4.86483	-44.2961	8.13623	1.38485	-9.98577	0.35919	-1.01243	-51.0737	26.8068	21.6187	1.82365	3.80231	-9.79244	23.3306	28.7184	-1.6695	-22.8144	13.1197	-0.90568	44.4395	-4.51418	-0.90569	-4.69781	-2.66444	17.6274	-2.56951	18.9803	-0.88418	0.08061	-1.55558	0.08151	29.7453	3.08461	-106.324	92.4671	-24.2643	173.775
45		-1.01851	2.36	0	0	1	0	13.6272	1.9454	-37.5299	5.35325	0.76915	-5.21406	-45.8443	8.28073	1.63148	-11.0517	0.20462	-1.2867	-47.2173	25.7654	22.9565	1.31577	4.07243	-9.57215	22.4832	28.0722	-1.8572	-20.5307	12.3891	-0.98166	41.4406	-4.62049	3.89645	-4.26202	-2.7107	17.6383	-4.8811	18.6137	-0.62147	-1.13236	-1.6059	0.03291	30.5908	3.74713	-104.697	95.2134	-23.8608	171.783
46		-1.01104	2.37	0	0	1	0	15.3705	-0.21717	-41.5879	5.5024	0.74203	-5.61506	-47.5285	8.45518	1.87303	-13.0562	-0.12491	-1.48711	-43.2072	24.2278	22.9308	0.84774	4.32824	-9.34507	21.6084	27.4036	-1.98529	-18.0668	11.435	-0.98978	36.8412	-3.72263	7.85783	-3.86457	-2.75548	17.6981	-7.11782	18.299	-0.39016	-2.23035	-1.30523	-0.01933	31.4432	4.41886	-103.116	96.5912	-22.5515	166.435
47		-1.00359	2.38	0	0	1	0	17.7492	-2.86729	-42.8238	5.67348	0.68545	-6.04046	-49.366	8.66547	2.1156	-15.681	-0.51887	-1.58807	-39.5944	22.4426	22.266	0.41855	4.56546	-9.12071	21.0737	26.7682	-2.06391	-15.9521	10.3875	-0.95613	31.6828	-2.39309	9.62247	-3.51709	-2.79011	17.7892	-9.11754	18.0454	-0.16575	-3.10346	-0.85172	-0.06348	32.2921	5.09039	-101.611	96.6004	-20.5641	158.464
48		-0.99616	2.39	0	0	1	0	20.3133	-5.24027	-41.2356	5.8697	0.60185	-6.46062	-51.3798	8.91664	2.37086	-18.6085	-0.86692	-1.5887	-36.7403	20.6055	21.3489	0.02196	4.78275	-8.90282	20.9498	26.2081	-2.10782	-14.3898	9.34986	-0.89451	26.7559	-1.22239	8.92134	-3.22119	-2.81209	17.8861	-10.8487	17.8555	0.07345	-3.72699	-0.44931	-0.10123	33.1268	5.75248	-100.203	95.1842	-18.0298	148.331
49		-0.98874	2.4	0	0	1	0	22.821	-6.88169	-37.3648	6.09071	0.49972	-6.84957	-53.5863	9.21027	2.6497	-21.6825	-1.10204	-1.5074	-34.7995	18.7533	20.3148	-0.35058	4.98023	-8.69333	21.2597	25.7619	-2.12964	-13.4323	8.35347	-0.80896	22.4148	-0.53138	6.16271	-2.97293	-2.824	17.9649	-12.3483	17.7208	0.34229	-4.12783	-0.21219	-0.13904	33.9371	6.3956	-98.9126	92.3898	-14.9484	136.273
50		-0.98132	2.41	0	0	1	0	25.2294	-7.64265	-32.1453	6.33523	0.38967	-7.18935	-55.9846	9.54219	2.96164	-24.8937	-1.20162	-1.38237	-33.7977	16.8335	19.1859	-0.70842	5.1576	-8.49338	21.9961	25.4818	-2.1393	-13.0764	7.40073	-0.70135	18.7548	-0.33886	2.15658	-2.76645	-2.83021	18.0079	-13.6647	17.6367	0.65127	-4.36452	-0.15521	-0.17892	34.7145	7.01098	-97.7565	88.4385	-11.3781	122.724
51		-0.97389	2.42	0	0	1	0	27.515	-7.60031	-26.7485	6.60238	0.28136	-7.47286	-58.5612	9.90844	3.31336	-28.2204	-1.17976	-1.27041	-33.663	14.8376	17.9075	-1.06054	5.3141	-8.30448	23.1286	25.4309	-2.14363	-13.3051	6.52266	-0.57465	15.7884	-0.50041	-1.97223	-2.59513	-2.83464	18.0072	-14.8397	17.6095	1.00646	-4.52473	-0.23939	-0.21376	35.4534	7.59158	-96.746	83.6275	-7.48248	108.319
52		-0.96646	2.43	0	0	1	0	29.5325	-6.98516	-22.4124	6.8907	0.18137	-7.70524	-61.2968	10.3121	3.70563	-31.5063	-1.08014	-1.23933	-34.2887	12.7717	16.5227	-1.41471	5.44931	-8.12885	24.6985	25.6674	-2.14972	-14.144	5.74999	-0.43756	13.5026	-0.76906	-5.02973	-2.45175	-2.84	17.9678	-15.8888	17.6547	1.40673	-4.69222	-0.39199	-0.22851	36.1506	8.13223	-95.8857	78.2228	-3.43018	93.6178
53		-0.95902	2.44	0	0	1	0	31.1055	-6.19014	-20.0887	7.19656	0.09194	-7.90347	-64.1689	10.762	4.13356	-34.5684	-0.98133	-1.34473	-35.552	10.5554	15.3027	-1.77784	5.56248	-7.96713	26.6629	26.2162	-2.15725	-15.5499	5.05694	-0.30463	11.7742	-0.73889	-6.22364	-2.32883	-2.84652	17.9058	-16.8407	17.7869	1.84121	-4.88878	-0.48706	-0.20949	36.8045	8.62925	-95.1755	72.4138	0.64221	79.0031
54		-0.95157	2.45	0	0	1	0	32.2493	-5.78	-20.0156	7.51496	0.00955	-8.09057	-67.1574	11.2673	4.58406	-37.446	-0.99938	-1.6004	-37.2184	8.11612	14.6173	-2.15577	5.65136	-7.8161	28.8196	27.0034	-2.1623	-17.3337	4.38801	-0.1997	10.2742	0.03951	-5.57162	-2.2209	-2.84963	17.8424	-17.7586	17.9957	2.28959	-5.02321	-0.37203	-0.15633	37.4143	9.07998	-94.612	66.285	4.54376	64.8141
55		-0.9441	2.46	0	0	1	0	33.2447	-6.2667	-21.8076	7.84241	-0.07548	-8.28676	-70.253	11.8352	5.03374	-40.4906	-1.24499	-1.98346	-38.9103	5.64967	14.6779	-2.55148	5.71343	-7.66888	30.9892	27.8391	-2.17835	-19.2821	3.73376	-0.15924	8.55446	1.61171	-3.67249	-2.12718	-2.84061	17.7939	-18.6674	18.2467	2.7286	-4.89006	0.01018	-0.07603	37.9784	9.48239	-94.1873	59.803	7.97499	51.4391
56		-0.93661	2.47	0	0	1	0	34.4461	-7.83916	-25.031	8.17922	-0.17617	-8.506	-73.4529	12.4731	5.45739	-44.1432	-1.77099	-2.47628	-40.2469	3.65011	15.3401	-2.96373	5.75015	-7.5177	33.1246	28.6108	-2.24224	-21.2818	3.16108	-0.20978	6.27581	3.41705	-0.90716	-2.05188	-2.8135	17.7696	-19.5135	18.5352	3.13966	-4.25131	0.54707	0.04441	38.493	9.83474	-93.888	52.885	10.6622	39.1717
57		-0.9291	2.48	0	0	1	0	36.0365	-10.3997	-29.4916	8.52864	-0.30531	-8.75926	-76.749	13.1926	5.83754	-48.6332	-2.57652	-3.08509	-41.045	2.49103	16.1926	-3.38769	5.76902	-7.35803	35.2239	29.3989	-2.38391	-23.2322	2.74148	-0.33238	3.3909	4.8564	2.87559	-2.00145	-2.77045	17.7778	-20.2405	18.8941	3.50861	-3.01508	1.06693	0.24653	38.9526	10.1353	-93.6984	45.5497	12.5002	28.1125
58		-0.92158	2.49	0	0	1	0	38.0787	-13.6968	-35.0695	8.89435	-0.47405	-9.05669	-80.1222	14.0088	6.16256	-54.0433	-3.6236	-3.81965	-41.316	2.05837	16.8739	-3.81773	5.77929	-7.18999	37.2746	30.2507	-2.59863	-24.9044	2.44626	-0.46733	-0.0096	5.81963	7.91307	-1.98088	-2.71753	17.8302	-20.8177	19.3223	3.8241	-1.31669	1.46289	0.57292	39.3522	10.3831	-93.6024	38.011	13.4875	18.3603
59		-0.91404	2.5	0	0	1	0	40.6814	-17.2472	-41.6263	9.28064	-0.69045	-9.40737	-83.544	14.9373	6.42284	-60.4931	-4.80652	-4.68021	-40.9587	1.9822	17.2105	-4.24857	5.78648	-7.01645	39.3173	31.0588	-2.86495	-25.9963	2.19131	-0.55729	-4.07442	6.34799	14.2005	-1.99452	-2.65931	17.9399	-21.1806	19.7747	4.0775	0.6816	1.65131	1.03907	39.6893	10.5789	-93.5828	30.6116	13.6069	10.1593
60		-0.90648	2.51	0	0	1	0	43.7039	-20.3613	-48.8899	9.69319	-0.95619	-9.81999	-86.9801	15.9947	6.61811	-67.6689	-5.95497	-5.64141	-39.612	2.06881	17.1984	-4.6722	5.79266	-6.84134	41.3888	31.7379	-3.16744	-26.2824	1.97935	-0.57781	-9.01758	6.26246	21.3195	-2.0503	-2.60114	18.1186	-21.261	20.2282	4.26261	2.92994	1.54279	1.60874	39.9644	10.7257	-93.6196	23.6608	12.8431	3.71917
61		-0.89891	2.52	0	0	1	0	46.4107	-22.4695	-56.1191	10.1335	-1.26507	-10.3003	-90.3914	17.1932	6.76398	-74.3239	-6.91577	-6.61611	-37.0403	2.28573	16.9982	-5.07611	5.79949	-6.6677	43.4308	32.3053	-3.49923	-25.8182	1.87869	-0.54292	-14.5006	5.4556	28.2131	-2.15713	-2.55105	18.3708	-21.0631	20.6934	4.38012	5.32954	1.13704	2.17958	40.1797	10.8276	-93.6926	17.3154	11.2709	-1.03336
62		-0.89131	2.53	0	0	1	0	47.8962	-23.326	-62.2124	10.5929	-1.60487	-10.8444	-93.7295	18.5295	6.88331	-78.9354	-7.60506	-7.4717	-33.5279	2.52178	16.7246	-5.44791	5.80818	-6.49618	45.3494	32.7902	-3.86129	-24.9894	1.88477	-0.49467	-19.7029	4.09509	33.6604	-2.31692	-2.51592	18.6868	-20.6364	21.1821	4.4417	7.62916	0.5389	2.6339	40.3386	10.8887	-93.7841	11.5896	9.07518	-4.44151
63		-0.88371	2.54	0	0	1	0	47.701	-23.0814	-66.3967	11.0554	-1.96022	-11.4375	-96.9338	19.9822	6.9947	-80.6398	-8.0456	-8.11144	-29.6022	2.66032	16.2465	-5.78102	5.81815	-6.32764	47.1154	33.1735	-4.24767	-24.0573	1.92609	-0.48053	-24.1565	2.47137	37.152	-2.5231	-2.49953	19.0469	-20.0133	21.7121	4.46291	9.57492	-0.10128	2.9173	40.4449	10.9121	-93.8817	6.41488	6.53542	-6.99013
64		-0.87609	2.55	0	0	1	0	45.7873	-22.3504	-68.315	11.5039	-2.31839	-12.0604	-99.9328	21.5212	7.10492	-79.2022	-8.40475	-8.47886	-25.5056	2.76455	15.4699	-6.07332	5.82871	-6.16547	48.5796	33.371	-4.61147	-22.689	1.9569	-0.52746	-28.1456	0.99894	38.5633	-2.76858	-2.50229	19.4316	-19.2708	22.269	4.44883	11.0862	-0.58727	3.01952	40.5023	10.9003	-93.9795	1.66782	4.00937	-9.25632
65		-0.86846	2.56	0	0	1	0	42.2796	-21.7973	-67.2021	11.9225	-2.67365	-12.6892	-102.652	23.1089	7.20682	-74.6542	-8.85465	-8.45558	-21.2803	2.95598	14.6265	-6.32293	5.84076	-6.01223	49.374	33.2292	-4.878	-20.3559	1.94759	-0.62927	-32.1106	0.15432	37.0223	-3.05264	-2.51874	19.819	-18.5521	22.749	4.39452	12.2248	-0.73389	2.88753	40.5147	10.8547	-94.0789	-2.74538	1.75142	-11.6442
66		-0.86081	2.57	0	0	1	0	37.4989	-21.5204	-61.7657	12.2979	-3.0219	-13.2877	-105.024	24.6819	7.2881	-67.4172	-9.35354	-7.85695	-17.184	3.25215	14.0046	-6.52911	5.85556	-5.86644	49.392	32.6519	-5.03036	-17.1441	1.87309	-0.76052	-36.0566	0.12358	31.1581	-3.37796	-2.53777	20.1727	-17.9022	23.0348	4.30323	13.0226	-0.50564	2.43774	40.4857	10.7766	-94.1836	-6.80635	-0.29198	-14.0653
67		-0.85312	2.58	0	0	1	0	32.087	-21.0543	-51.3263	12.6228	-3.353	-13.8073	-106.998	26.1445	7.34132	-58.5547	-9.64317	-6.5849	-13.609	3.6374	13.5351	-6.69569	5.87377	-5.72484	48.9644	31.7545	-5.1334	-13.6716	1.76666	-0.88921	-39.8986	0.57736	20.6316	-3.74535	-2.54774	20.4436	-17.2157	23.1027	4.19085	13.456	-0.08067	1.66281	40.419	10.6679	-94.2934	-10.5011	-2.30649	-16.2493
68		-0.84539	2.59	0	0	1	0	26.7787	-19.8153	-36.6395	12.8979	-3.6503	-14.2007	-108.535	27.3882	7.36763	-49.3581	-9.42441	-4.73576	-10.6482	4.09206	12.7452	-6.82963	5.89651	-5.58737	48.5163	30.7949	-5.26291	-10.3593	1.69391	-0.97467	-43.9871	0.88881	6.82653	-4.15625	-2.54297	20.5883	-16.3498	23.0103	4.07252	13.5365	0.24526	0.67599	40.3173	10.5306	-94.4054	-13.9736	-4.25856	-18.3273
69		-0.83761	2.6	1	1	1	0	21.8699	-17.4726	-19.6069	13.1301	-3.89531	-14.4367	-109.6	28.3201	7.37437	-40.3589	-8.52822	-2.56269	-7.99522	4.51618	11.1811	-6.93565	5.92514	-5.46028	48.4393	29.9763	-5.45462	-7.1853	1.66865	-0.98628	-48.8638	0.6793	-7.92575	-4.61734	-2.52547	20.5848	-15.1937	22.826	3.95339	13.2812	0.28756	-0.35	40.1819	10.3654	-94.5219	-17.4414	-5.82197	-20.8761
70		-0.82976	2.61	1	0	1	0	17.0717	-14.0962	-2.59037	13.3241	-4.07343	-14.5066	-110.162	28.8826	7.36777	-31.0611	-6.9959	-0.38066	-5.23436	4.83976	8.90925	-7.0136	5.9598	-5.35281	48.9739	29.3292	-5.69839	-3.93441	1.67229	-0.92745	-54.8255	0.05686	-21.4312	-5.13884	-2.49981	20.4358	-13.7019	22.584	3.8298	12.6594	0.08515	-1.26177	40.0134	10.172	-94.6535	-21.0327	-6.58205	-24.5328
71		-0.82185	2.62	1	0	1	0	11.959	-10.0842	12.0531	13.4782	-4.17833	-14.425	-110.181	29.0621	7.34759	-20.7995	-5.04934	1.49903	-2.10279	5.21139	6.44578	-7.06002	6.00026	-5.27007	50.092	28.7847	-5.97134	-0.45564	1.74834	-0.81548	-62.0348	-0.70634	-31.9688	-5.73139	-2.469	20.1632	-11.8824	22.2787	3.69538	11.6324	-0.22896	-1.9488	39.8133	9.94915	-94.8177	-24.801	-6.42406	-29.481
72		-0.81388	2.63	1	0	1	0	6.27613	-5.95325	22.2766	13.5857	-4.21412	-14.2272	-109.611	28.8893	7.30596	-9.33032	-2.98589	2.8077	1.43178	5.94626	4.25211	-7.07063	6.04836	-5.21067	51.6006	28.2758	-6.26642	3.18343	2.02164	-0.6428	-70.6855	-1.46284	-38.0756	-6.40688	-2.43551	19.8042	-9.73999	21.8761	3.54409	10.1677	-0.55616	-2.32641	39.582	9.69592	-95.0298	-28.8213	-5.80847	-35.1375
73		-0.80582	2.64	1	0	1	0	-0.31228	-2.0908	26.8894	13.6367	-4.19421	-13.9651	-108.39	28.4332	7.22898	3.6253	-1.04725	3.38915	5.24263	7.34089	2.46598	-7.04234	6.10899	-5.16979	53.0965	27.6364	-6.54416	6.72252	2.61636	-0.38203	-80.7233	-2.23483	-38.7946	-7.17853	-2.40318	19.4097	-7.3167	21.3021	3.36966	8.21717	-0.85346	-2.34702	39.3166	9.41164	-95.2922	-33.176	-5.44413	-40.5884
74		-0.79769	2.65	1	0	1	0	-8.41824	1.40113	26.1775	13.616	-4.13595	-13.6952	-106.451	27.7819	7.10301	18.7394	0.66439	3.28104	9.24227	9.52699	1.07344	-6.97374	6.18949	-5.14265	53.967	26.6106	-6.71077	9.97503	3.54286	-0.04161	-91.69	-3.23529	-34.4806	-8.05634	-2.37824	19.0352	-4.7581	20.4568	3.16792	5.71486	-1.14117	-2.0501	39.0119	9.09622	-95.5969	-37.866	-5.67515	-45.3725
75		-0.78946	2.66	1	0	1	0	-18.6064	4.68543	21.7345	13.5018	-4.0535	-13.4629	-103.731	27.0116	6.92072	36.4554	2.17703	2.69371	13.5271	12.3846	0.13585	-6.86347	6.29732	-5.1245	53.785	25.0724	-6.70369	13.0371	4.64881	0.30447	-103.132	-4.80792	-26.8812	-9.0447	-2.36943	18.7229	-2.22466	19.3003	2.93974	2.54488	-1.49029	-1.56698	38.6627	8.75001	-95.9348	-42.779	-6.31449	-49.6712
76		-0.78113	2.67	1	0	1	0	-30.994	8.06632	15.438	13.2697	-3.95354	-13.2941	-100.191	26.1632	6.68309	56.241	3.58744	1.87922	18.301	15.5898	-0.33195	-6.70817	6.43711	-5.10977	52.5495	23.0906	-6.54787	16.1508	5.68905	0.56892	-115.013	-7.26194	-17.9504	-10.1461	-2.3876	18.4912	0.21225	17.8918	2.69162	-1.46358	-1.97055	-1.04435	38.2664	8.37405	-96.3032	-47.7438	-6.88763	-54.0024
77		-0.77271	2.68	1	0	1	0	-45.2723	11.8792	8.64274	12.8982	-3.83515	-13.1981	-95.8149	25.2398	6.40099	76.651	5.0089	1.02803	23.7081	18.7829	-0.63868	-6.50218	6.60961	-5.0944	50.4307	20.819	-6.30705	19.4184	6.43974	0.71875	-127.612	-10.7819	-8.69405	-11.3656	-2.44567	18.341	2.5312	16.3438	2.43478	-6.43007	-2.61852	-0.57241	37.823	7.97012	-96.7073	-52.5837	-6.90149	-58.9213
78		-0.76419	2.69	1	0	1	0	-61.0836	16.3793	2.05309	12.371	-3.69123	-13.1754	-90.6232	24.2204	6.09215	96.0466	6.52564	0.25453	29.7386	21.7582	-1.48807	-6.23827	6.8127	-5.0801	47.5653	18.4288	-6.03373	22.7075	6.80318	0.79587	-141.144	-15.3558	1.03817	-12.712	-2.5596	18.2684	4.71757	14.7901	2.17928	-12.3576	-3.43285	-0.17556	37.3353	7.54058	-97.1595	-57.1146	-6.02752	-64.7893
79		-0.75558	2.7	1	0	1	0	-78.3368	21.5892	-4.23877	11.6747	-3.51108	-13.2223	-84.6679	23.0732	5.76828	113.217	8.13442	-0.39258	36.2235	24.5293	-3.69795	-5.90906	7.04426	-5.07765	44.166	16.1056	-5.76184	25.7519	6.84513	0.89175	-155.529	-20.554	12.1947	-14.1937	-2.74776	18.2756	6.76879	13.3588	1.92871	-19.132	-4.34081	0.16608	36.8081	7.08842	-97.6747	-61.1253	-4.17079	-71.6496
80		-0.74689	2.71	1	0	1	0	-97.1129	27.1414	-10.6491	10.7953	-3.28458	-13.3373	-78.0278	21.7665	5.42607	127.329	9.69133	-0.91603	42.929	27.204	-7.59317	-5.50863	7.30395	-5.10535	40.4811	13.9943	-5.48447	28.2597	6.69145	1.07411	-170.539	-25.4375	25.7605	-15.8161	-3.02635	18.3779	8.64204	12.1116	1.68459	-26.4289	-5.17627	0.48633	36.2481	6.61753	-98.2669	-64.391	-1.39994	-79.3218
81		-0.73814	2.72	1	0	1	0	-117.411	32.1754	-17.725	9.71799	-3.00764	-13.5236	-70.8055	20.2786	5.04969	137.623	10.8837	-1.33309	49.6634	29.7971	-12.6514	-5.03346	7.5924	-5.18043	36.6262	12.1453	-5.15073	29.9919	6.40598	1.32819	-185.944	-28.8092	41.8585	-17.581	-3.40343	18.6008	10.2348	11.0149	1.45525	-33.7272	-5.7101	0.80655	35.6636	6.13256	-98.9474	-66.7001	2.19433	-87.6159
82		-0.72933	2.73	1	0	1	0	-139.091	35.6606	-25.8383	8.42845	-2.68724	-13.7872	-63.1333	18.6032	4.6166	143.458	11.3484	-1.65065	56.28	32.1243	-17.8348	-4.48284	7.90866	-5.31072	32.7279	10.5249	-4.71593	30.9087	5.97368	1.5814	-201.319	-29.673	59.6002	-19.4876	-3.87464	18.9686	11.4752	9.96344	1.26054	-40.5329	-5.7216	1.13602	35.0646	5.63874	-99.7256	-67.8292	6.57349	-96.4048
83		-0.72049	2.74	1	0	1	0	-161.781	37.2178	-35.1088	6.91449	-2.33949	-14.1348	-55.1757	16.7515	4.11033	144.394	10.9588	-1.87314	62.6376	33.9058	-22.0257	-3.85901	8.24803	-5.49284	29.0827	9.02542	-4.17181	31.2024	5.35918	1.75127	-215.888	-27.7703	77.6146	-21.5295	-4.4247	19.496	12.3559	8.84548	1.12185	-46.4221	-5.13855	1.47593	34.463	5.14192	-100.61	-67.511	11.7335	-105.57
84		-0.71164	2.75	1	0	1	0	-184.71	37.3947	-45.1666	5.1693	-1.97888	-14.5728	-47.1247	14.7562	3.5365	140.127	9.92876	-2.00504	68.6432	35.008	-24.1341	-3.16733	8.60275	-5.71245	25.8675	7.52713	-3.53014	30.9554	4.57359	1.76071	-228.745	-23.6842	94.219	-23.6916	-5.03491	20.1845	12.8603	7.6197	1.03914	-50.8601	-4.11609	1.79692	33.8739	4.64856	-101.607	-65.528	17.6181	-114.9
85		-0.70279	2.76	1	0	1	0	-206.839	36.9029	-54.8376	3.19601	-1.6114	-15.1021	-39.1893	12.6724	2.92698	130.649	8.57031	-2.03997	74.3793	35.488	-23.2989	-2.41546	8.96493	-5.94417	22.9178	6.01856	-2.82108	29.9877	3.68655	1.56958	-239.236	-18.2823	107.313	-25.9525	-5.68622	21.0163	12.9524	6.3433	0.98483	-53.3266	-2.91663	2.03136	33.3135	4.16535	-102.72	-61.8997	23.9352	-123.875
86		-0.69395	2.77	1	0	1	0	-227.184	35.9815	-62.3005	1.0087	-1.23895	-15.7087	-31.5804	10.5668	2.32936	116.54	7.07212	-1.96631	80.1305	35.4515	-19.2042	-1.61026	9.32817	-6.15578	20.1118	4.60343	-2.11726	28.3643	2.7794	1.21223	-247.033	-12.2792	114.815	-28.2887	-6.35521	21.9519	12.6455	5.12495	0.92792	-53.6409	-1.75919	2.12035	32.7961	3.69857	-103.945	-56.9868	30.0314	-131.508
87		-0.68513	2.78	1	0	1	0	-244.931	34.6982	-65.694	-1.36965	-0.8655	-16.3588	-24.4974	8.50679	1.78643	98.999	5.5351	-1.78364	86.1677	34.9703	-12.0879	-0.75534	9.68785	-6.31476	17.6249	3.42669	-1.51287	26.5985	1.93398	0.76811	-251.87	-6.3016	115.425	-30.6776	-7.01282	22.9351	11.9982	4.04848	0.85362	-51.8908	-0.78595	2.05254	32.3301	3.25348	-105.26	-51.3594	35.04	-136.523
88		-0.67635	2.79	1	0	1	0	-259.231	33.3618	-63.7916	-3.90871	-0.49623	-17.0025	-18.1171	6.55564	1.32094	79.5892	4.07137	-1.5111	92.5189	33.9836	-2.60237	0.14794	10.0408	-6.39289	15.6238	2.64148	-1.07004	25.1391	1.25611	0.30118	-253.522	-0.85585	109.101	-33.0949	-7.62864	23.9029	11.0734	3.14656	0.75777	-48.2692	-0.07312	1.84678	31.9174	2.83426	-106.63	-45.5086	38.2405	-137.81
89		-0.66762	2.8	1	0	1	0	-269.026	32.2864	-56.52	-6.56905	-0.13503	-17.583	-12.5813	4.77392	0.93681	59.9294	2.78914	-1.18864	98.9485	32.2193	8.26921	1.09806	10.383	-6.36996	14.1075	2.32387	-0.80878	24.1305	0.82659	-0.15536	-252.193	3.95426	97.1313	-35.5155	-8.17545	24.7993	9.94637	2.42363	0.63903	-43.1884	0.36707	1.53599	31.5563	2.44476	-108.006	-39.6684	39.2894	-134.731
90		-0.65893	2.81	1	0	1	0	-273.319	31.4206	-44.9498	-9.29993	0.21341	-18.0507	-7.97836	3.21366	0.62664	41.4816	1.74279	-0.86835	105.078	29.3825	19.4125	2.09184	10.7072	-6.23674	12.99	2.40005	-0.71409	23.5233	0.66649	-0.57586	-248.513	8.47331	81.6298	-37.9177	-8.63159	25.5879	8.70655	1.86871	0.5006	-37.2656	0.57373	1.163	31.2444	2.08907	-109.339	-33.9001	38.1505	-127.092
91		-0.65031	2.82	1	0	1	0	-271.683	30.4597	-30.6763	-12.0428	0.54031	-18.373	-4.32503	1.90487	0.37439	25.4145	0.93624	-0.5956	110.542	25.4241	29.873	3.12387	11.0043	-5.99479	12.1388	2.65762	-0.73824	23.199	0.74162	-0.92966	-242.967	13.1622	64.6166	-40.2847	-8.98089	26.2569	7.4348	1.43772	0.36482	-31.0913	0.60798	0.7666	30.9801	1.77148	-110.576	-28.3369	35.018	-115.276
92		-0.64175	2.83	1	0	1	0	-264.271	29.2312	-15.3127	-14.7393	0.83363	-18.535	-1.55916	0.84678	0.15406	12.4646	0.35095	-0.39395	114.997	20.5444	38.9963	4.18704	11.2662	-5.65354	11.4642	2.79303	-0.82496	23.0871	0.94434	-1.18797	-235.417	18.1693	47.4547	-42.5996	-9.21133	26.8122	6.20351	1.03856	0.28706	-25.1227	0.51951	0.37804	30.7597	1.49466	-111.676	-23.3104	30.3519	-100.489
93		-0.63325	2.84	1	0	1	0	-251.222	27.7311	-0.55963	-17.3341	1.08352	-18.5378	0.44604	0.01166	-0.06558	2.87037	-0.03728	-0.26458	118.115	15.0106	46.3083	5.27173	11.4868	-5.22727	10.8422	2.5211	-0.91109	22.8434	1.14955	-1.31878	-225.289	23.1646	30.9171	-44.8396	-9.31585	27.2673	5.06906	0.56029	0.33661	-19.6474	0.32995	0.01572	30.5765	1.25782	-112.614	-19.2266	24.8181	-84.5001
94		-0.62483	2.85	1	0	1	0	-231.999	25.7524	11.6647	-19.7712	1.28579	-18.401	1.85397	-0.64386	-0.30907	-3.55149	-0.25497	-0.19378	119.771	9.06247	51.3554	6.36638	11.6617	-4.73468	10.0891	1.66912	-0.93326	21.9224	1.29127	-1.30042	-212.192	27.4352	15.3819	-46.975	-9.29397	27.6357	4.05669	-0.0772	0.5623	-14.7694	0.04892	-0.32254	30.4204	1.05666	-113.384	-16.379	19.1004	-69.0349
95		-0.61648	2.86	1	0	0	0	-205.172	22.6419	19.3998	-21.9839	1.44043	-18.1646	2.82758	-1.16369	-0.58402	-7.22869	-0.32849	-0.15661	120.088	2.98732	53.801	7.46119	11.7873	-4.19913	9.26367	0.23054	-0.889	20.4326	1.36043	-1.1681	-196.201	30.0444	0.98184	-48.9755	-9.15248	27.9247	3.22567	-0.87525	0.96713	-10.6764	-0.29251	-0.6516	30.2796	0.88456	-113.999	-14.807	13.6579	-55.162
96		-0.6082	2.87	1	0	0	0	-169.118	17.3779	20.9163	-23.8863	1.54854	-17.8898	3.48499	-1.57313	-0.8731	-8.63275	-0.27912	-0.11692	119.176	-2.8026	53.6328	8.54898	11.8622	-3.64645	8.68559	-1.5827	-0.84287	19.1446	1.35626	-1.00382	-177.709	30.192	-12.1614	-50.8144	-8.90586	28.1329	2.69539	-1.73388	1.49364	-7.75403	-0.63293	-0.98241	30.1437	0.73452	-114.475	-14.2565	8.63575	-43.0896
97		-0.6	2.88	1	0	0	0	-123.45	9.07126	15.2779	-25.3779	1.60927	-17.6552	3.87569	-1.86587	-1.12901	-8.18619	-0.13006	-0.03595	117.041	-7.90043	51.1623	9.62275	11.8887	-3.10124	8.56268	-3.34389	-0.85329	18.5916	1.24259	-0.86896	-157.316	27.5715	-23.659	-52.4703	-8.57508	28.2531	2.49656	-2.49426	2.0313	-6.11021	-0.90735	-1.30064	30.0058	0.60071	-114.831	-14.3332	4.09656	-32.747
98		-0.59186	2.89	1	0	0	0	-70.1058	-2.37913	3.28507	-26.3639	1.61922	-17.5435	4.00596	-2.01471	-1.28578	-6.34286	0.07779	0.09758	113.694	-12.1601	46.8047	10.6746	11.8719	-2.58417	8.69486	-4.55636	-0.93271	18.4317	0.98188	-0.77379	-135.754	22.3558	-32.7524	-53.9285	-8.18723	28.2795	2.47775	-2.99213	2.42806	-5.28591	-1.06551	-1.54496	29.8626	0.47839	-115.084	-14.6425	0.2444	-24.3329
99		-0.58377	2.9	1	0	0	0	-13.3634	-16.4752	-12.2124	-26.7829	1.57146	-17.616	3.89014	-2.00213	-1.29163	-3.69425	0.2965	0.24337	109.226	-15.6763	40.8435	11.6961	11.8156	-2.11191	8.58859	-4.84712	-1.07213	17.6876	0.5968	-0.70355	-113.762	15.2048	-38.6566	-55.1807	-7.77602	28.2121	2.43841	-3.08659	2.51406	-4.6717	-1.07345	-1.6174	29.7146	0.36371	-115.256	-14.7493	-2.65593	-18.1
100		-0.57572	2.91	1	0	0	0	41.2584	-32.745	-27.3838	-26.6274	1.44835	-17.8961	3.57666	-1.84399	-1.14236	-0.90865	0.49895	0.33891	103.85	-18.454	33.3302	12.6799	11.7216	-1.69943	7.91182	-4.10418	-1.25697	15.6972	0.17102	-0.64068	-91.9507	7.36764	-41.0229	-56.2245	-7.3761	28.0608	2.25821	-2.73292	2.19806	-3.92155	-0.93663	-1.45931	29.5671	0.25435	-115.372	-14.1712	-4.52291	-13.8147
101		-0.56773	2.92	1	0	0	0	88.808	-50.5236	-39.0224	-25.9484	1.21892	-18.369	3.13909	-1.58878	-0.8855	1.47408	0.67645	0.35458	97.88	-20.2754	24.1872	13.6216	11.5916	-1.36299	6.64161	-2.53834	-1.43391	12.4575	-0.18889	-0.55007	-70.7036	0.30698	-39.9444	-57.061	-7.01488	27.8467	1.88437	-2.04398	1.54976	-2.90773	-0.70947	-1.11783	29.4296	0.15041	-115.452	-12.5396	-5.59183	-10.5737
102		-0.55978	2.93	1	0	0	0	126.374	-68.415	-45.5423	-24.8396	0.85042	-18.9921	2.65593	-1.29711	-0.59093	3.18426	0.81975	0.30633	91.6224	-20.9563	13.483	14.5204	11.4297	-1.12069	4.92292	-0.53794	-1.51902	8.31923	-0.41926	-0.38994	-50.231	-4.84968	-35.7356	-57.693	-6.71098	27.6001	1.32599	-1.21747	0.73838	-1.6473	-0.4436	-0.70998	29.3145	0.05466	-115.502	-9.77097	-6.26985	-7.26095
103		-0.55189	2.94	1	0	0	0	153.202	-84.3882	-46.9812	-23.4112	0.32496	-19.7087	2.19344	-1.01847	-0.312	4.19852	0.91571	0.22592	85.2712	-20.5401	1.67116	15.3776	11.2406	-0.98885	3.11581	1.52049	-1.4734	4.02213	-0.54194	-0.16152	-30.4466	-7.54262	-28.8821	-58.1247	-6.4757	27.3559	0.66543	-0.42107	-0.06772	-0.35572	-0.14987	-0.35809	29.2326	-0.02857	-115.517	-6.08077	-6.94337	-3.02375
104		-0.54406	2.95	1	0	0	0	169.861	-96.281	-44.1762	-21.7715	-0.35005	-20.4597	1.79763	-0.78073	-0.06844	4.63773	0.95295	0.13739	78.9261	-19.2125	-10.3907	16.1944	11.0295	-0.97693	1.73984	3.34426	-1.31556	0.60287	-0.63561	0.0697	-10.6784	-7.99413	-20.0071	-58.3571	-6.31458	27.1475	0.00896	0.24303	-0.73419	0.65793	0.152	-0.16307	29.1917	-0.09463	-115.487	-1.88304	-7.99824	2.79067
105		-0.5363	2.96	1	0	0	0	177.702	-102.384	-38.0399	-20.0181	-1.14149	-21.1883	1.49095	-0.59498	0.13483	4.67209	0.9305	0.06286	72.7615	-17.2368	-21.6699	16.9705	10.8022	-1.084	1.05349	4.76454	-1.05811	-1.33944	-0.7794	0.20102	9.93616	-7.13809	-9.68502	-58.3822	-6.23143	26.9997	-0.58109	0.72039	-1.17568	1.20825	0.38445	-0.17708	29.1945	-0.13931	-115.391	2.31142	-9.77035	10.5431
106		-0.52859	2.97	1	0	0	0	178.733	-102.043	-29.6811	-18.2299	-1.99812	-21.8424	1.27154	-0.46318	0.28697	4.45714	0.86025	0.02636	67.1001	-14.9409	-31.3354	17.7061	10.5647	-1.29842	0.81814	5.71411	-0.71235	-2.09541	-1.00677	0.16698	31.5646	-5.82265	1.63636	-58.1864	-6.23217	26.9247	-1.09193	1.00365	-1.39278	1.28369	0.46265	-0.37805	29.2381	-0.16012	-115.208	6.02592	-12.2553	19.7606
107		-0.52094	2.98	1	0	0	0	175.236	-96.0068	-20.5968	-16.4622	-2.86233	-22.3846	1.1242	-0.3807	0.38011	4.1171	0.75957	0.03655	62.2139	-12.5732	-38.9705	18.404	10.3219	-1.60165	0.57758	6.187	-0.3256	-2.36272	-1.2923	-0.01732	53.4703	-4.20054	13.3517	-57.7607	-6.32191	26.9291	-1.54957	1.13177	-1.46666	0.84381	0.37089	-0.6733	29.3157	-0.15729	-114.926	8.95846	-15.0072	29.1063
108		-0.51334	2.99	1	0	0	0	169.206	-86.1054	-11.9805	-14.7472	-3.68353	-22.7995	1.03655	-0.33994	0.42124	3.75633	0.64844	0.08122	58.0922	-10.2521	-44.4794	19.0684	10.0785	-1.97292	0.05073	6.21478	0.05964	-2.58275	-1.55586	-0.30059	74.7268	-2.20779	24.3649	-57.1071	-6.49762	27.0173	-2.0373	1.13808	-1.46476	-0.26639	0.17941	-0.95841	29.4182	-0.13355	-114.554	11.0177	-17.4678	37.2157
109		-0.50579	3	1	0	0	0	161.904	-74.3918	-4.02213	-13.0993	-4.42791	-23.0876	1.0018	-0.33323	0.42694	3.44967	0.54631	0.14193	54.3802	-8.11471	-47.946	19.7017	9.83881	-2.39148	-0.67605	5.91333	0.42324	-2.75796	-1.70006	-0.62429	95.1409	-0.1949	33.2818	-56.236	-6.74481	27.1859	-2.58305	1.04877	-1.40794	-2.00689	0.0037	-1.20522	29.537	-0.09275	-114.107	12.3094	-19.3065	43.4326
110		-0.49828	3.01	1	0	0	0	153.581	-62.4353	3.61782	-11.5246	-5.0802	-23.2527	1.00983	-0.35126	0.41206	3.21298	0.46262	0.20521	50.5126	-6.39208	-49.6651	20.3016	9.60572	-2.83753	-1.34408	5.49907	0.75114	-2.75757	-1.68062	-0.93256	115.522	1.43267	39.1188	-55.1558	-7.04033	27.4184	-3.0726	0.91606	-1.31705	-4.00809	-0.08457	-1.44588	29.665	-0.03837	-113.608	13.089	-20.3925	47.6469
111		-0.49081	3.02	1	0	0	0	143.611	-50.9891	10.9712	-10.0323	-5.63789	-23.3007	1.04456	-0.38318	0.38534	3.00259	0.39297	0.26465	46.0065	-5.42358	-50.1816	20.8603	9.37868	-3.29455	-1.80916	5.15702	1.06682	-2.61473	-1.5239	-1.20885	137.093	2.85709	41.8061	-53.8629	-7.357	27.6925	-3.39982	0.78269	-1.20371	-5.91029	-0.11295	-1.67643	29.7987	0.02672	-113.078	13.5748	-20.5715	49.628
112		-0.48338	3.03	1	0	0	0	131.174	-40.0686	17.5287	-8.64203	-6.10184	-23.2419	1.09423	-0.42067	0.35611	2.7597	0.32499	0.31463	40.7351	-5.70658	-49.9263	21.3678	9.15177	-3.75088	-1.94416	5.02235	1.42635	-2.37328	-1.30059	-1.46073	160.621	4.82627	41.9798	-52.3409	-7.66797	27.9919	-3.54512	0.68473	-1.08115	-7.53765	-0.165	-1.85283	29.9358	0.09914	-112.542	13.7868	-19.6023	48.7996
113		-0.47599	3.04	1	0	0	0	116.064	-29.4849	22.4027	-7.38203	-6.47048	-23.0945	1.16204	-0.46226	0.33503	2.46251	0.24933	0.3447	34.9811	-7.75222	-48.5597	21.8156	8.91355	-4.19474	-1.64082	5.12551	1.85121	-1.9994	-1.10224	-1.65414	185.867	8.12574	40.2659	-50.5692	-7.94832	28.3102	-3.5481	0.65787	-0.98197	-8.94039	-0.31006	-1.92308	30.0731	0.17416	-112.036	13.6703	-17.3304	44.7445
114		-0.46864	3.05	1	0	0	0	99.0512	-19.3011	24.8603	-6.27933	-6.74111	-22.886	1.26238	-0.51247	0.32818	2.13573	0.16603	0.34713	29.1638	-11.7453	-44.8313	22.1986	8.65234	-4.60458	-1.04388	5.27384	2.29933	-1.53926	-1.05935	-1.70219	211.792	12.8719	36.7114	-48.5345	-8.17409	28.6458	-3.53446	0.68973	-0.91439	-10.5188	-0.52534	-1.81882	30.2074	0.24656	-111.594	13.3516	-13.8598	37.7445
115		-0.46131	3.06	1	0	0	0	81.5523	-9.91646	24.7946	-5.3496	-6.91396	-22.6482	1.40752	-0.57585	0.33434	1.81681	0.08162	0.32366	23.4085	-17.4313	-37.3011	22.5134	8.3633	-4.94395	-0.49408	5.32599	2.71269	-1.09752	-1.34805	-1.53964	237.294	18.4475	30.9092	-46.2379	-8.32334	28.9885	-3.6266	0.76023	-0.88231	-12.7321	-0.64257	-1.51669	30.3382	0.31234	-111.244	13.1271	-9.53407	28.708
116		-0.454	3.07	1	0	0	0	64.9815	-2.09144	22.5605	-4.59285	-6.99615	-22.4102	1.60094	-0.65372	0.34199	1.53017	0.0063	0.27868	17.3716	-24.3866	-25.3224	22.7545	8.05052	-5.16634	-0.36453	5.35818	3.05132	-0.69913	-2.02157	-1.17189	261.667	24.5235	22.4157	-43.6914	-8.37704	29.3149	-3.85203	0.86951	-0.91161	-15.8415	-0.48686	-1.093	30.4683	0.36926	-111.002	13.1285	-4.80505	18.6721
117		-0.4467	3.08	1	0	0	0	50.246	3.31513	18.8375	-3.99654	-7.00584	-22.1959	1.83634	-0.744	0.33509	1.28544	-0.04828	0.21688	10.4658	-32.2071	-9.55022	22.9111	7.72181	-5.22647	-0.96752	5.36046	3.25998	-0.18719	-2.86516	-0.64086	284.697	31.5547	10.9282	-40.9127	-8.31285	29.5967	-4.2078	0.96814	-0.98821	-20.0223	-0.08294	-0.64702	30.5997	0.41582	-110.873	13.081	-0.14903	8.49591
118		-0.43938	3.09	1	0	0	0	37.8481	6.0248	14.7421	-3.54139	-6.97002	-22.02	2.0954	-0.84046	0.30694	1.08833	-0.07608	0.14922	2.20252	-40.2689	8.15543	22.9683	7.38338	-5.09322	-2.43577	5.18775	3.27145	0.76303	-3.58286	-0.00528	306.432	39.7836	-3.2175	-37.9186	-8.10224	29.8076	-4.70608	0.96374	-1.04788	-25.3433	0.37788	-0.23445	30.7298	0.45024	-110.854	12.5311	3.95009	-1.00109
119		-0.43204	3.1	1	0	0	0	28.4005	6.55487	11.5097	-3.20204	-6.91497	-21.8827	2.34887	-0.93293	0.26234	0.95586	-0.07995	0.09016	-7.6351	-47.5195	25.1418	22.9107	7.03986	-4.76094	-4.68421	4.81761	3.07243	2.43569	-4.06164	0.63581	326.576	48.3897	-18.3214	-34.725	-7.7241	29.9277	-5.35935	0.79723	-1.03766	-31.6807	0.71097	0.11012	30.8513	0.47111	-110.93	11.2951	7.06454	-8.91827
120		-0.42467	3.11	1	0	0	0	22.5485	5.75827	9.86367	-2.94364	-6.85955	-21.7718	2.56392	-1.00983	0.20891	0.90899	-0.06749	0.0486	-18.8822	-52.7491	38.5921	22.7265	6.69604	-4.25618	-7.4281	4.36977	2.71249	4.89588	-4.32667	1.1423	344.155	55.9542	-31.5322	-31.3522	-7.1823	29.9502	-6.14299	0.47651	-0.94625	-38.592	0.81629	0.35228	30.9575	0.47859	-111.079	9.55991	8.96252	-14.5839
121		-0.41729	3.12	1	0	0	0	20.2873	4.45103	9.72902	-2.72579	-6.81414	-21.6705	2.71199	-1.06091	0.15218	0.94443	-0.04757	0.02533	-30.8353	-55.0367	46.3089	22.4106	6.35703	-3.63513	-10.2822	3.96289	2.26269	7.96286	-4.38315	1.40574	357.821	61.3468	-39.9556	-27.8314	-6.50873	29.8884	-6.99452	0.06158	-0.79764	-45.3927	0.67242	0.46984	31.045	0.47429	-111.273	7.6168	9.67526	-17.864
122		-0.40988	3.13	1	0	0	0	20.7478	3.18763	10.4715	-2.5136	-6.78126	-21.5662	2.77078	-1.07813	0.09685	1.02586	-0.02719	0.01643	-42.3354	-54.0209	47.2695	21.9699	6.02803	-2.97225	-12.8863	3.67854	1.80225	11.2419	-4.23672	1.42142	366.201	64.1444	-41.6769	-24.2055	-5.75348	29.7766	-7.87445	-0.36879	-0.63485	-51.503	0.33225	0.47344	31.1128	0.46043	-111.485	5.63813	9.37799	-18.9776
123		-0.40248	3.14	1	0	0	0	22.6856	2.08288	11.3374	-2.28536	-6.75943	-21.4535	2.72546	-1.05622	0.04653	1.10591	-0.00839	0.01677	-52.1005	-49.9998	41.7541	21.4242	5.71376	-2.34534	-14.985	3.50926	1.39709	14.2659	-3.88301	1.2399	368.006	64.5684	-36.298	-20.5296	-4.97047	29.6629	-8.79144	-0.76443	-0.49673	-56.5744	-0.11228	0.39862	31.1608	0.4395	-111.694	3.66549	8.20421	-18.1372
124		-0.39507	3.15	1	0	0	0	24.9423	1.02561	11.8506	-2.03278	-6.74785	-21.3346	2.57452	-0.99507	0.00126	1.14923	0.00771	0.02155	-58.9971	-43.9147	31.1909	20.8039	5.4171	-1.82109	-16.5097	3.3247	1.08561	16.6497	-3.28809	0.90822	362.279	63.1663	-25.0637	-16.8707	-4.20568	29.5979	-9.7854	-1.13497	-0.39866	-60.451	-0.59863	0.27621	31.189	0.414	-111.88	1.74121	6.22997	-15.5103
125		-0.38766	3.16	1	0	0	0	26.5076	-0.03892	12.0489	-1.75846	-6.74648	-21.2138	2.32998	-0.90003	-0.03891	1.13479	0.01604	0.02788	-62.2839	-37.1659	17.7802	20.1469	5.13707	-1.44326	-17.5058	2.99941	0.8959	18.0808	-2.51547	0.49031	348.849	60.557	-10.6294	-13.3043	-3.49074	29.6196	-10.8914	-1.49936	-0.33938	-63.0445	-1.08326	0.13134	31.1981	0.38614	-112.024	0.02809	3.61581	-11.3973
126		-0.38026	3.17	1	0	0	0	26.5504	-1.32114	12.3515	-1.47426	-6.75532	-21.0924	2.0115	-0.77939	-0.06891	1.05329	0.01193	0.03501	-61.8154	-31.1482	4.01652	19.4925	4.86752	-1.22672	-18.0225	2.47343	0.83487	18.3409	-1.71292	0.06558	328.321	57.2869	3.51595	-9.90405	-2.84103	29.7413	-12.1061	-1.83469	-0.31458	-64.1779	-1.49934	-0.00517	31.1914	0.35813	-112.113	-1.28995	0.66982	-6.32393
127		-0.37285	3.18	1	0	0	0	24.6471	-3.4995	13.1047	-1.19849	-6.77864	-20.9666	1.64236	-0.64209	-0.08408	0.91176	-0.00169	0.04275	-57.9737	-26.7057	-7.73009	18.8758	4.59976	-1.15795	-18.1331	1.69092	0.85831	17.4254	-0.97611	-0.29055	301.485	53.6198	13.9374	-6.73695	-2.25843	29.9452	-13.3799	-2.11458	-0.31622	-63.5633	-1.78485	-0.10297	31.1734	0.33204	-112.14	-2.23974	-2.21338	-1.03744
128		-0.36543	3.19	1	0	0	0	20.941	-7.34465	14.0755	-0.95081	-6.83023	-20.8312	1.24492	-0.4951	-0.08947	0.73155	-0.01642	0.05041	-51.4459	-23.8814	-15.6394	18.3239	4.32829	-1.20073	-17.9219	0.60192	0.8714	15.5288	-0.33599	-0.51172	268.952	49.3114	18.386	-3.86435	-1.73883	30.1864	-14.6076	-2.35029	-0.33377	-60.8433	-1.9079	-0.14326	31.147	0.30913	-112.108	-3.05515	-4.62701	3.58156
129		-0.35799	3.2	1	0	0	0	16.1133	-12.8277	14.2332	-0.74737	-6.92983	-20.6875	0.84021	-0.34357	-0.09848	0.54076	-0.02753	0.05715	-43.0688	-22.0709	-18.8375	17.8553	4.0555	-1.30631	-17.4275	-0.75388	0.78213	12.9436	0.19096	-0.56786	231.217	43.6424	16.631	-1.34305	-1.28212	30.4081	-15.6326	-2.56572	-0.36126	-55.7437	-1.84651	-0.12661	31.1121	0.28931	-112.03	-3.94045	-6.2612	6.80055
130		-0.35051	3.21	1	0	0	0	11.0436	-18.734	12.266	-0.59672	-7.09041	-20.551	0.45517	-0.1952	-0.12137	0.36754	-0.03797	0.06358	-33.7738	-20.5036	-17.4614	17.4796	3.79233	-1.42557	-16.6097	-2.20404	0.56124	9.99263	0.5856	-0.48472	189.016	36.0043	10.0849	0.77536	-0.89893	30.5624	-16.2777	-2.7611	-0.39828	-48.38	-1.59386	-0.07132	31.0676	0.27155	-111.927	-4.93954	-7.01291	8.31483
131		-0.34298	3.22	1	0	0	0	6.16139	-23.0795	7.61311	-0.50053	-7.30704	-20.4492	0.12512	-0.06249	-0.15722	0.22861	-0.05325	0.07125	-24.604	-18.7835	-12.371	17.1979	3.55398	-1.51726	-15.3282	-3.5013	0.24151	6.98767	0.83829	-0.3227	143.929	26.6515	0.52592	2.44997	-0.60624	30.6197	-16.3443	-2.90955	-0.44269	-39.3987	-1.18275	-0.00184	31.0126	0.25443	-111.815	-5.97988	-6.92463	8.13256
132		-0.33539	3.23	1	0	0	0	1.13353	-23.7603	1.04659	-0.46004	-7.55282	-20.4079	-0.11258	0.03942	-0.19301	0.12129	-0.07644	0.07949	-16.5857	-17.0296	-4.86156	17.0011	3.35254	-1.55133	-13.3662	-4.43164	-0.1256	4.17457	0.96108	-0.14491	98.5621	16.6932	-10.672	3.66226	-0.4153	30.5649	-15.6037	-2.96496	-0.48109	-29.7887	-0.66656	0.0597	30.9472	0.23632	-111.716	-6.97271	-6.04583	6.2791
133		-0.32773	3.24	1	0	0	0	-4.77971	-19.1658	-5.47374	-0.48153	-7.78092	-20.4382	-0.22953	0.09767	-0.20739	0.02677	-0.10984	0.08327	-10.3842	-15.515	3.51573	16.8719	3.19217	-1.51087	-10.5372	-4.8853	-0.49856	1.65081	0.96683	-0.00155	55.8589	7.32418	-22.5188	4.42451	-0.32508	30.3924	-13.8731	-2.87298	-0.48796	-20.6387	-0.09025	0.09627	30.8725	0.21528	-111.645	-7.87964	-4.45682	2.86048
134		-0.31999	3.25	1	0	0	0	-12.225	-8.66826	-9.36274	-0.57593	-7.93284	-20.5254	-0.21591	0.1067	-0.18334	-0.08311	-0.15926	0.07623	-6.14333	-14.3375	11.1019	16.7899	3.06984	-1.39413	-6.7321	-4.78439	-0.83461	-0.64681	0.82808	0.06844	18.3115	-0.71778	-34.2294	4.77759	-0.32516	30.1028	-11.1052	-2.59158	-0.43979	-12.9281	0.5078	0.09988	30.7892	0.18946	-111.621	-8.68844	-2.36635	-1.70046
135		-0.31217	3.26	1	0	0	0	-21.4763	7.24873	-8.51688	-0.75568	-7.95008	-20.6276	-0.07874	0.06904	-0.12317	-0.23909	-0.23333	0.06047	-3.7478	-13.4792	16.2387	16.7369	2.97765	-1.21562	-1.92267	-4.03921	-1.08762	-2.84378	0.5127	0.02961	-12.1555	-7.06191	-44.8749	4.78394	-0.40044	29.7027	-7.43219	-2.11248	-0.33262	-7.28682	1.08226	0.07485	30.6985	0.15771	-111.65	-9.382	-0.08715	-6.71328
136		-0.30427	3.27	1	0	0	0	-32.3097	27.0485	-2.60231	-1.03174	-7.78463	-20.6873	0.16437	-0.00712	-0.04448	-0.46586	-0.33725	0.05045	-3.11108	-12.8964	17.536	16.6967	2.90308	-1.00565	3.63248	-2.63835	-1.21305	-5.00578	0.07103	-0.13894	-34.1102	-11.4663	-52.9815	4.52317	-0.53246	29.2084	-3.22954	-1.45391	-0.18068	-3.81214	1.56689	0.03097	30.6016	0.11994	-111.735	-9.99521	2.11114	-11.5662
137		-0.2963	3.28	1	0	0	0	-44.061	48.0983	6.61056	-1.41152	-7.40914	-20.6556	0.48387	-0.10917	0.0413	-0.77129	-0.46587	0.06081	-4.09375	-12.3652	14.3851	16.6543	2.83102	-0.80577	9.21817	-0.62495	-1.1334	-7.04966	-0.37393	-0.42183	-47.0607	-13.8339	-56.7186	4.08681	-0.69947	28.6536	0.88175	-0.62472	0.00228	-2.0646	1.87286	-0.0288	30.4988	0.0767	-111.871	-10.6787	4.11905	-16.0437
138		-0.28826	3.29	1	0	0	1	-55.7206	66.9646	16.2361	-1.89801	-6.82809	-20.5117	0.84043	-0.222	0.13529	-1.13906	-0.60203	0.09259	-6.17509	-11.3649	7.21769	16.5966	2.74984	-0.65932	13.803	1.90452	-0.76436	-8.65726	-0.68426	-0.78721	-52.218	-14.5245	-54.7055	3.565	-0.87885	28.0894	4.21284	0.34491	0.20428	-1.36967	1.92653	-0.0981	30.3882	0.02827	-112.053	-11.6349	5.87163	-20.1036
[truncated: 54 more columns]
