# Supplementary material for: Instantaneous Metabolic Cost of Walking: Joint-Space Dynamic Model with Subject-Specific Heat Rate
Source: PLoS One. 2016 Dec 28;11(12):e0168070. doi: 10.1371/journal.pone.0168070 (PMC5193358; doi:10.1371/journal.pone.0168070)
Supplement: S1 File — (ZIP) [file pone.0168070.s001.zip › MEE-v2-Portable/70walk_Right1.xlsx]

## Sheet: 70walk_Right1
	70walk04.c3d	70walk04.c3d	70walk04.c3d	70walk04.c3d	70walk04.c3d	70walk04.c3d	70walk04.c3d	70walk04.c3d	70walk04.c3d	70walk04.c3d	70walk04.c3d	70walk04.c3d	70walk04.c3d	70walk04.c3d	70walk04.c3d	70walk04.c3d	70walk04.c3d	70walk04.c3d	70walk04.c3d	70walk04.c3d	70walk04.c3d	70walk04.c3d	70walk04.c3d	70walk04.c3d	70walk04.c3d	70walk04.c3d	70walk04.c3d	70walk04.c3d	70walk04.c3d	70walk04.c3d	70walk04.c3d	70walk04.c3d	70walk04.c3d	70walk04.c3d	70walk04.c3d	70walk04.c3d	70walk04.c3d	70walk04.c3d	70walk04.c3d	70walk04.c3d	70walk04.c3d	70walk04.c3d	70walk04.c3d	70walk04.c3d	70walk04.c3d	70walk04.c3d	70walk04.c3d	70walk04.c3d	70walk04.c3d
	Average Speed	COG	TIME	RIGHT_STANCE	RIGHT_STANCE_HEEL_SWITCH	LEFT_STANCE	LEFT_STANCE_HEEL_SWITCH	Right Ankle Angular Velocity	Right Ankle Angular Velocity	Right Ankle Angular Velocity	Right Ankle Joint Angle	Right Ankle Joint Angle	Right Ankle Joint Angle	Right Ankle Moment	Right Ankle Moment	Right Ankle Moment	Right Ankle Power	Right Ankle Power	Right Ankle Power	Right Hip Angular Velocity	Right Hip Angular Velocity	Right Hip Angular Velocity	Right Hip Joint Angle	Right Hip Joint Angle	Right Hip Joint Angle	Right Hip Moment	Right Hip Moment	Right Hip Moment	Right Hip Power	Right Hip Power	Right Hip Power	Right Knee Angular Velocity	Right Knee Angular Velocity	Right Knee Angular Velocity	Right Knee Joint Angle	Right Knee Joint Angle	Right Knee Joint Angle	Right Knee Moment	Right Knee Moment	Right Knee Moment	Right Knee Power	Right Knee Power	Right Knee Power	Right Elbow Angle	Right Elbow Angle	Right Elbow Angle	Right Elbow Angular Velocity	Right Elbow Angular Velocity	Right Elbow Angular Velocity
	METRIC	LINK_MODEL_BASED	FRAME_NUMBERS	DERIVED	DERIVED	DERIVED	DERIVED	LINK_MODEL_BASED	LINK_MODEL_BASED	LINK_MODEL_BASED	LINK_MODEL_BASED	LINK_MODEL_BASED	LINK_MODEL_BASED	LINK_MODEL_BASED	LINK_MODEL_BASED	LINK_MODEL_BASED	LINK_MODEL_BASED	LINK_MODEL_BASED	LINK_MODEL_BASED	LINK_MODEL_BASED	LINK_MODEL_BASED	LINK_MODEL_BASED	LINK_MODEL_BASED	LINK_MODEL_BASED	LINK_MODEL_BASED	LINK_MODEL_BASED	LINK_MODEL_BASED	LINK_MODEL_BASED	LINK_MODEL_BASED	LINK_MODEL_BASED	LINK_MODEL_BASED	LINK_MODEL_BASED	LINK_MODEL_BASED	LINK_MODEL_BASED	LINK_MODEL_BASED	LINK_MODEL_BASED	LINK_MODEL_BASED	LINK_MODEL_BASED	LINK_MODEL_BASED	LINK_MODEL_BASED	LINK_MODEL_BASED	LINK_MODEL_BASED	LINK_MODEL_BASED	LINK_MODEL_BASED	LINK_MODEL_BASED	LINK_MODEL_BASED	LINK_MODEL_BASED	LINK_MODEL_BASED	LINK_MODEL_BASED
	PROCESSED	PROCESSED	ORIGINAL	PROCESSED	PROCESSED	PROCESSED	PROCESSED	PROCESSED	PROCESSED	PROCESSED	PROCESSED	PROCESSED	PROCESSED	PROCESSED	PROCESSED	PROCESSED	PROCESSED	PROCESSED	PROCESSED	PROCESSED	PROCESSED	PROCESSED	PROCESSED	PROCESSED	PROCESSED	PROCESSED	PROCESSED	PROCESSED	PROCESSED	PROCESSED	PROCESSED	PROCESSED	PROCESSED	PROCESSED	PROCESSED	PROCESSED	PROCESSED	PROCESSED	PROCESSED	PROCESSED	PROCESSED	PROCESSED	PROCESSED	PROCESSED	PROCESSED	PROCESSED	PROCESSED	PROCESSED	PROCESSED
ITEM	1	X	1	1	1	1	1	X	Y	Z	X	Y	Z	X	Y	Z	X	Y	Z	X	Y	Z	X	Y	Z	X	Y	Z	X	Y	Z	X	Y	Z	X	Y	Z	X	Y	Z	X	Y	Z	X	Y	Z	X	Y	Z
1	0.37719	-1.93834	1.22	1	1	0	0	-58.4531	-63.0508	-18.541	1.30974	-1.7004	7.09348	0.43099	0.68433	-1.10057	-1.83223	-1.22421	0.63888	-0.33134	-2.61498	38.5768	21.7358	1.45847	-2.31908	-16.2559	1.55377	0.11761	0.72324	-0.6596	-0.07978	-39.2672	6.93553	-2.41285	-1.08946	1.6879	-21.8659	-11.8764	1.11549	-0.78331	9.6277	0.29846	-0.03137	35.3087	1.2115	115.378	1.74084	-1.06085	-0.23567
2		-1.93061	1.23	1	0	0	0	-72.8462	-71.9751	-24.7256	0.63474	-2.39126	6.88392	1.28762	1.09155	-1.25174	-3.40155	-1.62122	0.79503	-2.7728	0.60064	39.3177	21.713	1.59269	-1.94983	-15.8835	1.38481	-0.1917	0.34305	-0.13577	-0.48093	-42.9303	6.0373	-1.68745	-1.5138	1.75749	-21.8932	-11.1927	1.29174	-0.93668	10.8244	0.30697	-0.0573	35.3174	1.20231	115.382	-0.14223	-0.8003	-0.28682
3		-1.92282	1.24	1	0	0	0	-84.5744	-74.6096	-31.8006	-0.17824	-3.13822	6.60304	2.4067	1.54756	-1.36317	-5.28394	-1.93599	0.91812	-5.80948	4.23937	38.927	21.6613	1.76087	-1.5926	-15.4331	1.17074	-0.44555	0.48244	0.545	-0.84916	-41.484	4.27246	2.68407	-1.94584	1.8099	-21.8952	-10.3471	1.49004	-1.06631	10.4896	0.29262	-0.11496	35.3057	1.19538	115.383	-2.34986	-0.41767	-0.37755
4		-1.91497	1.25	1	0	0	0	-92.783	-70.9404	-39.7099	-1.10232	-3.87011	6.24494	3.74437	2.01411	-1.41529	-7.25751	-2.10529	0.98601	-8.90967	7.5641	37.5483	21.5766	1.95896	-1.25703	-15.4815	1.12997	-0.50088	1.04865	1.08886	-1.01384	-37.1399	2.63929	10.5901	-2.34386	1.83842	-21.8377	-9.49912	1.76735	-1.1429	9.18848	0.30612	-0.19933	35.2704	1.19145	115.381	-4.7795	0.01352	-0.46098
5		-1.90706	1.26	1	0	0	0	-95.9981	-62.5082	-49.3227	-2.09832	-4.5248	5.79756	5.22056	2.45619	-1.40003	-8.96886	-2.11078	1.01249	-11.3943	10.0576	35.4527	21.462	2.17748	-0.94926	-16.3282	1.28475	-0.31558	1.77234	1.25784	-0.91037	-32.6936	2.30021	21.9793	-2.694	1.84849	-21.6833	-8.74238	2.06298	-1.14988	7.56632	0.37448	-0.30945	35.2101	1.19067	115.375	-7.24915	0.51977	-0.63621
6		-1.89907	1.27	1	0	0	0	-92.9166	-51.4978	-61.1078	-3.11093	-5.06139	5.23944	6.72401	2.84393	-1.31649	-10.0039	-1.97514	1.02009	-12.8592	11.4911	33.2337	21.3269	2.40473	-0.67011	-17.6362	1.40204	-0.00037	2.42571	0.99378	-0.62842	-30.4561	3.86723	35.86	-3.01076	1.85604	-21.3978	-7.98042	2.20016	-1.08585	5.99815	0.46158	-0.43436	35.1256	1.19301	115.364	-9.63898	1.03801	-0.80195
7		-1.89101	1.28	1	0	0	0	-83.1824	-39.9361	-74.1225	-4.07452	-5.46254	4.55069	8.1322	3.15114	-1.16506	-10.0214	-1.74006	1.01304	-13.4309	12.0633	31.585	21.182	2.63141	-0.41305	-18.7614	1.14133	0.24856	2.9336	0.40715	-0.31589	-31.4632	7.09242	50.0859	-3.32602	1.8794	-20.963	-7.00204	1.96948	-0.95384	4.55722	0.45465	-0.54885	35.0178	1.19873	115.35	-11.9525	1.467	-0.81319
8		-1.88287	1.29	1	0	0	0	-67.5595	-29.3098	-85.8626	-4.92364	-5.73129	3.72943	9.33567	3.36064	-0.94703	-8.87282	-1.45084	0.97098	-13.6398	12.2302	30.8242	21.0338	2.85479	-0.16749	-19.2377	0.2645	0.27139	3.32002	-0.32026	-0.0685	-35.4064	11.2479	61.8282	-3.67357	1.93174	-20.3876	-5.61009	1.20232	-0.75343	3.16802	0.20817	-0.61706	34.8871	1.20779	115.334	-14.2034	1.80025	-0.73714
9		-1.87467	1.3	1	0	0	0	-47.6388	-20.5975	-93.061	-5.60212	-5.88603	2.8058	10.2527	3.47431	-0.66348	-6.64417	-1.15824	0.85856	-14.1564	12.2909	30.6124	20.8825	3.07672	0.0756	-19.0476	-1.26101	0.01433	3.66023	-1.04278	0.08585	-41.0943	15.6615	68.4609	-4.0771	2.02016	-19.7108	-3.74403	-0.16386	-0.47558	1.73592	-0.35762	-0.59517	34.7344	1.21951	115.318	-16.3097	1.98272	-0.54399
10		-1.86641	1.31	1	0	0	0	-25.6163	-14.4617	-93.0886	-6.06934	-5.95666	1.84237	10.8351	3.51655	-0.31955	-3.66251	-0.92166	0.66907	-15.7031	12.3581	29.9079	20.7219	3.29802	0.31818	-18.304	-3.3838	-0.53007	4.0409	-1.759	0.15672	-46.8174	19.7803	68.8089	-4.54468	2.14793	-18.9945	-1.44089	-2.11096	-0.10948	0.18876	-1.18971	-0.46144	34.5617	1.23327	115.303	-18.1398	1.68979	0.3129
11		-1.8581	1.32	1	0	0	0	-4.08674	-11.1739	-84.72	-6.30776	-5.98065	0.92032	11.0729	3.5284	0.06619	-0.4511	-0.78898	0.46328	-19.059	12.6215	27.2095	20.5392	3.51582	0.54888	-16.9275	-6.11644	-1.37788	4.52267	-2.62753	0.20116	-50.5784	22.9015	63.5174	-5.06481	2.31328	-18.3021	1.25079	-4.59623	0.34095	-1.45649	-2.12107	-0.24906	34.3721	1.24928	115.304	-19.5422	0.608	2.36292
12		-1.84975	1.33	1	0	0	0	14.728	-10.414	-68.0909	-6.32649	-5.9961	0.12531	10.9898	3.55878	0.46369	2.46111	-0.7714	0.34089	-24.8527	13.3812	21.1599	20.3143	3.7245	0.74016	-14.9936	-9.42136	-2.46241	5.16048	-3.82516	0.35416	-50.7566	24.25	54.2368	-5.60574	2.50571	-17.6839	4.1892	-7.49555	0.85477	-2.96609	-2.92787	-0.02356	34.1704	1.2679	115.336	-20.252	-0.97496	5.02407
13		-1.84136	1.34	1	0	0	0	29.7354	-11.275	-44.8017	-6.15305	-6.03352	-0.46464	10.6249	3.65356	0.84205	4.73541	-0.83822	0.38026	-33.1694	14.8679	11.2371	20.0237	3.91788	0.8531	-12.9266	-13.1303	-3.60138	5.95801	-5.42255	0.75751	-46.872	23.3884	42.922	-6.12433	2.70698	-17.1723	7.13656	-10.5784	1.40303	-3.97753	-3.38736	0.16421	33.9655	1.28775	115.398	-19.9315	-2.21798	6.68567
14		-1.83294	1.35	1	0	0	0	40.847	-12.5275	-17.9224	-5.82186	-6.1088	-0.79506	10.0185	3.84159	1.1791	6.23976	-0.92957	0.60064	-43.3772	17.1105	-1.86133	19.6466	4.09156	0.84878	-11.1123	-17.0356	-4.59952	6.81042	-7.3589	1.43097	-39.6667	20.3754	31.5418	-6.58029	2.89599	-16.7799	9.90434	-13.5858	1.95519	-4.28878	-3.33799	0.29664	33.7695	1.30509	115.471	-18.4203	-2.42697	6.01345
15		-1.82447	1.36	1	0	0	0	48.5418	-13.13	8.72137	-5.36848	-6.22077	-0.84779	9.22006	4.12612	1.46419	6.99563	-0.98454	0.95471	-54.3854	19.8768	-16.3317	19.1711	4.24497	0.70124	-9.73026	-20.9367	-5.31223	7.61637	-9.42395	2.23386	-30.6284	15.6931	21.7439	-6.9466	3.05301	-16.5001	12.3816	-16.299	2.48415	-3.9511	-2.74667	0.38647	33.5952	1.31504	115.525	-15.823	-1.44548	2.68877
16		-1.81597	1.37	1	0	0	0	53.6457	-12.6428	31.4493	-4.82567	-6.35638	-0.64363	8.29461	4.49004	1.69304	7.14857	-0.96977	1.34843	-65.0589	22.6023	-29.7403	18.5956	4.38149	0.40713	-8.81667	-24.626	-5.65762	8.2654	-11.212	2.92468	-21.364	10.234	14.6186	-7.21404	3.16362	-16.312	14.5243	-18.5805	2.96578	-3.1408	-1.78126	0.46649	33.4528	1.31281	115.531	-12.3041	0.50958	-2.91139
17		-1.80744	1.38	1	0	0	0	56.8901	-11.2113	47.3235	-4.22045	-6.49876	-0.23794	7.31062	4.90798	1.86338	6.88369	-0.88687	1.67125	-74.4451	24.447	-39.7027	17.9274	4.50556	-0.00984	-8.11698	-27.9373	-5.65879	8.41015	-12.2245	3.30668	-12.8974	5.18961	10.7121	-7.38887	3.22333	-16.1856	16.4146	-20.3992	3.37467	-2.01285	-0.79371	0.57673	33.3513	1.29403	115.47	-7.95665	3.07811	-10.154
18		-1.7989	1.39	1	0	0	0	58.4371	-9.21502	54.5862	-3.57767	-6.63329	0.28875	6.32767	5.35157	1.97408	6.32753	-0.75385	1.82591	-81.7657	24.7603	-44.6618	17.1798	4.61911	-0.50243	-7.18674	-30.8716	-5.46381	7.64679	-12.2756	3.37581	-5.35639	1.51455	10.2315	-7.48324	3.23958	-16.0865	18.1785	-21.8345	3.68945	-0.61711	-0.09918	0.7613	33.2987	1.25484	115.327	-2.9424	5.91325	-18.4271
19		-1.79038	1.4	1	0	0	0	58.177	-6.92054	53.0099	-2.92547	-6.74921	0.84468	5.39098	5.79038	2.02638	5.55541	-0.58203	1.75896	-86.4258	23.5121	-44.3036	16.3727	4.72255	-1.01317	-5.76619	-33.5172	-5.23223	5.955	-11.6387	3.23747	1.50152	-0.54831	13.0997	-7.5066	3.22559	-15.9781	19.8311	-23.0287	3.901	1.04121	0.21757	1.05699	33.3004	1.19167	115.096	2.41462	8.86238	-27.4507
20		-1.78188	1.41	1	0	0	0	56.3673	-4.52545	44.0327	-2.29187	-6.83873	1.3439	4.52594	6.19607	2.02681	4.65347	-0.38524	1.48174	-88.2026	20.9693	-39.1053	15.5308	4.8171	-1.48861	-3.84617	-35.8899	-5.02054	3.64306	-10.5276	2.87927	7.69471	-1.12477	18.3676	-7.46651	3.19307	-15.8268	21.324	-24.1184	4.01051	2.90868	0.1506	1.43997	33.3574	1.101	114.771	7.78547	11.9514	-37.2066
21		-1.77342	1.42	1	0	0	0	53.5428	-2.40468	30.4064	-1.6969	-6.89864	1.72309	3.73885	6.5476	1.98693	3.71729	-0.20373	1.06364	-87.2995	17.2268	-29.5893	14.6789	4.90264	-1.88215	-1.57285	-38.0425	-4.84138	1.08467	-8.77291	2.16283	13.1297	-0.25385	23.7706	-7.37128	3.15454	-15.6154	22.6336	-25.2173	4.02742	4.89983	-0.39939	1.79017	33.4683	0.97971	114.344	12.9626	15.1138	-47.4207
22		-1.76504	1.43	1	0	0	0	50.0947	-1.00335	15.3626	-1.15173	-6.93295	1.95137	3.02044	6.83272	1.91917	2.81211	-0.08876	0.59866	-84.1354	12.4454	-16.3979	13.8383	4.97627	-2.15107	0.88498	-40.1186	-4.75437	-1.47353	-6.22356	1.02202	17.7833	1.8199	26.6656	-7.22806	3.12619	-15.3551	23.7154	-26.4307	3.97115	6.88893	-1.43912	1.95861	33.6297	0.82599	113.814	17.8169	18.0698	-57.3752
23		-1.75673	1.44	1	0	0	0	46.3845	-0.51814	1.93711	-0.66107	-6.951	2.03027	2.34647	7.04625	1.83425	1.9724	-0.06524	0.1752	-79.2297	7.14074	-0.89251	13.0261	5.03544	-2.26205	3.50734	-42.1962	-4.83975	-4.03514	-3.08685	-0.43246	21.4301	4.3917	25.3591	-7.0428	3.12192	-15.0816	24.5127	-27.8293	3.86472	8.61861	-2.7154	1.85933	33.8374	0.6399	113.19	22.247	20.4354	-66.1308
24		-1.7485	1.45	1	0	0	0	42.9284	-0.9022	-7.27143	-0.22166	-6.96294	1.99003	1.68036	7.18819	1.74148	1.22164	-0.1321	-0.13481	-73.1873	1.91854	14.8378	12.2557	5.07947	-2.20142	6.27027	-44.2375	-5.123	-6.54668	0.25155	-1.98107	23.506	6.69348	19.3381	-6.82515	3.14777	-14.8415	25.016	-29.3964	3.72632	9.69586	-3.88252	1.4797	34.0857	0.42371	112.489	26.1519	21.856	-72.7712
25		-1.74035	1.46	1	0	0	0	40.0961	-2.09392	-10.4714	0.17844	-6.97802	1.8848	0.98068	7.26421	1.64643	0.57352	-0.28808	-0.28511	-66.7124	-2.74339	28.5459	11.536	5.10764	-1.97955	8.98222	-46.1711	-5.55966	-8.71432	3.41677	-3.39078	23.6268	8.25171	9.03616	-6.59157	3.20322	-14.6827	25.2409	-31.0267	3.56962	9.82331	-4.68559	0.85969	34.3681	0.18199	111.741	29.4193	22.1635	-76.7386
26		-1.73229	1.47	1	0	0	0	37.7729	-4.0622	-7.30413	0.55439	-7.00507	1.78135	0.20661	7.28666	1.54757	0.02903	-0.53527	-0.26972	-60.7358	-6.38416	38.3857	10.8702	5.11923	-1.62893	11.4267	-47.9453	-6.07426	-10.3621	5.97521	-4.46026	22.2937	8.80866	-4.08437	-6.35969	3.28352	-14.6443	25.1958	-32.5791	3.4046	9.13618	-4.94405	0.09338	34.6773	-0.0792	110.974	31.9356	21.4305	-78.002
27		-1.7243	1.48	1	0	0	0	35.4191	-6.70685	0.92883	0.91684	-7.05215	1.74142	-0.68243	7.27299	1.43872	-0.4179	-0.86575	-0.1274	-56.2302	-8.5962	43.2687	10.252	5.11609	-1.19799	13.4096	-49.4997	-6.57592	-11.5714	7.47507	-5.03534	20.7928	8.25238	-17.6231	-6.13749	3.37937	-14.7455	24.879	-33.9243	3.2355	8.19863	-4.54991	-0.68074	35.0049	-0.35323	110.215	33.5271	19.8161	-76.7543
28		-1.71636	1.49	1	0	0	0	32.4192	-9.77291	11.841	1.26714	-7.12548	1.80575	-1.72545	7.24301	1.31317	-0.77545	-1.25075	0.07485	-53.6522	-9.36186	42.971	9.66739	5.10291	-0.74217	14.7547	-50.7465	-6.96625	-12.4522	7.80715	-5.029	20.2762	6.79396	-28.9489	-5.91969	3.47823	-14.9782	24.2824	-34.9763	3.0607	7.55881	-3.6071	-1.32065	35.3406	-0.63287	109.489	33.9122	17.4388	-73.1247
29		-1.70848	1.5	1	0	0	0	28.5384	-12.8026	22.8997	1.59787	-7.22768	1.98799	-2.95566	7.2173	1.16523	-1.06278	-1.63475	0.26989	-52.8102	-9.23953	38.0358	9.10132	5.08301	-0.31451	15.4164	-51.6103	-7.17476	-13.0375	7.4416	-4.45671	21.1228	5.08093	-36.1208	-5.69444	3.56934	-15.3086	23.3866	-35.6824	2.87409	7.39354	-2.51525	-1.73026	35.6712	-0.91024	108.819	32.8797	14.4553	-67.3775
30		-1.70063	1.51	1	0	0	0	24.2103	-15.2276	32.036	1.89944	-7.35591	2.27762	-4.39666	7.21536	0.99352	-1.32588	-1.94696	0.40989	-53.3052	-9.0353	29.5256	8.5423	5.05401	0.04215	15.5709	-52.0683	-7.18906	-13.4533	7.10032	-3.43789	23.0268	3.93575	-38.215	-5.45136	3.64922	-15.6883	22.1812	-36.0097	2.66825	7.56385	-1.79668	-1.87566	35.9826	-1.178	108.224	30.5289	11.1949	-60.2323
31		-1.69282	1.52	1	0	0	0	20.2658	-16.516	37.9935	2.16788	-7.50191	2.64619	-6.0545	7.25005	0.80268	-1.6293	-2.11847	0.47094	-54.8934	-9.24593	18.6995	7.98123	5.00882	0.29851	15.6302	-52.2065	-7.05534	-14.0989	7.21941	-2.15631	25.4413	3.78169	-35.1883	-5.18601	3.72209	-16.0637	20.7441	-35.9975	2.43743	7.86667	-1.72511	-1.76986	36.2637	-1.4308	107.711	27.2347	8.10106	-52.7087
32		-1.68506	1.53	1	0	0	0	17.3072	-16.1844	40.6452	2.4069	-7.65267	3.05732	-7.90842	7.32118	0.59956	-2.02327	-2.08249	0.45105	-57.5102	-9.84793	6.87253	7.40909	4.94085	0.43841	15.9652	-52.1949	-6.82606	-15.3637	7.77579	-0.81576	28.0272	4.25894	-27.9833	-4.89908	3.79339	-16.3843	19.2059	-35.7645	2.18065	8.18052	-2.08503	-1.46889	36.5078	-1.66572	107.277	23.4556	5.52176	-45.6939
33		-1.67733	1.54	1	0	0	0	15.4947	-13.885	40.8377	2.62405	-7.7902	3.47936	-9.9116	7.41732	0.39101	-2.53749	-1.78701	0.36449	-61.0606	-10.5688	-4.56658	6.81573	4.84844	0.45882	16.5653	-52.0993	-6.50156	-17.1633	8.51175	0.39567	30.6167	4.52999	-18.4574	-4.59166	3.86248	-16.6155	17.6073	-35.405	1.90425	8.37807	-2.36131	-1.06693	36.7125	-1.88208	106.909	19.644	3.62599	-39.7935
34		-1.66964	1.55	1	0	0	0	14.8227	-9.68604	39.7169	2.82809	-7.89393	3.89246	-12.0018	7.52631	0.18225	-3.20602	-1.23505	0.23133	-65.146	-11.218	-14.327	6.19168	4.73472	0.37053	17.2272	-51.8215	-6.06366	-19.1027	9.21527	1.33811	32.7616	3.96081	-8.64086	-4.2654	3.92189	-16.7456	15.9248	-34.923	1.61373	8.23306	-2.15859	-0.66114	36.8799	-2.08142	106.594	16.2242	2.4816	-35.4198
35		-1.66198	1.56	1	0	0	0	15.223	-4.17469	38.2616	3.02914	-7.94653	4.28787	-14.1127	7.64179	-0.02606	-4.05288	-0.50068	0.06842	-69.079	-11.6806	-21.5506	5.5326	4.60508	0.19579	18.005	-51.3047	-5.55016	-21.0755	9.74985	1.95754	33.8315	2.3971	-0.09597	-3.92778	3.96214	-16.7814	14.2296	-34.2941	1.30359	7.60434	-1.37324	-0.3184	37.0157	-2.2671	106.312	13.5095	2.10618	-32.7829
36		-1.65437	1.57	1	0	0	0	16.3835	1.77506	37.2319	3.23693	-7.93861	4.66586	-16.1862	7.76022	-0.23638	-5.0408	0.30116	-0.11195	-72.2048	-11.7757	-25.9543	4.84138	4.46646	-0.03764	19.1377	-50.6037	-5.03436	-23.241	9.93559	2.27945	33.6698	0.01073	6.09344	-3.59108	3.97533	-16.7426	12.6712	-33.524	0.96522	6.62751	-0.09882	-0.07194	37.1276	-2.4432	106.044	11.5863	2.41314	-31.7514
37		-1.6468	1.58	1	0	0	0	17.8342	7.30304	36.9848	3.45734	-7.86988	5.03382	-18.183	7.87633	-0.45312	-6.09522	1.05476	-0.29874	-74.0853	-11.3561	-27.6608	4.12647	4.32757	-0.30208	20.515	-49.7373	-4.5437	-25.3439	9.61728	2.34853	32.654	-2.76706	9.32912	-3.2645	3.95697	-16.6575	11.2729	-32.6267	0.60209	5.56271	1.42493	0.07131	37.2231	-2.61322	105.776	10.366	3.17873	-31.8716
38		-1.63925	1.59	1	0	0	0	19.3756	11.7863	37.1751	3.69185	-7.74814	5.4001	-20.0826	7.98039	-0.68247	-7.21935	1.67292	-0.4783	-74.3836	-10.5262	-26.9683	3.39995	4.1968	-0.57237	21.7034	-48.6941	-4.06601	-26.7324	8.87697	2.20304	30.9732	-5.23604	9.82648	-2.95193	3.90847	-16.557	9.91059	-31.6238	0.22784	4.55945	2.81568	0.12535	37.3083	-2.77968	105.498	9.81514	4.15267	-32.6963
39		-1.63174	1.6	1	0	0	0	21.224	14.9318	36.94	3.94163	-7.58637	5.76588	-21.8758	8.05657	-0.9271	-8.52452	2.10928	-0.63069	-72.7951	-9.66202	-24.2904	2.6777	4.07876	-0.82661	22.568	-47.5473	-3.61376	-27.1455	8.0623	1.89655	28.2736	-6.64883	8.64836	-2.6591	3.83893	-16.4647	8.53957	-30.5821	-0.14591	3.65103	3.67116	0.11435	37.39	-2.94496	105.205	10.0255	5.16293	-33.993
40		-1.62427	1.61	1	0	0	0	23.5504	16.7377	35.4533	4.21044	-7.39956	6.12252	-23.5604	8.08813	-1.18309	-10.0633	2.35603	-0.73214	-69.2955	-9.16895	-20.1288	1.97873	3.97229	-1.04737	23.3785	-46.461	-3.22352	-26.8485	7.54136	1.49701	24.3357	-6.65798	7.10299	-2.39845	3.76329	-16.3895	7.2725	-29.6067	-0.51317	2.85503	3.79769	0.06145	37.4762	-3.11177	104.895	10.9818	6.09887	-35.5715
41		-1.61684	1.62	1	0	0	0	26.02	17.4718	32.3477	4.50096	-7.20186	6.45464	-25.1406	8.06698	-1.44657	-11.67	2.44571	-0.76712	-64.3834	-9.20671	-14.995	1.3203	3.87206	-1.22216	24.4209	-45.6135	-2.92669	-26.1867	7.45127	1.06507	19.7972	-5.62706	6.05518	-2.18189	3.69586	-16.3284	6.23531	-28.8015	-0.87326	2.21234	3.36374	-0.01377	37.5735	-3.28213	104.566	12.3488	6.90953	-37.1397
42		-1.60943	1.63	1	0	0	0	27.9569	17.5975	27.9079	4.80947	-7.00335	6.74596	-26.6348	7.99588	-1.72022	-13.0429	2.44209	-0.7406	-58.8332	-9.65795	-9.42537	0.71225	3.77229	-1.34347	25.7989	-45.117	-2.74226	-25.389	7.69915	0.64748	15.8033	-4.39504	5.65463	-2.01032	3.64302	-16.2733	5.46098	-28.2297	-1.23253	1.76003	2.77979	-0.09119	37.6835	-3.45609	104.221	13.6114	7.57115	-38.3413
43		-1.60206	1.64	1	0	0	0	28.8616	17.4763	22.9395	5.12596	-6.80847	6.98638	-28.0816	7.88336	-2.01091	-13.9724	2.39746	-0.67615	-53.2019	-10.2809	-3.94293	0.15713	3.66905	-1.40949	27.3456	-44.9362	-2.66111	-24.44	8.10187	0.27509	13.098	-3.64545	5.4296	-1.87293	3.60183	-16.2189	4.861	-27.8651	-1.59824	1.48129	2.3773	-0.14659	37.8028	-3.63169	103.865	14.4315	7.96366	-38.7899
44		-1.5947	1.65	1	0	0	0	28.7844	17.1241	18.2531	5.43882	-6.61883	7.17563	-29.5355	7.73906	-2.32411	-14.5169	2.31724	-0.59921	-47.6761	-10.8347	1.09461	-0.3456	3.56091	-1.42324	28.6562	-44.8698	-2.64324	-23.0494	8.47123	-0.04003	11.5652	-3.48986	4.73857	-1.75505	3.56518	-16.1674	4.24614	-27.6009	-1.96891	1.29065	2.20479	-0.15787	37.9269	-3.80604	103.509	14.8162	7.91804	-38.2496
45		-1.58736	1.66	1	0	0	0	28.2547	16.3536	14.2269	5.74115	-6.4373	7.32026	-31.0527	7.5736	-2.66133	-14.9681	2.17952	-0.52407	-42.2673	-11.1138	5.49885	-0.79666	3.44868	-1.39017	29.4618	-44.7482	-2.65653	-21.0201	8.64773	-0.2982	10.4756	-3.65007	3.33223	-1.64735	3.52829	-16.1263	3.47664	-27.3526	-2.33849	1.09375	2.13768	-0.11695	38.0529	-3.97686	103.163	14.9631	7.41701	-36.8653
46		-1.58002	1.67	1	0	0	0	27.7808	15.101	10.9319	6.03296	-6.26863	7.42821	-32.6805	7.40115	-3.01953	-15.6034	1.9799	-0.46077	-37.0124	-10.9357	9.12937	-1.19661	3.3353	-1.31712	29.9158	-44.6081	-2.70695	-18.5614	8.50747	-0.50293	9.15356	-3.93488	1.36883	-1.54944	3.48975	-16.1026	2.58739	-27.1153	-2.70635	0.8636	2.11602	-0.02867	38.1802	-4.14323	102.835	15.0253	6.57947	-34.9752
47		-1.57269	1.68	1	0	0	0	27.6224	13.5595	8.51547	6.31764	-6.11676	7.50763	-34.458	7.23845	-3.39143	-16.5875	1.74831	-0.42998	-32.0822	-10.2359	11.8257	-1.54679	3.22574	-1.21233	30.3312	-44.5559	-2.81657	-16.0955	8.01721	-0.65368	7.33809	-4.32306	-0.95935	-1.46574	3.44848	-16.1007	1.67841	-26.9069	-3.07375	0.64266	2.16048	0.10123	38.3087	-4.30509	102.53	15.0438	5.49728	-32.7623
48		-1.56537	1.69	1	0	0	0	28.0314	12.1118	7.28973	6.6005	-5.98204	7.5689	-36.4237	7.09686	-3.76725	-18.1049	1.53638	-0.46459	-27.808	-9.2153	13.4033	-1.85108	3.12481	-1.08587	30.8585	-44.6285	-2.98964	-13.9688	7.32801	-0.74259	5.0029	-4.71862	-3.54003	-1.40135	3.40345	-16.1235	0.78883	-26.7228	-3.43691	0.48652	2.23789	0.26953	38.4383	-4.46227	102.251	15.0338	4.2628	-30.3428
49		-1.55804	1.7	1	0	0	0	29.2492	11.1554	7.54082	6.89032	-5.85981	7.62543	-38.6144	6.97437	-4.13699	-20.3272	1.39265	-0.59733	-24.5649	-8.21456	13.6959	-2.11737	3.03411	-0.9498	31.5132	-44.8382	-3.20972	-12.4363	6.68195	-0.7573	2.21612	-4.98015	-6.24544	-1.36135	3.35552	-16.1733	-0.06722	-26.539	-3.79083	0.42175	2.2781	0.4705	38.5691	-4.61468	102	15.0636	3.05439	-27.982
50		-1.55071	1.71	1	0	0	0	31.2231	10.9001	9.33519	7.1975	-5.74153	7.69224	-41.0554	6.85699	-4.49274	-23.2156	1.33819	-0.84634	-22.555	-7.40576	12.6289	-2.35695	2.95225	-0.81768	32.2851	-45.1678	-3.45426	-11.6769	6.17897	-0.68787	-0.83214	-5.13939	-8.88716	-1.34962	3.3065	-16.2504	-0.86229	-26.3178	-4.13436	0.43969	2.2858	0.69282	38.7019	-4.76268	101.774	15.243	2.03914	-25.9698
51		-1.54336	1.72	1	0	0	0	33.5277	11.3097	12.4843	7.52965	-5.61784	7.78341	-43.7544	6.72675	-4.83038	-26.4503	1.36166	-1.21004	-21.7322	-6.75184	10.2736	-2.58176	2.87786	-0.70315	33.2753	-45.5338	-3.71004	-11.8035	5.74789	-0.53616	-3.80342	-5.34744	-11.272	-1.36767	3.25662	-16.3531	-1.55934	-26.0328	-4.47042	0.51304	2.32532	0.92331	38.8385	-4.90716	101.568	15.677	1.30117	-24.5025
52		-1.536	1.73	1	0	0	0	35.5491	12.2053	16.6692	7.88807	-5.481	7.91012	-46.7004	6.56557	-5.14762	-29.5433	1.43287	-1.67203	-21.9436	-6.18181	6.82984	-2.80234	2.81058	-0.61827	34.6479	-45.8779	-3.96697	-12.8805	5.29393	-0.31534	-6.19909	-5.66805	-13.3225	-1.41284	3.20466	-16.4782	-2.14012	-25.6918	-4.79992	0.60846	2.42685	1.15208	38.9813	-5.04968	101.375	16.4724	0.90393	-23.7565
53		-1.52863	1.74	1	0	0	0	36.7982	13.376	21.4647	8.26731	-5.32573	8.08035	-49.866	6.35449	-5.4405	-32.0744	1.51601	-2.19759	-23.0192	-5.60016	2.54952	-3.02781	2.7505	-0.57262	36.3422	-46.2062	-4.19771	-14.8067	4.71776	-0.03892	-7.59606	-6.09595	-14.9786	-1.47674	3.14958	-16.6224	-2.66148	-25.3177	-5.1137	0.68095	2.58788	1.35894	39.134	-5.19241	101.186	17.7555	0.85889	-23.7953
54		-1.52124	1.75	1	0	0	0	37.037	14.6304	26.1908	8.65807	-5.14948	8.2972	-53.2153	6.07663	-5.70681	-33.7931	1.57686	-2.72101	-24.7635	-4.82943	-2.24877	-3.26561	2.69909	-0.57309	38.0928	-46.489	-4.36574	-17.3003	3.87269	0.27728	-7.83367	-6.64255	-15.9236	-1.54828	3.09026	-16.7812	-3.23127	-24.923	-5.3994	0.66249	2.81448	1.49577	39.3013	-5.33757	100.993	19.5686	1.05202	-24.4034
55		-1.51384	1.76	1	0	0	0	36.0918	15.9093	30.0267	9.04894	-4.9528	8.55549	-56.7099	5.72462	-5.95166	-34.4888	1.59732	-3.16287	-27.0002	-3.77619	-7.02652	-3.52129	2.65972	-0.62271	39.688	-46.6554	-4.44672	-20.068	2.70044	0.59626	-6.81544	-7.29573	-15.7743	-1.61612	3.02524	-16.9452	-3.92758	-24.5252	-5.65559	0.48185	3.11348	1.51775	39.488	-5.48639	100.793	21.7019	1.29977	-25.1283
56		-1.50642	1.77	1	0	0	0	33.9357	17.4157	32.3939	9.42574	-4.73697	8.84202	-60.3163	5.30291	-6.18306	-34.1476	1.59081	-3.46729	-29.5628	-2.61067	-10.9816	-3.79926	2.63501	-0.71755	41.033	-46.678	-4.43311	-22.8727	1.38046	0.85422	-4.61593	-8.00597	-14.5741	-1.66761	2.95333	-17.1019	-4.80206	-24.1407	-5.88961	0.14287	3.47714	1.4314	39.6958	-5.63819	100.588	23.699	1.42013	-25.413
57		-1.499	1.78	1	0	0	0	31.2727	19.4247	33.029	9.77559	-4.50069	9.13946	-64.0077	4.82295	-6.40148	-33.5882	1.58284	-3.60246	-32.1858	-1.59961	-13.2893	-4.10245	2.62381	-0.84481	42.1451	-46.6186	-4.33358	-25.4916	0.18834	0.98428	-2.08215	-8.64436	-12.7176	-1.69285	2.87394	-17.2427	-5.88707	-23.7515	-6.10524	-0.22418	3.84057	1.27668	39.9212	-5.78993	100.383	25.0916	1.27919	-24.8031
58		-1.49159	1.79	1	0	0	0	29.5795	21.9418	31.9011	10.0981	-4.24124	9.42871	-67.7652	4.29819	-6.59573	-34.4742	1.57569	-3.55153	-34.4323	-0.77564	-13.486	-4.43071	2.62219	-0.98443	43.3033	-46.6428	-4.17918	-27.7461	-0.7817	0.95365	-0.84018	-9.00138	-10.5131	-1.69571	2.78859	-17.3629	-7.08272	-23.3411	-6.30019	-0.42693	4.07681	1.07957	40.1574	-5.93714	100.189	25.6247	0.86784	-23.2171
59		-1.48418	1.8	1	0	0	0	29.938	24.6909	29.33	10.4101	-3.95777	9.69198	-71.5782	3.74049	-6.74854	-37.9723	1.54659	-3.33267	-35.7265	0.04193	-11.7406	-4.77863	2.6275	-1.11438	44.9952	-46.8929	-4.01911	-29.4608	-1.60848	0.78876	-2.20559	-8.96549	-8.05923	-1.69849	2.70095	-17.4598	-8.1368	-22.9381	-6.46858	-0.31086	4.09529	0.84303	40.396	-6.07579	100.015	25.2554	0.27202	-20.8598
60		-1.47678	1.81	1	0	0	0	32.1057	27.3163	25.9272	10.7336	-3.65209	9.91747	-75.4415	3.15708	-6.8457	-43.682	1.46593	-3.00121	-35.5153	0.88148	-8.75827	-5.13439	2.63949	-1.21774	47.3813	-47.3333	-3.87961	-30.2376	-2.27563	0.56035	-6.30552	-8.54371	-5.36463	-1.73122	2.61478	-17.5309	-8.85839	-22.578	-6.59842	0.20486	3.88174	0.56239	40.6289	-6.20258	99.8655	23.9816	-0.48906	-17.762
61		-1.46938	1.82	1	0	0	0	35.0039	29.5657	22.2688	11.0817	-3.32815	10.1006	-79.3429	2.54892	-6.87995	-50.1962	1.30846	-2.61625	-33.4975	1.4839	-5.29605	-5.48086	2.65695	-1.28667	50.1044	-47.8631	-3.73299	-29.5659	-2.59857	0.33158	-12.4246	-7.76965	-2.52389	-1.81875	2.5337	-17.5735	-9.22683	-22.2748	-6.67169	1.10757	3.47557	0.24734	40.8477	-6.31332	99.7493	21.7868	-1.48771	-13.71
62		-1.46196	1.83	1	0	0	0	37.5271	31.4132	18.7023	11.4562	-2.99059	10.2418	-83.2511	1.91082	-6.84955	-56.03	1.05852	-2.21638	-29.7927	1.53004	-1.78126	-5.79947	2.67545	-1.31996	52.7629	-48.4155	-3.54184	-27.3041	-2.38797	0.1274	-19.5971	-6.79494	0.21848	-1.97669	2.46095	-17.587	-9.28716	-22.0276	-6.67318	2.24772	2.98094	-0.06992	41.0446	-6.40288	99.6757	18.791	-2.70229	-8.75095
63		-1.45451	1.84	1	0	0	0	38.9017	33.0272	15.419	11.8485	-2.64261	10.3432	-87.1137	1.23521	-6.75813	-60.0882	0.70958	-1.82505	-24.9345	0.81152	1.56462	-6.07506	2.68794	-1.31896	55.1638	-48.8888	-3.30845	-23.7748	-1.52133	-0.04803	-26.858	-5.82964	2.64855	-2.21034	2.39729	-17.5738	-9.09676	-21.8119	-6.59898	3.37766	2.50148	-0.35907	41.2134	-6.4674	99.6514	15.3128	-3.93994	-3.38943
64		-1.44699	1.85	1	0	0	0	38.8975	34.6652	12.6838	12.245	-2.28482	10.4085	-90.8677	0.51608	-6.61304	-62.0011	0.26037	-1.47399	-19.6808	-0.75015	4.45165	-6.29948	2.68618	-1.28736	57.2518	-49.1959	-3.05574	-19.5513	0.05144	-0.1881	-33.5466	-4.92693	4.64018	-2.5158	2.34194	-17.5378	-8.71463	-21.6014	-6.45457	4.289	2.05362	-0.60238	41.3515	-6.50546	99.676	11.7242	-5.00228	1.83468
65		-1.4394	1.86	1	0	0	0	37.7327	36.5731	10.9352	12.6328	-1.91423	10.4442	-94.4468	-0.25544	-6.42104	-62.0071	-0.28864	-1.21183	-14.7661	-3.12363	6.51887	-6.4725	2.66219	-1.23249	58.9841	-49.2829	-2.79568	-15.2935	2.2768	-0.28312	-39.4425	-4.01013	6.0297	-2.88503	2.29478	-17.4838	-8.18974	-21.3867	-6.2469	4.90449	1.60198	-0.77938	41.4589	-6.5173	99.7451	8.30359	-5.83384	6.68826
66		-1.4317	1.87	1	0	0	0	35.733	38.8162	10.6082	13.0024	-1.5246	10.4614	-97.7788	-1.09603	-6.18863	-60.4703	-0.93612	-1.0839	-10.7142	-6.21015	7.49819	-6.60033	2.60924	-1.16522	60.3184	-49.0988	-2.52636	-11.5466	5.01786	-0.32847	-44.6304	-3.0553	6.62934	-3.30963	2.25677	-17.4189	-7.54876	-21.1665	-5.98403	5.22234	1.13579	-0.86709	41.5379	-6.5038	99.8542	5.14927	-6.45695	11.1541
67		-1.42391	1.88	1	0	0	0	33.0932	41.1904	11.9893	13.3474	-1.10955	10.475	-100.784	-2.02475	-5.92254	-57.532	-1.67479	-1.11771	-7.77444	-9.7968	7.35068	-6.69299	2.52205	-1.09802	61.3495	-48.662	-2.23772	-8.63024	8.03415	-0.32872	-49.3295	-2.30643	6.21283	-3.78309	2.22848	-17.3522	-6.76347	-20.9429	-5.67746	5.22136	0.74207	-0.83919	41.5906	-6.46584	99.999	2.16919	-6.79665	15.1665
68		-1.41601	1.89	1	0	0	0	29.8105	43.3223	15.047	13.6621	-0.66527	10.5029	-103.386	-3.05463	-5.62514	-53.021	-2.48378	-1.30952	-5.95493	-13.501	6.27778	-6.76173	2.39831	-1.04205	62.108	-47.931	-1.92931	-6.64056	10.9378	-0.29744	-53.7229	-2.3048	4.65962	-4.30123	2.20622	-17.2958	-5.83591	-20.6736	-5.33777	4.9096	0.61154	-0.67543	41.6171	-6.40415	100.173	-0.7958	-6.66794	18.5505
69		-1.408	1.9	1	0	0	0	25.7874	44.7632	19.0635	13.94	-0.1926	10.5612	-105.52	-4.18504	-5.29479	-46.6523	-3.32117	-1.59173	-5.08581	-16.8923	4.58232	-6.817	2.23999	-1.00495	62.431	-46.7154	-1.62539	-5.4891	13.3256	-0.25198	-57.8785	-3.45128	2.53106	-4.86109	2.17971	-17.2621	-4.84565	-20.2457	-4.97516	4.35991	0.87508	-0.41515	41.6157	-6.31932	100.367	-3.87229	-6.0088	21.3127
70		-1.39989	1.91	1	0	0	0	20.8563	45.1048	22.7628	14.1733	0.30024	10.6561	-107.139	-5.39324	-4.93311	-38.0605	-4.12797	-1.84713	-4.87567	-19.6229	2.54637	-6.86699	2.05269	-0.99084	62.3253	-44.962	-1.34896	-4.97648	14.949	-0.20539	-61.7281	-5.64564	1.12314	-5.46021	2.13593	-17.2532	-3.81255	-19.5764	-4.60494	3.59377	1.47659	-0.16799	41.5839	-6.21117	100.574	-7.17726	-5.05953	23.8758
71		-1.39168	1.92	1	0	1	1	14.6707	44.2584	25.0582	14.3521	0.7985	10.7812	-108.205	-6.6373	-4.54906	-26.5956	-4.85997	-1.98219	-4.9668	-21.4622	0.46422	-6.91658	1.84468	-1.00094	61.9489	-42.8552	-1.08807	-4.83623	15.7076	-0.16223	-65.0774	-8.47628	1.60662	-6.09518	2.06408	-17.2554	-2.70704	-18.6779	-4.24257	2.61492	2.25416	-0.03894	41.5184	-6.07838	100.794	-10.8255	-4.20185	26.8031
72		-1.38338	1.93	1	0	1	0	7.02697	42.637	25.4624	14.4616	1.28703	10.9223	-108.687	-7.86782	-4.15465	-11.9399	-5.52102	-1.96231	-5.03004	-22.4173	-1.24356	-6.96698	1.62547	-1.033	61.2231	-40.5493	-0.80495	-4.78921	15.648	-0.11989	-67.958	-11.4488	4.3364	-6.76053	1.95721	-17.247	-1.60836	-17.5954	-3.89471	1.56984	3.03226	-0.06851	41.4158	-5.91914	101.034	-14.8866	-3.63676	30.3259
73		-1.37498	1.94	1	0	1	0	-1.52306	40.9399	24.0663	14.4878	1.75656	11.0621	-108.56	-9.03537	-3.75718	4.72596	-6.15026	-1.79667	-4.82765	-22.7938	-1.99294	-7.01667	1.40219	-1.0799	60.0233	-38.07	-0.47365	-4.61369	15.0153	-0.07028	-71.1673	-13.9843	8.72003	-7.45381	1.81394	-17.2064	-0.61776	-16.3485	-3.56229	0.57005	3.62364	-0.22652	41.2724	-5.73219	101.3	-19.3463	-3.3211	34.2888
74		-1.36649	1.95	1	0	1	0	-9.85956	39.7138	21.5672	14.4272	2.2057	11.185	-107.8	-10.0981	-3.35709	21.0594	-6.77415	-1.52737	-4.14352	-22.9433	-1.19708	-7.06225	1.1769	-1.12852	58.5756	-35.4354	-0.10298	-4.10804	14.1231	-0.00178	-76.1363	-15.536	13.3745	-8.18521	1.64077	-17.122	0.34125	-14.9539	-3.24626	-0.63059	3.87087	-0.42903	41.0845	-5.51723	101.597	-24.0638	-3.14898	38.3789
75		-1.35792	1.96	1	0	1	0	-17.2721	39.137	19.1399	14.2875	2.63898	11.2846	-106.373	-11.0283	-2.95325	35.3758	-7.38167	-1.21754	-2.63051	-22.9677	1.44587	-7.09794	0.94837	-1.16086	57.2317	-32.7154	0.27955	-2.93953	13.1397	0.09584	-84.0702	-15.8653	16.6771	-8.98009	1.4515	-16.9982	1.46528	-13.4668	-2.94439	-2.53699	3.7365	-0.58036	40.8505	-5.27567	101.924	-28.7598	-3.03652	42.1881
76		-1.34929	1.97	1	0	1	0	-23.9966	39.1435	18.0105	14.0783	3.064	11.3675	-104.231	-11.8101	-2.54674	47.6287	-7.94068	-0.92538	0.24012	-22.7559	5.8246	-7.11332	0.71601	-1.15795	56.0077	-29.9465	0.64589	-0.59425	12.0396	0.22585	-95.3851	-15.1212	17.3845	-9.87184	1.26289	-16.8542	2.86376	-11.9547	-2.65104	-5.54708	3.31514	-0.61755	40.5716	-5.01149	102.278	-33.1211	-2.93667	45.3403
77		-1.34059	1.98	1	0	1	0	-30.9182	39.5003	19.0491	13.8014	3.48958	11.4514	-101.317	-12.4354	-2.13952	58.8162	-8.39884	-0.68445	4.93778	-22.2478	11.5225	-7.09179	0.48121	-1.10352	54.6356	-27.0769	0.96333	3.3457	10.739	0.382	-109.754	-13.5652	14.8308	-10.8935	1.09082	-16.7185	4.50235	-10.4448	-2.36469	-9.82916	2.73912	-0.52275	40.2517	-4.73049	102.654	-37.0114	-2.92654	47.8579
78		-1.33184	1.99	1	0	1	0	-39.0348	39.6664	22.6714	13.4475	3.92242	11.5609	-97.578	-12.8969	-1.73735	69.9678	-8.64771	-0.5061	11.5178	-21.6202	17.9308	-7.01322	0.2458	-0.98639	52.9906	-24.0791	1.19609	8.77942	9.25438	0.54293	-126.315	-11.2723	8.81467	-12.0717	0.95068	-16.6225	6.31199	-8.94121	-2.09305	-15.4244	2.10423	-0.31315	39.8949	-4.43777	103.05	-40.5497	-3.17602	50.2036
79		-1.32302	2	1	0	1	0	-49.0808	38.8274	28.8839	12.9975	4.36206	11.724	-92.989	-13.1823	-1.35628	81.4767	-8.53148	-0.39407	19.5757	-21.3316	24.3734	-6.85961	0.00941	-0.8024	51.0256	-20.9744	1.31174	14.9925	7.69624	0.66968	-143.998	-8.09557	-0.46837	-13.4223	0.85924	-16.5963	8.19979	-7.46073	-1.85279	-22.1268	1.47596	-0.02633	39.5034	-4.13587	103.468	-43.9041	-3.76362	52.8184
80		-1.31413	2.01	1	0	1	0	-61.4732	36.3282	37.029	12.427	4.7986	11.9685	-87.5568	-13.2766	-1.02059	93.0434	-7.9489	-0.34713	28.4906	-22.0459	30.3456	-6.61869	-0.23337	-0.55436	48.4769	-17.7805	1.29393	21.0435	6.17622	0.72799	-161.844	-3.79933	-12.1674	-14.9507	0.83507	-16.6641	9.98825	-6.04262	-1.66002	-29.3718	0.9142	0.29122	39.0785	-3.82538	103.916	-47.0397	-4.60822	55.7565
81		-1.30518	2.02	1	0	1	0	-76.5448	32.045	45.6195	11.7095	5.21527	12.3117	-81.3227	-13.1638	-0.75069	104.166	-6.93989	-0.35262	37.6268	-24.3916	35.5777	-6.28473	-0.49466	-0.24919	45.2026	-14.5645	1.14755	26.2239	4.7836	0.70706	-179.004	1.77298	-24.579	-16.6542	0.89582	-16.8358	11.52	-4.74333	-1.52544	-36.5421	0.4855	0.59368	38.6232	-3.50685	104.395	-49.7126	-5.56539	58.7481
82		-1.29617	2.03	1	0	1	0	-94.5127	26.2022	52.8946	10.8167	5.59279	12.751	-74.3665	-12.8268	-0.55268	114.32	-5.64302	-0.38966	46.4441	-28.6655	39.7522	-5.85815	-0.79168	0.10394	41.4197	-11.4032	0.87237	30.1344	3.56576	0.60323	-194.726	8.66583	-35.5842	-18.5218	1.05368	-17.099	12.7215	-3.58608	-1.46464	-43.0991	0.25765	0.8458	38.1432	-3.18197	104.906	-51.6604	-6.54146	61.4951
83		-1.28708	2.04	1	0	1	0	-114.994	18.9684	57.5544	9.72113	5.91089	13.2656	-66.8125	-12.249	-0.41814	122.497	-4.20063	-0.43847	54.5868	-34.6045	42.334	-5.3441	-1.14197	0.49142	37.355	-8.33239	0.46976	32.5535	2.51038	0.41908	-208.633	16.8437	-43.3567	-20.5369	1.31383	-17.4203	13.5217	-2.53864	-1.49594	-48.4744	0.27901	1.02572	37.6465	-2.85347	105.446	-52.7004	-7.5423	63.8531
84		-1.27793	2.05	1	0	1	0	-136.843	10.378	59.0078	8.40507	6.14814	13.8234	-58.8368	-11.4197	-0.33128	127.163	-2.73205	-0.48446	61.858	-41.2861	42.9114	-4.75036	-1.55675	0.89399	33.1354	-5.43012	-0.01407	33.4915	1.56464	0.18804	-220.674	26.019	-46.9149	-22.6818	1.67473	-17.7516	13.8744	-1.5697	-1.62114	-52.2842	0.56038	1.12481	37.1424	-2.52476	106.012	-52.6744	-8.61946	65.7237
85		-1.26874	2.06	1	0	1	0	-158.626	0.42765	57.3775	6.86593	6.28299	14.3884	-50.6669	-10.3449	-0.27565	127.03	-1.33877	-0.51733	68.1169	-47.386	41.5826	-4.08632	-2.03477	1.29134	29.0153	-2.80908	-0.49691	33.3241	0.65536	-0.03451	-230.68	35.532	-46.4454	-24.9395	2.12782	-18.0426	13.832	-0.69317	-1.81519	-54.5148	1.05184	1.15022	36.6421	-2.20021	106.599	-51.4685	-9.76742	66.8998
86		-1.25953	2.07	1	0	1	0	-179.061	-10.8071	53.5215	5.11502	6.29511	14.9276	-42.5629	-9.05858	-0.24086	121.661	-0.1	-0.53159	73.2629	-51.7345	38.8457	-3.36288	-2.56157	1.66801	25.3351	-0.59601	-0.8994	32.6126	-0.18629	-0.20389	-238.281	44.4535	-43.1993	-27.289	2.65911	-18.2547	13.5015	0.03071	-2.02798	-55.3329	1.61742	1.12477	36.1575	-1.88511	107.202	-49.1103	-10.8692	67.0875
87		-1.2503	2.08	1	0	1	0	-197.098	-22.8656	48.7852	3.17424	6.1682	15.4195	-34.7847	-7.62477	-0.23041	111.467	0.90611	-0.52715	77.2413	-53.57	35.2639	-2.59178	-3.1141	2.01479	22.2633	0.9931	-1.15888	31.7326	-0.69359	-0.29967	-243.228	51.505	-38.9731	-29.7051	3.2517	-18.3708	12.957	0.51715	-2.19589	-54.8209	2.03684	1.08511	35.6993	-1.58489	107.811	-45.7541	-11.7162	65.9878
88		-1.24108	2.09	1	0	1	0	-211.909	-34.7244	44.2479	1.07332	5.89654	15.8572	-27.5617	-6.12803	-0.25895	97.4794	1.59576	-0.50337	80.0293	-52.4759	31.2154	-1.78536	-3.66439	2.32749	19.7521	1.80503	-1.25892	30.7297	-0.6341	-0.33417	-245.488	55.2075	-35.3202	-32.1599	3.88351	-18.4009	12.1969	0.72032	-2.27102	-52.8103	2.10047	1.07054	35.2763	-1.30447	108.41	-41.5911	-12.0915	63.3737
89		-1.23188	2.1	1	0	1	0	-222.813	-45.0539	39.9683	-1.15159	5.4901	16.2416	-21.0747	-4.65916	-0.33542	81.0855	1.93378	-0.45565	81.7923	-48.5738	26.7492	-0.95637	-4.18263	2.6037	17.7053	1.9375	-1.23995	29.4717	-0.20631	-0.34636	-245.279	54.8131	-32.8083	-34.6252	4.5255	-18.3755	11.2001	0.67095	-2.2331	-49.0882	1.79602	1.07957	34.8957	-1.04792	108.984	-36.812	-11.8812	59.2172
90		-1.22273	2.11	1	0	1	0	-229.369	-52.3163	35.2052	-3.45774	4.97477	16.5704	-15.4506	-3.3013	-0.4568	63.7897	1.96659	-0.38847	83.0948	-42.7026	21.7035	-0.11457	-4.64448	2.83903	16.2344	1.45179	-1.11093	28.1496	0.20841	-0.34875	-243.136	50.6473	-31.0695	-37.0763	5.14778	-18.3279	10.0831	0.38492	-2.05172	-44.1315	1.34639	1.03383	34.5626	-0.81823	109.516	-31.6278	-11.1448	53.8258
91		-1.21363	2.12	1	0	1	0	-231.675	-54.5673	29.4439	-5.79951	4.39487	16.8371	-10.7475	-2.11736	-0.61631	47.0454	1.78453	-0.32468	84.7268	-36.0204	15.9713	0.73784	-5.03782	3.02644	15.6507	0.22061	-0.817	27.469	0.52315	-0.31271	-239.697	43.0651	-29.6772	-39.4954	5.72426	-18.285	9.09245	-0.17865	-1.6882	-39.1905	1.00124	0.84633	34.2803	-0.61668	109.995	-26.304	-10.0759	47.805
92		-1.2046	2.13	1	0	1	0	-230.227	-49.949	22.7114	-8.13606	3.81761	17.0406	-6.94088	-1.1421	-0.80011	32.038	1.48743	-0.29035	87.2478	-29.4598	9.54176	1.6065	-5.36231	3.15819	15.9976	-1.65663	-0.35796	27.8836	0.84223	-0.23365	-235.345	31.9575	-28.6878	-41.87	6.23018	-18.2752	8.34686	-0.97742	-1.16745	-35.1861	0.88095	0.52561	34.0489	-0.44239	110.418	-21.1155	-8.88024	41.7684
93		-1.19566	2.14	1	0	1	0	-225.206	-37.9025	14.6509	-10.4327	3.32748	17.1868	-3.93307	-0.38119	-0.97817	19.4957	1.17848	-0.29464	90.7445	-23.5675	2.37416	2.50036	-5.62529	3.22628	16.7327	-3.68767	0.14618	28.8677	1.19648	-0.14998	-230.089	17.79	-28.1171	-44.1883	6.64211	-18.3329	7.68483	-1.80839	-0.59622	-31.889	1.0079	0.15872	33.8662	-0.29301	110.786	-16.2827	-7.74926	36.1926
94		-1.1868	2.15	1	0	1	0	-215.945	-19.9588	3.59558	-12.6523	3.00927	17.2757	-1.57966	0.18564	-1.10727	9.6753	0.94291	-0.32387	94.8954	-18.5525	-5.56026	3.4268	-5.83811	3.22183	17.0225	-5.27673	0.5322	29.2566	1.55649	-0.09253	-223.472	2.59614	-27.1258	-46.4376	6.94282	-18.4835	6.81386	-2.405	-0.11219	-28.2886	1.31959	-0.16164	33.7282	-0.16557	111.105	-12.0028	-6.90255	31.5378
95		-1.17803	2.16	1	0	1	0	-200.888	0.42245	-12.9381	-14.7447	2.92842	17.2805	0.27746	0.59682	-1.14021	2.50194	0.8192	-0.35302	99.1611	-14.355	-14.0692	4.3885	-6.01277	3.13619	16.3422	-5.96226	0.69537	28.2157	1.89566	-0.05709	-214.509	-10.3823	-24.1119	-48.6014	7.12501	-18.7221	5.59054	-2.56446	0.15924	-23.6159	1.62423	-0.35273	33.6286	-0.05642	111.387	-8.42242	-6.53441	28.2079
96		-1.16935	2.17	1	0	1	0	-177.773	18.8359	-36.2615	-16.638	3.11403	17.142	1.76702	0.89605	-1.03824	-2.23151	0.79372	-0.37764	103.002	-10.7361	-22.6101	5.38272	-6.15924	2.96427	14.797	-5.5206	0.61786	25.8657	2.19553	-0.01828	-202.15	-18.2192	-17.7687	-50.6557	7.19238	-19.0054	4.15882	-2.21113	0.12185	-18.0252	1.67992	-0.3369	33.5603	0.03844	111.647	-5.53847	-6.74272	26.4178
97		-1.16077	2.18	0	0	1	0	-144.156	31.1493	-64.3841	-18.2336	3.54888	16.7886	2.95099	1.11867	-0.78596	-4.71301	0.81402	-0.44688	106	-7.36521	-30.3431	6.40272	-6.28364	2.70808	13.1613	-4.05642	0.353	23.5293	2.44066	0.03811	-186.071	-19.9256	-8.26927	-52.5704	7.15771	-19.2661	2.90803	-1.40572	-0.27563	-12.5695	1.36626	-0.06784	33.5169	0.12316	111.902	-3.23987	-7.47228	26.102
98		-1.15227	2.19	0	0	1	0	-98.5283	34.1665	-91.4832	-19.4114	4.16481	16.176	3.81838	1.28063	-0.40149	-5.11144	0.80372	-0.64241	107.822	-3.90757	-36.3547	7.43941	-6.38716	2.37893	12.5114	-1.97658	0.00307	23.0811	2.61804	0.10783	-166.958	-17.0125	2.16556	-54.3169	7.04112	-19.4454	2.25899	-0.31468	-1.00768	-8.5444	0.77863	0.38544	33.4935	0.20175	112.165	-1.41749	-8.48436	26.8216
99		-1.14387	2.2	0	0	1	0	-41.9008	26.0258	-110.266	-20.049	4.84192	15.3219	4.3212	1.376	0.05914	-3.75065	0.68518	-0.98388	108.239	-0.08971	-39.9859	8.48154	-6.46622	1.99649	13.1209	0.3065	-0.34972	24.8118	2.70878	0.21196	-145.957	-12.4189	10.2084	-55.873	6.87191	-19.5245	2.26145	0.8712	-1.95477	-6.32728	0.18668	0.79422	33.4857	0.27732	112.443	0.00658	-9.47968	27.9332
100		-1.13554	2.21	0	0	1	0	21.2128	7.11965	-116.075	-20.0556	5.42635	14.3053	4.43077	1.38887	0.50928	-1.27969	0.42342	-1.37039	107.344	4.2208	-41.0555	9.517	-6.51359	1.58458	14.0423	2.49956	-0.66214	26.771	2.67572	0.38662	-123.997	-8.63706	13.6733	-57.2225	6.68685	-19.5288	2.53222	1.96592	-2.89687	-5.1061	-0.14671	0.9235	33.4899	0.35163	112.736	1.10168	-10.1979	28.8044
101		-1.1273	2.22	0	0	1	0	83.6338	-19.1103	-108.891	-19.407	5.77448	13.2315	4.17516	1.31165	0.85922	1.42986	0.06162	-1.64806	105.597	8.89603	-39.6734	10.5369	-6.5208	1.16614	14.2291	4.15053	-0.85178	27.0602	2.46248	0.59595	-101.688	-7.01465	12.5389	-58.3539	6.51908	-19.5032	2.73559	2.74497	-3.53734	-4.06151	-0.14098	0.72775	33.5034	0.425	113.037	1.96976	-10.3972	28.8464
102		-1.11912	2.23	0	0	1	0	137.827	-46.7995	-91.9364	-18.1604	5.79957	12.2009	3.64528	1.15556	1.04804	3.62342	-0.29779	-1.71491	103.517	13.5567	-35.8256	11.5382	-6.48119	0.76317	13.3906	4.70131	-0.81424	25.3542	2.00443	0.73605	-79.5679	-8.42995	7.70278	-59.2607	6.38866	-19.4933	2.81587	3.00901	-3.63337	-3.06665	0.10824	0.34021	33.5246	0.49665	113.332	2.76389	-9.93506	27.7009
103		-1.11101	2.24	0	0	1	0	178.146	-69.6085	-69.6506	-16.4425	5.49419	11.295	2.97378	0.94939	1.06144	4.92051	-0.55568	-1.56441	101.445	17.7804	-29.4524	12.5227	-6.39128	0.40007	11.7176	3.94483	-0.53867	22.1953	1.27648	0.73449	-58.1439	-13.5385	-0.08781	-59.9419	6.30411	-19.5469	2.76807	2.72309	-3.13569	-2.24039	0.44975	-0.06986	33.5538	0.56527	113.608	3.63471	-8.86659	25.4248
104		-1.10298	2.25	0	0	1	0	202.101	-82.805	-46.5576	-14.4199	4.92518	10.5673	2.29621	0.73008	0.93431	5.33349	-0.66685	-1.26875	99.5825	21.2946	-20.953	13.4941	-6.25042	0.10145	9.47904	2.18183	-0.13601	18.1578	0.35438	0.60065	-37.8523	-22.2316	-9.9017	-60.4012	6.26644	-19.7113	2.51394	2.04611	-2.2042	-1.61496	0.75441	-0.39477	33.5925	0.62974	113.854	4.66082	-7.36209	22.3112
105		-1.09502	2.26	0	0	1	0	210.511	-84.6548	-26.4045	-12.2625	4.20758	10.0369	1.71741	0.53159	0.73635	5.12295	-0.64604	-0.9242	97.9901	23.9894	-11.1996	14.4571	-6.06053	-0.11513	7.00451	0.05111	0.23991	13.7536	-0.57357	0.3969	-18.9484	-33.3318	-20.5079	-60.648	6.26947	-20.0218	1.98906	1.25593	-1.1436	-1.19491	0.91124	-0.57801	33.6426	0.68917	114.061	5.85336	-5.5928	18.6461
106		-1.08713	2.27	0	0	1	0	206.621	-76.7795	-11.4581	-10.1128	3.46618	9.69011	1.29608	0.37662	0.54176	4.61092	-0.54211	-0.60142	96.4463	25.8291	-0.97125	15.4148	-5.82566	-0.24162	4.69996	-1.72838	0.4767	9.53255	-1.27906	0.1861	-1.19281	-44.8618	-31.0813	-60.6946	6.30465	-20.4927	1.22014	0.62962	-0.28337	-1.00471	0.8256	-0.57379	33.7056	0.74273	114.226	7.17077	-3.77792	14.8079
107		-1.07931	2.28	0	0	1	0	194.683	-63.227	-2.29336	-8.06948	2.79803	9.48965	1.04411	0.27263	0.39487	4.04954	-0.40805	-0.33568	94.5414	26.8162	9.30803	16.3653	-5.55103	-0.27531	2.88286	-2.70752	0.53186	5.99863	-1.64322	0.00626	16.171	-54.7676	-41.4931	-60.5502	6.37078	-21.1171	0.31986	0.30981	0.1887	-1.07972	0.48708	-0.37974	33.7826	0.79012	114.35	8.49497	-2.29215	11.5101
108		-1.07155	2.29	0	0	1	0	178.617	-48.5431	1.89078	-6.18656	2.25178	9.38874	0.93419	0.21343	0.29867	3.56757	-0.28196	-0.13858	92.0015	27.0382	19.1947	17.3023	-5.24235	-0.216	1.6584	-2.88341	0.42445	3.44105	-1.7286	-0.12793	33.9128	-61.7452	-51.7336	-60.2158	6.47676	-21.8727	-0.5811	0.26249	0.29934	-1.44266	0.00836	-0.07595	33.8726	0.83225	114.443	9.69669	-1.59049	9.63184
109		-1.06386	2.3	0	0	1	0	161.116	-35.9653	2.53461	-4.48369	1.83084	9.3441	0.91766	0.1862	0.23281	3.1835	-0.18259	-0.00606	88.8109	26.708	27.9187	18.2178	-4.90607	-0.06938	0.92947	-2.54194	0.21004	1.81083	-1.69698	-0.22037	52.4283	-65.5499	-61.2978	-59.6874	6.63341	-22.7301	-1.39085	0.3557	0.20909	-2.0746	-0.43913	0.20405	33.9737	0.87105	114.527	10.7802	-1.87484	9.52421
110		-1.05621	2.31	0	0	1	0	143.41	-26.7534	0.93495	-2.96215	1.51227	9.32211	0.94861	0.17846	0.1746	2.86222	-0.11409	0.07587	85.0685	26.1655	34.6146	19.1039	-4.54939	0.14945	0.57565	-2.05183	-0.05869	0.93562	-1.71451	-0.28646	71.8105	-66.6967	-69.1565	-58.959	6.84294	-23.6583	-2.04766	0.45611	0.0883	-2.90154	-0.70874	0.33967	34.0851	0.90795	114.622	11.9103	-2.78849	10.4454
111		-1.04861	2.32	0	0	1	0	125.585	-20.6816	-2.0839	-1.61897	1.26671	9.298	0.99545	0.18057	0.114	2.55431	-0.07226	0.12294	80.8714	25.8234	38.6384	19.9533	-4.17893	0.41689	0.62092	-1.67864	-0.34466	0.82982	-1.86456	-0.33882	92.0776	-65.9924	-74.1486	-58.0249	7.09382	-24.626	-2.49258	0.49269	0.0309	-3.80878	-0.73492	0.2928	34.2082	0.9425	114.731	13.2343	-3.64315	11.0784
112		-1.04105	2.33	0	0	1	0	107.116	-16.9917	-6.02154	-0.45563	1.06936	9.25335	1.04065	0.18578	0.05899	2.2082	-0.04988	0.14474	76.3395	26.0004	39.6224	20.7596	-3.7998	0.70371	1.08762	-1.47013	-0.61231	1.50859	-2.08727	-0.38393	113.271	-64.1475	-75.3745	-56.8793	7.36206	-25.6028	-2.69124	0.47369	0.04165	-4.7144	-0.55011	0.11398	34.3457	0.97282	114.846	14.6639	-4.04184	10.7778
113		-1.03351	2.34	0	0	1	0	87.484	-15.0861	-10.5246	0.51866	0.90132	9.17527	1.0858	0.19071	0.02908	1.79657	-0.04079	0.13908	71.6478	26.7969	37.524	21.5178	-3.41679	0.97804	1.78632	-1.33885	-0.82001	2.67493	-2.24061	-0.43331	135.346	-61.5395	-72.3803	-55.5166	7.61708	-26.5583	-2.69177	0.46171	0.08365	-5.68978	-0.25837	-0.11493	34.4974	0.99782	114.955	15.9198	-4.0501	9.84217
114		-1.026	2.35	0	0	1	0	66.7865	-14.6913	-15.5147	1.29068	0.74659	9.05537	1.15133	0.19545	0.04633	1.33563	-0.04145	0.09449	66.8808	28.1019	32.7782	22.2256	-3.03508	1.20984	2.2842	-1.08716	-0.9049	3.68895	-2.167	-0.47755	158.059	-58.0684	-65.0332	-53.933	7.82884	-27.461	-2.65918	0.55215	0.10805	-7.05335	-0.0099	-0.30975	34.6603	1.0179	115.054	16.8183	-3.82361	8.67142
115		-1.01851	2.36	0	0	1	0	45.8941	-15.6785	-21.4342	1.85225	0.58971	8.88526	1.25825	0.20168	0.11987	0.86048	-0.05	0.00469	61.8644	29.654	26.2251	22.8811	-2.65985	1.37673	2.1191	-0.47476	-0.82026	3.84963	-1.74783	-0.47264	181.046	-53.0317	-53.1508	-52.1295	7.97326	-28.2737	-2.80515	0.82703	0.06736	-9.21488	0.06518	-0.40272	34.8304	1.03381	115.141	17.3958	-3.38874	7.30904
116		-1.01104	2.37	0	0	1	0	26.0728	-17.8059	-28.7502	2.20713	0.41596	8.65028	1.41372	0.21054	0.23723	0.3977	-0.06452	-0.11856	56.2444	31.245	18.674	23.4801	-2.29613	1.46663	1.29013	0.46217	-0.6221	3.02639	-1.03674	-0.40488	203.897	-45.5536	-36.52	-50.1125	8.03439	-28.9471	-3.18811	1.26711	-0.04295	-12.1357	-0.02854	-0.39092	35.0053	1.04589	115.213	17.7595	-2.72011	5.67714
117		-1.00359	2.38	0	0	1	0	8.56092	-20.5258	-36.5963	2.37253	0.21428	8.3347	1.61227	0.2221	0.37436	-0.03335	-0.08193	-0.24561	49.64	32.8978	10.5247	24.0153	-1.94782	1.47399	0.32877	1.34817	-0.43835	1.8606	-0.2754	-0.31496	226.058	-35.7035	-15.6499	-47.8937	8.00365	-29.4227	-3.64575	1.73632	-0.16262	-15.1864	-0.17538	-0.32579	35.1834	1.05435	115.266	17.9802	-1.8076	3.76353
118		-0.99616	2.39	0	0	1	0	-5.74957	-22.9674	-42.4115	2.37718	-0.01804	7.94239	1.8409	0.23583	0.50469	-0.41723	-0.0979	-0.33988	41.6858	34.7412	1.81645	24.4759	-1.61706	1.39414	-0.37413	1.85542	-0.34367	1.05179	0.31632	-0.24375	246.914	-24.9634	7.82996	-45.4896	7.87827	-29.6546	-4.02917	2.10044	-0.22317	-17.9405	-0.30001	-0.24565	35.3635	1.05948	115.295	18.1154	-0.64922	1.58557
119		-0.98874	2.4	0	0	1	0	-16.5602	-24.1648	-43.5941	2.25624	-0.27225	7.50931	2.08543	0.25169	0.60184	-0.74709	-0.10776	-0.37785	32.1429	36.7778	-7.43153	24.8473	-1.30519	1.2214	-0.97696	2.00307	-0.30645	0.79552	0.71119	-0.20355	266.147	-15.1907	31.8833	-42.9175	7.65952	-29.6261	-4.38074	2.33771	-0.22302	-20.7601	-0.383	-0.17225	35.5451	1.06165	115.299	18.1826	0.74243	-0.82883
120		-0.98132	2.41	0	0	1	0	-24.1483	-23.3489	-39.2117	2.04455	-0.52952	7.09144	2.33453	0.2704	0.6446	-1.02486	-0.10766	-0.36512	21.1213	38.7457	-16.8674	25.1138	-1.01383	0.95156	-1.83544	1.98659	-0.24951	1.01246	0.98311	-0.1923	283.85	-7.3266	54.7833	-40.1916	7.35264	-29.3458	-4.80848	2.4852	-0.20907	-24.2487	-0.38754	-0.12666	35.7275	1.0612	115.273	18.151	2.34275	-3.47535
121		-0.97389	2.42	0	0	1	0	-29.0359	-20.0526	-29.9381	1.77198	-0.76506	6.74343	2.57602	0.29201	0.62066	-1.25265	-0.09452	-0.33082	9.16786	40.0999	-25.6165	25.263	-0.74552	0.58754	-3.14098	1.83488	-0.14089	1.69861	1.11813	-0.2103	300.075	-1.33769	74.9291	-37.3213	6.97022	-28.8368	-5.35119	2.52461	-0.19802	-28.6405	-0.28757	-0.09406	35.9096	1.05807	115.215	18.0208	4.13792	-6.42463
122		-0.96646	2.43	0	0	1	0	-31.6058	-14.0592	-17.0484	1.46313	-0.95152	6.50795	2.79273	0.3151	0.52367	-1.4223	-0.06583	-0.30935	-2.91598	40.2206	-32.3626	25.2899	-0.50374	0.14552	-4.96	1.4134	-0.0118	2.88953	1.02197	-0.26381	314.288	2.90862	90.5508	-34.3165	6.5342	-28.1342	-6.03142	2.39159	-0.1687	-33.9825	-0.11232	-0.02681	36.0906	1.05152	115.121	17.8241	6.06424	-9.65636
123		-0.95902	2.44	0	0	1	0	-31.913	-5.43035	-1.87121	1.14018	-1.06107	6.41438	2.96487	0.3372	0.35297	-1.51221	-0.02059	-0.32936	-14.3332	38.7547	-35.7476	25.1978	-0.29065	-0.3426	-7.20735	0.67302	0.08775	4.47839	0.69383	-0.37297	325.328	5.12836	99.9897	-31.1948	6.07088	-27.2895	-6.86608	2.05859	-0.11568	-40.1319	0.08079	0.08576	36.2701	1.04074	114.988	17.569	7.93689	-12.8765
124		-0.95157	2.45	0	0	1	0	-29.7079	5.16008	14.3261	0.82625	-1.06874	6.47903	3.07382	0.35529	0.12095	-1.49193	0.03816	-0.41125	-24.3931	35.752	-34.9543	24.9975	-0.10431	-0.83323	-9.52264	-0.24976	0.12154	6.19376	0.31558	-0.57452	331.844	4.96188	102.043	-27.987	5.60325	-26.3709	-7.79939	1.57235	-0.07213	-46.4816	0.25406	0.17845	36.4474	1.02557	114.819	17.2652	9.48978	-15.6096
125		-0.9441	2.46	0	0	1	0	-24.6466	16.1728	30.3955	0.54789	-0.96101	6.70618	3.10399	0.36625	-0.14853	-1.33381	0.10184	-0.56259	-32.5417	31.5916	-30.0854	24.7057	0.06098	-1.28028	-11.4558	-1.17884	0.0545	7.69687	0.12394	-0.89084	332.781	2.45097	96.1786	-24.7365	5.14949	-25.4573	-8.73306	1.00853	-0.07713	-52.2102	0.4032	0.17688	36.6219	1.00664	114.624	16.953	10.4222	-17.3359
126		-0.93661	2.47	0	0	1	0	-16.7302	25.6997	45.2238	0.33447	-0.7441	7.08948	3.0421	0.36717	-0.4283	-1.03277	0.15917	-0.76931	-38.4381	26.9852	-22.0951	24.3438	0.21297	-1.64531	-12.7128	-2.09284	-0.16901	8.67768	0.21453	-1.29268	327.645	-2.16694	82.9672	-21.4959	4.72403	-24.6281	-9.56244	0.39714	-0.13069	-56.4761	0.52541	0.09042	36.7935	0.98529	114.417	16.6675	10.4503	-17.6003
127		-0.9291	2.48	0	0	1	0	-6.7434	32.2588	57.4901	0.21213	-0.44268	7.61122	2.87778	0.3556	-0.68817	-0.6236	0.20137	-0.98963	-41.9975	22.9682	-12.476	23.9353	0.36199	-1.90557	-13.1874	-3.04447	-0.57624	8.92891	0.52007	-1.69769	316.591	-8.93807	64.4938	-18.3211	4.33202	-23.9505	-10.1885	-0.24903	-0.197	-58.4746	0.59474	-0.00323	36.9623	0.96318	114.217	16.3805	9.43078	-16.1896
128		-0.92158	2.49	0	0	1	0	3.71942	35.0004	65.317	0.19471	-0.09252	8.2387	2.61106	0.33042	-0.89877	-0.17888	0.22454	-1.15587	-43.3714	20.5767	-3.02487	23.5033	0.52201	-2.0584	-13.0658	-3.83515	-1.05641	8.50529	0.9377	-1.99659	300.476	-17.8298	44.447	-15.2658	3.96242	-23.4657	-10.6245	-0.81961	-0.24878	-58.0625	0.57232	-0.05449	37.1275	0.94203	114.044	15.9685	7.46065	-13.2505
129		-0.91404	2.5	0	0	1	0	12.703	33.4909	66.0631	0.27723	0.26466	8.91661	2.25671	0.29235	-1.04253	0.2174	0.22838	-1.18299	-42.8719	20.2997	4.36551	23.0682	0.70744	-2.12242	-12.9934	-3.9812	-1.35327	7.87443	1.40463	-2.07854	280.784	-27.6441	27.756	-12.3748	3.59268	-23.1727	-11.0753	-1.11358	-0.28694	-56.2424	0.40955	-0.09139	37.2868	0.92347	113.915	15.2306	4.84156	-9.22489
130		-0.90648	2.51	0	0	1	0	18.5825	27.7909	57.1235	0.43578	0.58402	9.55937	1.83876	0.24288	-1.11647	0.50724	0.21461	-0.99333	-40.8416	21.7335	8.25818	22.6473	0.92589	-2.13377	-13.675	-3.23909	-1.26913	7.61159	1.84362	-1.89288	259.001	-35.8368	19.0538	-9.67898	3.20661	-23.015	-11.7674	-1.03357	-0.31917	-54.2988	0.09052	-0.17938	37.4356	0.90886	113.839	13.9506	1.85214	-4.5207
131		-0.89891	2.52	0	0	1	0	20.6061	18.8927	38.0689	0.63449	0.82438	10.0595	1.38422	0.18383	-1.12623	0.67877	0.18649	-0.56818	-37.5084	23.7484	8.45244	22.2545	1.17292	-2.13447	-15.1388	-2.00819	-0.85575	7.83336	2.09424	-1.52683	235.65	-39.9796	19.9748	-7.19991	2.80865	-22.8929	-12.6908	-0.71011	-0.34404	-52.3919	-0.27497	-0.35653	37.5673	0.89948	113.821	11.9775	-1.42762	0.74811
132		-0.89131	2.53	0	0	1	0	18.8762	8.69797	12.3421	0.83545	0.96037	10.3227	0.92088	0.11847	-1.07811	0.75334	0.14714	0.01879	-32.8656	25.0472	6.28333	21.9022	1.4337	-2.15567	-16.8353	-0.93126	-0.30705	8.18132	2.00696	-1.13904	209.955	-39.321	27.4807	-4.96121	2.42125	-22.7098	-13.6455	-0.3567	-0.35445	-49.5982	-0.50757	-0.60949	37.6745	0.8967	113.868	9.31835	-4.89834	6.42402
133		-0.88371	2.54	0	0	1	0	13.8593	-0.96041	-13.5235	1.00449	0.98936	10.3098	0.47888	0.05326	-0.97435	0.75617	0.09494	0.63244	-26.7715	24.7223	3.94796	21.6039	1.69009	-2.20481	-18.2265	-0.27447	0.24992	8.20048	1.59343	-0.79099	180.628	-34.9043	35.3154	-2.9974	2.07093	-22.4238	-14.4708	-0.06495	-0.3387	-45.0202	-0.53591	-0.89293	37.7508	0.90146	113.982	6.20012	-8.0149	11.6349
134		-0.87609	2.55	0	0	1	0	5.99661	-9.54193	-32.5586	1.11147	0.92409	10.0564	0.09552	-0.00029	-0.81879	0.69337	0.01885	1.13124	-19.3774	22.574	3.19075	21.374	1.92736	-2.26557	-18.9186	0.15331	0.78756	7.52149	1.00607	-0.4173	147.075	-28.5706	37.5438	-1.35169	1.77594	-22.0653	-15.0937	0.2239	-0.28331	-38.2545	-0.41755	-1.15538	37.7937	0.913	114.15	2.98032	-9.71485	14.6914
135		-0.86846	2.56	0	0	1	0	-4.25954	-18.2169	-40.0433	1.12931	0.7747	9.66228	-0.17841	-0.02385	-0.62886	0.5412	-0.10189	1.40888	-11.4358	19.0855	4.40529	21.2223	2.13712	-2.31165	-18.8431	0.75021	1.34825	6.03958	0.43424	0.05007	110.015	-21.8721	31.4284	-0.06467	1.54179	-21.715	-15.5058	0.62645	-0.18296	-29.396	-0.2278	-1.34856	37.8045	0.92828	114.334	-0.07117	-9.07675	14.1562
136		-0.86081	2.57	0	0	1	0	-16.2402	-28.9665	-35.4343	1.03561	0.53228	9.25721	-0.27369	0.00845	-0.44714	0.24482	-0.29229	1.43622	-4.05577	15.1035	6.86341	21.1483	2.317	-2.32312	-18.5148	1.77008	1.97542	4.04217	0.00863	0.57667	71.3757	-15.5706	18.3664	0.83807	1.36551	-21.4615	-15.7888	1.17954	-0.05684	-19.1027	0.00529	-1.43701	37.7867	0.9434	114.485	-2.86578	-6.21572	10.2439
137		-0.85312	2.58	0	0	1	0	-28.9266	-42.6697	-22.8273	0.81592	0.1682	8.95196	-0.1083	0.12688	-0.33891	-0.27406	-0.57288	1.27091	1.84101	11.4852	9.55289	21.1405	2.46939	-2.29357	-18.6817	3.01036	2.58228	1.96106	-0.27806	1.02365	33.8143	-9.86793	3.00009	1.35473	1.24214	-21.3593	-16.0552	1.7507	0.04168	-8.41145	0.2976	-1.40722	37.7432	0.95598	114.572	-5.39075	-2.33866	4.84146
138		-0.84539	2.59	0	0	1	0	-40.9147	-57.7572	-9.05762	0.46778	-0.34434	8.79462	0.38283	0.35533	-0.35441	-1.08649	-0.94598	1.01098	5.8893	8.85947	11.8293	21.1808	2.60065	-2.2282	-19.7526	3.93034	2.97713	0.10507	-0.52732	1.22637	0.03486	-4.82567	-9.15615	1.51095	1.16704	-21.4046	-16.3324	2.14598	0.05447	1.59184	0.66554	-1.26596	37.677	0.96606	114.59	-7.67074	1.01062	0.31807
139		-0.83761	2.6	1	1	1	0	-50.8195	-70.96	-0.35973	0.00424	-1.00326	8.75923	1.20761	0.69785	-0.48494	-2.20574	-1.37701	0.75282	8.30309	7.4887	13.7302	21.2508	2.72024	-2.13709	-21.6213	4.09336	3.04169	-1.36588	-0.81857	1.10527	-27.8378	-0.53845	-14.3747	1.35647	1.13538	-21.5409	-16.5314	2.28931	-0.03161	9.95078	1.07914	-1.05119	37.5897	0.97574	114.565	-9.83562	2.57317	-1.38239
[truncated: 54 more columns]
