# Supplementary material for: Instantaneous Metabolic Cost of Walking: Joint-Space Dynamic Model with Subject-Specific Heat Rate
Source: PLoS One. 2016 Dec 28;11(12):e0168070. doi: 10.1371/journal.pone.0168070 (PMC5193358; doi:10.1371/journal.pone.0168070)
Supplement: S1 File — (ZIP) [file pone.0168070.s001.zip › MEE-v2-Portable/85walk_Left1.xlsx]

## Sheet: 85walk_Left1
	85walk04.c3d	85walk04.c3d	85walk04.c3d	85walk04.c3d	85walk04.c3d	85walk04.c3d	85walk04.c3d	85walk04.c3d	85walk04.c3d	85walk04.c3d	85walk04.c3d	85walk04.c3d	85walk04.c3d	85walk04.c3d	85walk04.c3d	85walk04.c3d	85walk04.c3d	85walk04.c3d	85walk04.c3d	85walk04.c3d	85walk04.c3d	85walk04.c3d	85walk04.c3d	85walk04.c3d	85walk04.c3d	85walk04.c3d	85walk04.c3d	85walk04.c3d	85walk04.c3d	85walk04.c3d	85walk04.c3d	85walk04.c3d	85walk04.c3d	85walk04.c3d	85walk04.c3d	85walk04.c3d	85walk04.c3d	85walk04.c3d	85walk04.c3d	85walk04.c3d	85walk04.c3d	85walk04.c3d	85walk04.c3d	85walk04.c3d	85walk04.c3d	85walk04.c3d	85walk04.c3d	85walk04.c3d	85walk04.c3d
	Average Speed	COG	TIME	RIGHT_STANCE	RIGHT_STANCE_HEEL_SWITCH	LEFT_STANCE	LEFT_STANCE_HEEL_SWITCH	Left Ankle Angular Velocity	Left Ankle Angular Velocity	Left Ankle Angular Velocity	Left Ankle Joint Angle	Left Ankle Joint Angle	Left Ankle Joint Angle	Left Ankle Moment	Left Ankle Moment	Left Ankle Moment	Left Ankle Power	Left Ankle Power	Left Ankle Power	Left Hip Angular Velocity	Left Hip Angular Velocity	Left Hip Angular Velocity	Left Hip Joint Angle	Left Hip Joint Angle	Left Hip Joint Angle	Left Hip Moment	Left Hip Moment	Left Hip Moment	Left Hip Power	Left Hip Power	Left Hip Power	Left Knee Angular Velocity	Left Knee Angular Velocity	Left Knee Angular Velocity	Left Knee Joint Angle	Left Knee Joint Angle	Left Knee Joint Angle	Left Knee Moment	Left Knee Moment	Left Knee Moment	Left Knee Power	Left Knee Power	Left Knee Power	Left Elbow Angle	Left Elbow Angle	Left Elbow Angle	Left Elbow Angular Velocity	Left Elbow Angular Velocity	Left Elbow Angular Velocity
	METRIC	LINK_MODEL_BASED	FRAME_NUMBERS	DERIVED	DERIVED	DERIVED	DERIVED	LINK_MODEL_BASED	LINK_MODEL_BASED	LINK_MODEL_BASED	LINK_MODEL_BASED	LINK_MODEL_BASED	LINK_MODEL_BASED	LINK_MODEL_BASED	LINK_MODEL_BASED	LINK_MODEL_BASED	LINK_MODEL_BASED	LINK_MODEL_BASED	LINK_MODEL_BASED	LINK_MODEL_BASED	LINK_MODEL_BASED	LINK_MODEL_BASED	LINK_MODEL_BASED	LINK_MODEL_BASED	LINK_MODEL_BASED	LINK_MODEL_BASED	LINK_MODEL_BASED	LINK_MODEL_BASED	LINK_MODEL_BASED	LINK_MODEL_BASED	LINK_MODEL_BASED	LINK_MODEL_BASED	LINK_MODEL_BASED	LINK_MODEL_BASED	LINK_MODEL_BASED	LINK_MODEL_BASED	LINK_MODEL_BASED	LINK_MODEL_BASED	LINK_MODEL_BASED	LINK_MODEL_BASED	LINK_MODEL_BASED	LINK_MODEL_BASED	LINK_MODEL_BASED	LINK_MODEL_BASED	LINK_MODEL_BASED	LINK_MODEL_BASED	LINK_MODEL_BASED	LINK_MODEL_BASED	LINK_MODEL_BASED
	PROCESSED	PROCESSED	ORIGINAL	PROCESSED	PROCESSED	PROCESSED	PROCESSED	PROCESSED	PROCESSED	PROCESSED	PROCESSED	PROCESSED	PROCESSED	PROCESSED	PROCESSED	PROCESSED	PROCESSED	PROCESSED	PROCESSED	PROCESSED	PROCESSED	PROCESSED	PROCESSED	PROCESSED	PROCESSED	PROCESSED	PROCESSED	PROCESSED	PROCESSED	PROCESSED	PROCESSED	PROCESSED	PROCESSED	PROCESSED	PROCESSED	PROCESSED	PROCESSED	PROCESSED	PROCESSED	PROCESSED	PROCESSED	PROCESSED	PROCESSED	PROCESSED	PROCESSED	PROCESSED	PROCESSED	PROCESSED	PROCESSED
ITEM	1	X	1	1	1	1	1	X	Y	Z	X	Y	Z	X	Y	Z	X	Y	Z	X	Y	Z	X	Y	Z	X	Y	Z	X	Y	Z	X	Y	Z	X	Y	Z	X	Y	Z	X	Y	Z	X	Y	Z	X	Y	Z
1	0.70594	0.07589	1.93	1	0	1	1	-41.0982	48.7821	23.0866	3.46265	-7.02133	-19.2571	0.48051	-0.49899	0.18951	-3.1684	-1.55825	0.26117	7.42758	20.7738	-27.0678	20.8092	3.36757	-1.5704	-22.6797	-3.38327	0.19534	0.12213	-1.60195	0.70804	-79.507	-27.7531	-10.2018	4.44131	0.28835	29.3571	-16.4256	-2.69859	0.0173	25.1396	1.14306	-0.10191	30.6289	0.80336	-109.764	-22.6594	-1.73062	-15.2598
2		0.06612	1.94	1	0	1	0	-63.235	64.3078	31.8963	2.96881	-6.43705	-19.0042	1.76947	-1.15902	0.24474	-5.95254	-2.57489	0.26826	1.2549	20.3191	-25.168	20.8749	3.47094	-1.88815	-24.5402	-2.40965	0.74154	3.74295	-1.188	0.31918	-84.3649	-31.7122	-21.8386	3.59301	-0.01123	29.2055	-15.4332	-2.62767	0.05716	26.529	1.34422	-0.08657	30.3779	0.69867	-109.93	-27.9199	0.68186	-24.6239
3		0.05625	1.95	1	0	1	0	-84.1589	76.9348	40.2126	2.25655	-5.70467	-18.6616	3.56252	-2.02939	0.25683	-9.49952	-3.74099	0.234	-5.76803	18.6552	-24.1055	20.8716	3.5688	-2.18632	-25.9969	-1.1747	1.29415	7.70093	-0.75354	-0.087	-81.4104	-33.8539	-30.3952	2.74498	-0.34702	28.9483	-14.2331	-2.40171	0.0713	24.827	1.44439	-0.07989	30.0751	0.56827	-110.197	-33.0282	3.40254	-34.8743
4		0.0463	1.96	1	0	1	0	-100.397	84.2823	47.1262	1.35296	-4.87097	-18.2396	5.79607	-3.06796	0.20546	-13.4922	-4.88623	0.12943	-12.7797	16.3611	-24.295	20.7955	3.64937	-2.47211	-27.3948	-0.06145	1.74466	11.5196	-0.40212	-0.45916	-74.7951	-34.5252	-35.0958	1.95534	-0.69992	28.6242	-13.0033	-2.11201	0.02765	21.3696	1.50393	-0.05125	29.722	0.41215	-110.569	-37.8394	6.2595	-45.5553
5		0.03626	1.97	1	0	1	0	-109.671	85.1935	53.0337	0.31786	-4.00257	-17.749	8.33849	-4.20288	0.07377	-17.4474	-5.80808	-0.06302	-18.8748	13.8326	-25.9458	20.6518	3.70444	-2.75748	-28.6622	0.72372	2.0217	14.5371	-0.18432	-0.77148	-68.052	-33.9551	-36.7877	1.23846	-1.05438	28.2693	-11.7319	-1.76802	-0.09226	17.3957	1.51527	0.0136	29.3218	0.23125	-111.052	-42.1789	9.11848	-56.2873
6		0.02615	1.98	1	0	1	0	-111.756	80.1965	58.5045	-0.77489	-3.16847	-17.194	11.0298	-5.35099	-0.14684	-20.8731	-6.3604	-0.34794	-23.3509	11.2386	-28.9289	20.455	3.72816	-3.05641	-29.1826	1.36916	2.17746	16.1236	-0.07448	-1.04294	-62.8214	-32.1105	-36.6193	0.58181	-1.3964	27.9064	-10.2056	-1.2305	-0.28648	13.4846	1.37359	0.11105	28.8794	0.02739	-111.642	-45.8539	11.8511	-66.6437
7		0.01598	1.99	1	0	1	0	-107.786	71.111	63.5806	-1.85848	-2.42244	-16.5774	13.7281	-6.43879	-0.45359	-23.3621	-6.50913	-0.7179	-26.0837	8.59167	-32.5278	20.2243	3.71622	-3.37968	-28.6191	2.12319	2.30792	16.1712	-0.0678	-1.29684	-59.1582	-29.0572	-35.4665	-0.03278	-1.71089	27.5492	-8.31395	-0.34927	-0.54667	9.82852	1.00327	0.24281	28.4015	-0.19648	-112.335	-48.7008	14.3488	-76.1684
8		0.00574	2	1	0	1	0	-99.0713	60.055	67.8493	-2.87987	-1.7946	-15.9056	16.3219	-7.4099	-0.83713	-24.5795	-6.30506	-1.15377	-27.5831	5.81393	-35.4115	19.9759	3.66765	-3.72801	-27.1525	3.11358	2.47743	15.1602	-0.22478	-1.52795	-56.5388	-25.3792	-34.2727	-0.61874	-1.98603	27.2036	-6.11654	0.93868	-0.86978	6.52328	0.43537	0.42725	27.8963	-0.43622	-113.121	-50.633	16.499	-84.3834
9		-0.00455	2.01	1	0	1	0	-86.7801	48.7273	70.5387	-3.79743	-1.29381	-15.1917	18.7103	-8.21996	-1.28642	-24.2976	-5.8305	-1.62142	-28.6714	2.68376	-36.1636	19.7172	3.58554	-4.08675	-25.0193	4.45771	2.6995	13.7097	-0.64542	-1.69303	-54.3975	-21.8952	-33.9541	-1.18392	-2.21902	26.8647	-3.66011	2.63326	-1.25586	3.53462	-0.25207	0.68693	27.3726	-0.68687	-113.983	-51.6274	18.1628	-90.7946
10		-0.01489	2.02	1	0	1	0	-72.1472	38.2908	70.7534	-4.58092	-0.9133	-14.4586	20.7963	-8.83678	-1.784	-22.489	-5.18	-2.07149	-30.1113	-1.04764	-34.1875	19.4463	3.47424	-4.42864	-22.4479	6.26025	2.93125	12.3036	-1.44578	-1.72623	-52.2178	-19.1246	-34.7911	-1.73073	-2.41496	26.5204	-0.96767	4.69809	-1.70264	0.74792	-0.99872	1.03399	26.8397	-0.94298	-114.902	-51.6598	19.2153	-94.9263
11		-0.02527	2.03	1	0	1	0	-56.3754	29.502	68.2307	-5.21322	-0.63587	-13.737	22.5012	-9.24604	-2.30264	-19.3157	-4.46105	-2.46398	-32.3168	-5.46609	-30.2136	19.1546	3.33619	-4.72636	-19.8637	8.55662	3.11612	11.2866	-2.739	-1.60355	-49.7687	-17.1749	-36.4435	-2.25669	-2.58204	26.1602	1.84975	7.06174	-2.20522	-1.87284	-1.76089	1.47352	26.3074	-1.19858	-115.851	-50.6604	19.5502	-96.2543
12		-0.03569	2.04	1	0	1	0	-40.3089	22.8156	63.8993	-5.68813	-0.43837	-13.0541	23.7792	-9.4517	-2.81135	-15.0139	-3.7849	-2.80067	-35.2393	-10.5186	-25.8705	18.8327	3.16936	-4.96608	-17.6525	11.3302	3.23865	10.7643	-4.58638	-1.39127	-47.376	-15.8964	-38.6093	-2.75929	-2.72802	25.779	4.63803	9.64871	-2.75422	-4.3022	-2.49797	2.01294	25.7872	-1.44677	-116.801	-48.5764	19.1096	-94.3746
13		-0.04614	2.05	1	0	1	0	-24.3844	18.3463	59.4663	-6.00529	-0.29579	-12.4208	24.6273	-9.47193	-3.28316	-9.83955	-3.23313	-3.12195	-38.5715	-15.9745	-22.6754	18.4749	2.96648	-5.15173	-15.812	14.4795	3.3111	10.5172	-6.92243	-1.20014	-45.6922	-15.0424	-41.3583	-3.24244	-2.85815	25.3727	7.33094	12.4071	-3.33145	-6.56063	-3.17788	2.65777	25.291	-1.6804	-117.717	-45.4561	17.9633	-89.3223
14		-0.05661	2.06	1	0	1	0	-8.9534	15.8193	56.4082	-6.16705	-0.18568	-11.8289	25.0835	-9.3354	-3.69903	-4.14351	-2.82951	-3.46787	-42.0499	-21.258	-21.2959	18.0796	2.72002	-5.29966	-14.0494	17.8576	3.35921	10.1694	-9.52538	-1.11171	-45.0119	-14.433	-44.864	-3.71684	-2.9748	24.9346	9.97616	15.2871	-3.91053	-8.6984	-3.78971	3.39489	24.8299	-1.89293	-118.569	-41.4109	16.2802	-81.4918
15		-0.06708	2.07	1	0	1	0	5.42763	14.6887	55.1415	-6.17997	-0.09139	-11.2591	25.2041	-9.0761	-4.04725	1.57398	-2.54766	-3.83137	-45.4896	-25.6025	-21.522	17.6471	2.42936	-5.42995	-12.0411	21.414	3.43773	9.38269	-12.0755	-1.15378	-44.9211	-13.9571	-48.9277	-4.19246	-3.07925	24.4568	12.6724	18.2201	-4.46157	-10.7203	-4.32375	4.16707	24.414	-2.0788	-119.331	-36.5854	14.2317	-71.4196
16		-0.07753	2.08	1	0	1	0	18.126	14.3096	54.7703	-6.05749	-0.00257	-10.6947	25.0353	-8.72861	-4.32124	6.77701	-2.33371	-4.13333	-48.682	-28.3579	-22.728	17.1796	2.10294	-5.55946	-9.54471	25.1252	3.58119	7.92544	-14.171	-1.30229	-44.6542	-13.4307	-52.5963	-4.67144	-3.17212	23.9366	15.4913	21.1109	-4.95695	-12.5558	-4.73857	4.84752	24.0514	-2.2339	-119.985	-31.1984	11.977	-59.7648
17		-0.08795	2.09	1	0	1	0	28.7959	14.1715	53.5393	-5.81885	0.08564	-10.1348	24.5954	-8.32627	-4.52004	11.0846	-2.14131	-4.24878	-51.4067	-29.0316	-24.3162	16.6812	1.75665	-5.69997	-6.55588	28.8242	3.74953	5.80801	-15.3016	-1.49579	-43.583	-12.7579	-54.2237	-5.14724	-3.253	23.3851	18.408	23.8217	-5.37953	-14.0619	-5.03074	5.25166	23.7478	-2.35595	-120.519	-25.5408	9.65862	-47.184
18		-0.09832	2.1	1	0	1	0	37.5461	14.1111	49.6903	-5.48438	0.17582	-9.59795	23.8714	-7.89918	-4.64949	14.3551	-1.96667	-4.06679	-53.4352	-27.3654	-25.8447	16.1578	1.41224	-5.85943	-3.34215	32.3032	3.88154	3.31685	-15.0526	-1.67259	-41.469	-12.2051	-52.1436	-5.60746	-3.32411	22.832	21.3037	26.2218	-5.72836	-15.1083	-5.33012	5.20356	23.5051	-2.44399	-120.926	-19.9381	7.30931	-34.0126
19		-0.10863	2.11	1	0	1	0	44.7359	14.099	42.1123	-5.0711	0.2717	-9.11785	22.8201	-7.47114	-4.7155	16.6041	-1.82318	-3.52911	-54.4939	-23.6075	-26.9942	15.6179	1.09331	-6.04212	-0.22967	35.5079	3.96593	0.82152	-13.4175	-1.80138	-38.5902	-12.1023	-45.4162	-6.03883	-3.39415	22.3213	24.0319	28.2878	-6.01344	-15.7081	-5.77099	4.60363	23.3221	-2.49788	-121.201	-14.6739	4.84963	-20.2626
20		-0.11885	2.12	1	0	1	0	50.5413	13.8253	30.62	-4.59222	0.37604	-8.73488	21.3897	-7.05992	-4.71707	17.8379	-1.68568	-2.64261	-54.379	-18.5174	-27.5616	15.0728	0.8187	-6.24796	2.4923	38.4866	4.02915	-1.3448	-10.7907	-1.87703	-35.551	-12.299	-34.0961	-6.43341	-3.4745	21.9007	26.4612	30.0965	-6.24526	-15.9878	-6.25672	3.45146	23.1947	-2.5179	-121.336	-9.88371	2.24731	-6.05623
21		-0.12899	2.13	1	0	1	0	54.7667	12.7255	16.0042	-4.06134	0.48557	-8.48653	19.558	-6.67867	-4.65385	17.9921	-1.49308	-1.48938	-53.1851	-12.9891	-27.3499	14.5348	0.59833	-6.47264	4.61478	41.2356	4.09309	-2.96565	-7.68075	-1.89528	-32.7893	-12.1889	-19.1919	-6.79012	-3.57142	21.6135	28.4982	31.7128	-6.43219	-16.0198	-6.47138	1.85056	23.1184	-2.50489	-121.33	-5.53175	-0.44219	8.26692
22		-0.13905	2.14	1	0	1	0	57.1896	10.3507	-0.20702	-3.49571	0.58959	-8.39804	17.3489	-6.33288	-4.5357	17.06	-1.19426	-0.2149	-51.3645	-7.70004	-25.9479	14.0131	0.4344	-6.70686	6.13072	43.6496	4.15699	-4.06039	-4.49006	-1.82847	-30.3464	-11.2148	-2.59588	-7.11095	-3.68241	21.4889	30.1089	33.1262	-6.58222	-15.7703	-6.12885	0.01325	23.0895	-2.46013	-121.181	-1.4624	-3.16393	22.4276
23		-0.14901	2.15	1	0	1	0	57.899	6.73223	-16.1431	-2.91364	0.67297	-8.47689	14.8156	-6.01762	-4.37671	15.1963	-0.78859	1.00874	-49.5328	-3.01976	-22.7575	13.511	0.32524	-6.9343	7.1793	45.5545	4.19315	-4.82218	-1.46011	-1.62436	-27.9535	-9.3276	13.1472	-7.39786	-3.79839	21.5337	31.2998	34.2698	-6.69785	-15.1365	-5.21523	-1.76028	23.1059	-2.38495	-120.892	2.50552	-5.83257	36.1181
24		-0.15889	2.16	0	0	1	0	57.1501	2.51468	-29.938	-2.33096	0.7229	-8.71094	12.0231	-5.72265	-4.18273	12.6431	-0.33959	2.01747	-48.2198	0.90397	-17.3973	13.0254	0.26827	-7.13189	7.93803	46.8405	4.16779	-5.48687	1.28408	-1.2493	-25.1073	-7.02745	25.4105	-7.65065	-3.90955	21.7266	32.0919	35.09	-6.76871	-13.939	-4.02053	-3.14834	23.1666	-2.28086	-120.471	6.42621	-8.28777	48.7576
25		-0.16868	2.17	0	0	1	0	55.2168	-1.43788	-40.218	-1.76139	0.73511	-9.06974	9.04825	-5.44001	-3.95013	9.64245	0.06564	2.69614	-47.7564	3.99409	-10.1262	12.5488	0.2603	-7.2751	8.64371	47.5891	4.07046	-6.32242	3.62063	-0.74199	-21.347	-4.88116	32.406	-7.86467	-4.00973	22.0207	32.5229	35.6061	-6.77469	-12.0413	-2.8773	-3.92264	23.27	-2.1503	-119.931	10.1601	-10.344	59.6029
26		-0.17838	2.18	0	0	1	0	52.5625	-4.60208	-46.5687	-1.21576	0.71312	-9.51281	5.98231	-5.16742	-3.67629	6.44758	0.3754	3.01562	-48.3228	6.18733	-1.8643	12.0714	0.29577	-7.34569	9.47089	47.9275	3.8964	-7.52981	5.38101	-0.20373	-16.6827	-3.1033	33.9342	-8.03296	-4.09532	22.3579	32.6218	35.8681	-6.69869	-9.55432	-1.91658	-4.04724	23.4117	-1.99685	-119.294	13.5069	-11.8419	68.0776
27		-0.18799	2.19	0	0	1	0	49.787	-6.87894	-49.4619	-0.69866	0.66341	-10.0009	2.92604	-4.90885	-3.36674	3.3225	0.58311	3.02354	-49.9626	7.61173	6.22739	11.5821	0.36597	-7.33699	10.3838	47.8674	3.62957	-9.1038	6.54694	0.26676	-11.5537	-1.71687	31.2236	-8.15147	-4.16351	22.687	32.393	35.8945	-6.53521	-6.78989	-1.15665	-3.6626	23.5855	-1.82435	-118.587	16.3936	-12.7222	74.1157
28		-0.1975	2.2	0	0	1	0	47.2435	-8.36461	-49.9093	-0.20889	0.59259	-10.5029	-0.02324	-4.67224	-3.03332	0.48275	0.7033	2.80791	-52.4829	8.72517	13.1894	11.0706	0.46269	-7.25416	11.3118	47.4401	3.27627	-10.9507	7.42432	0.61662	-6.39911	-0.81158	26.2158	-8.22055	-4.21399	22.974	31.8736	35.7047	-6.28949	-4.0313	-0.65911	-2.99582	23.7855	-1.63573	-117.833	18.9617	-13.0725	78.2609
29		-0.20692	2.21	0	0	1	0	44.9459	-9.23978	-49.2743	0.25618	0.50656	-11	-2.78805	-4.46479	-2.68965	-1.93751	0.758	2.47425	-55.4954	10.0264	18.3989	10.5296	0.58224	-7.1114	12.3443	46.8092	2.8822	-13.0611	8.38694	0.83486	-1.47177	-0.37871	21.0423	-8.24248	-4.25061	23.2059	31.1609	35.3498	-5.97354	-1.44551	-0.42931	-2.2949	24.0088	-1.43215	-117.049	21.4784	-13.0606	81.3434
30		-0.21623	2.22	0	0	1	0	42.7274	-9.76109	-48.816	0.6983	0.40958	-11.4885	-5.31992	-4.2896	-2.34776	-3.86001	0.77383	2.11912	-58.5969	11.6163	21.5373	9.9566	0.72388	-6.92839	13.5352	46.0967	2.49244	-15.3465	9.48935	0.92615	3.16024	-0.02254	17.3754	-8.21984	-4.27852	23.3912	30.3328	34.8632	-5.60435	0.90773	-0.24549	-1.75798	24.2556	-1.21303	-116.24	24.1134	-12.8209	83.9545
31		-0.22545	2.23	0	0	1	0	40.2235	-10.2111	-48.8712	1.11706	0.3036	-11.9749	-7.59879	-4.14535	-2.01524	-5.2266	0.77715	1.79175	-61.4239	13.2037	22.592	9.35258	0.88503	-6.72646	14.7049	45.246	2.11942	-17.4772	10.5	0.89732	7.73163	0.89982	15.5437	-8.1539	-4.29827	23.5511	29.3805	34.2273	-5.20012	3.12806	0.24843	-1.44222	24.5267	-0.97731	-115.412	26.8264	-12.4093	86.2161
32		-0.23458	2.24	0	0	1	0	36.9902	-10.8212	-48.762	1.50712	0.18842	-12.4625	-9.62633	-4.02783	-1.69332	-6.00956	0.78825	1.4877	-63.6505	14.4164	21.921	8.72222	1.05972	-6.52491	15.8007	44.2207	1.77225	-19.3035	11.1796	0.77601	12.6701	2.83633	14.4748	-8.042	-4.30315	23.7021	28.2849	33.421	-4.7691	5.41036	1.28043	-1.25636	24.8218	-0.72455	-114.569	29.4651	-11.8886	88.105
33		-0.24362	2.25	0	0	1	0	32.9095	-11.663	-47.7916	1.85927	0.06239	-12.9445	-11.4186	-3.93055	-1.37839	-6.25918	0.81425	1.18815	-65.0499	14.9568	20.2202	8.0731	1.23982	-6.33705	17.1008	43.137	1.47332	-21.0802	11.3723	0.61624	18.1453	5.81008	12.8569	-7.87832	-4.28182	23.8454	27.0906	32.4513	-4.30532	7.8091	2.83233	-1.07159	25.1387	-0.45504	-113.713	31.8919	-11.397	89.7948
34		-0.25258	2.26	0	0	1	0	28.3493	-12.5347	-45.933	2.16579	-0.07555	-13.4102	-13.0009	-3.84417	-1.06587	-6.12173	0.84195	0.89138	-65.4602	14.7165	18.1433	7.41436	1.41637	-6.16778	18.6228	42.072	1.22098	-22.7843	11.0317	0.46241	23.845	9.35658	10.2635	-7.65864	-4.22341	23.9715	25.8084	31.3257	-3.80444	10.1216	4.63058	-0.83137	25.4744	-0.16945	-112.846	34.0138	-11.0728	91.528
35		-0.26147	2.27	0	0	1	0	23.99	-13.0854	-43.4528	2.42483	-0.22302	-13.8527	-14.4047	-3.75717	-0.75204	-5.81663	0.84671	0.60651	-64.728	13.9049	15.86	6.75678	1.58191	-6.01737	19.9112	40.9934	0.98813	-23.884	10.3112	0.32729	29.1427	12.5754	7.14585	-7.38409	-4.12455	24.0719	24.3505	30.0659	-3.2787	11.9919	6.19621	-0.55782	25.8248	0.13138	-111.966	35.7867	-11.0034	93.4587
36		-0.27029	2.28	0	0	1	0	20.574	-13.1879	-40.4719	2.64234	-0.37427	-14.2671	-15.6668	-3.65674	-0.43453	-5.58739	0.81788	0.34014	-62.8887	12.9362	13.1511	6.11276	1.73298	-5.8881	20.6659	39.9027	0.76181	-24.111	9.51366	0.20728	33.4344	14.6004	4.16894	-7.06248	-3.99343	24.1436	22.6526	28.7609	-2.75062	13.1191	7.10146	-0.29466	26.1859	0.44653	-111.068	37.246	-11.2799	95.7672
37		-0.27905	2.29	0	0	1	0	18.5868	-13.0925	-37.1018	2.8314	-0.52452	-14.6488	-16.8259	-3.52889	-0.11336	-5.61593	0.76997	0.09723	-60.3883	12.1581	9.83659	5.49264	1.87043	-5.78582	21.0262	38.8838	0.55311	-23.7956	8.90067	0.09948	36.4934	15.2006	1.87071	-6.7062	-3.84567	24.1891	20.7772	27.538	-2.23725	13.4454	7.26198	-0.07297	26.5544	0.77507	-110.147	38.5082	-11.975	98.6309
38		-0.28776	2.3	0	0	1	0	18.0462	-13.0939	-33.6296	3.00777	-0.67332	-14.9949	-17.9148	-3.35948	0.20879	-5.95689	0.72299	-0.11492	-57.8846	11.6857	5.9551	4.90006	1.99756	-5.71733	21.285	37.9986	0.37998	-23.4059	8.55147	0.00465	38.5083	14.7958	0.682	-6.32689	-3.69551	24.2156	18.868	26.4734	-1.74271	13.1473	6.91311	0.08776	26.9286	1.11627	-109.196	39.7141	-13.0185	101.966
39		-0.29642	2.31	0	0	1	0	18.6277	-13.1452	-30.3466	3.1849	-0.82228	-15.3062	-18.9562	-3.13796	0.53059	-6.5612	0.67946	-0.28705	-55.8064	11.4831	1.70594	4.33218	2.11762	-5.68807	21.6202	37.206	0.25781	-23.1338	8.39387	-0.07529	39.7582	13.8981	0.78358	-5.93252	-3.55132	24.2354	17.0323	25.5685	-1.26241	12.4397	6.32519	0.17755	27.3079	1.46962	-108.211	40.961	-14.1698	105.382
40		-0.30503	2.32	0	0	1	0	19.9338	-12.9017	-27.2576	3.37205	-0.9704	-15.586	-19.967	-2.86061	0.85743	-7.34575	0.62703	-0.40936	-54.2032	11.5498	-2.5707	3.78391	2.23344	-5.70078	22.0524	36.4692	0.2071	-22.9152	8.35908	-0.13869	40.3885	12.7067	1.82178	-5.52879	-3.41771	24.2607	15.2858	24.8032	-0.78882	11.457	5.61848	0.19839	27.6929	1.83502	-107.193	42.2868	-15.1349	108.395
41		-0.3136	2.33	0	0	1	0	21.5871	-12.0277	-24.0525	3.57478	-1.1124	-15.8353	-20.9694	-2.52889	1.19984	-8.21689	0.55516	-0.47101	-52.7924	11.8985	-6.28941	3.25113	2.34853	-5.75399	22.5529	35.834	0.25077	-22.6163	8.43023	-0.18333	40.3944	11.1869	2.86324	-5.12112	-3.29856	24.2973	13.5978	24.1771	-0.31369	10.2737	4.80384	0.15941	28.0843	2.21267	-106.15	43.7098	-15.6763	110.56
42		-0.32214	2.34	0	0	1	0	23.1574	-10.4284	-20.3275	3.79493	-1.24019	-16.0517	-21.9973	-2.14553	1.56738	-9.04638	0.46525	-0.46034	-51.0088	12.4455	-8.66886	2.73387	2.46639	-5.83867	23.0648	35.3341	0.38573	-22.0323	8.57975	-0.2041	39.6529	9.29059	2.75138	-4.71641	-3.19752	24.3392	11.9347	23.7004	0.16943	8.92305	3.8791	0.06875	28.4834	2.60233	-105.093	45.2437	-15.6351	111.444
43		-0.33063	2.35	0	0	1	0	24.2145	-8.31027	-15.8133	4.02966	-1.34605	-16.2284	-23.0936	-1.7112	1.96484	-9.69891	0.37055	-0.36904	-48.3616	13.038	-9.21138	2.2386	2.58939	-5.93758	23.4853	34.9778	0.57422	-20.9267	8.75122	-0.19544	38.0995	7.1015	0.77359	-4.32389	-3.11735	24.3691	10.261	23.3661	0.66298	7.41912	2.88594	-0.06878	28.892	3.00262	-104.04	46.8727	-14.9341	110.729
44		-0.3391	2.36	0	0	1	0	24.5569	-6.04479	-10.5215	4.27231	-1.42568	-16.3571	-24.3079	-1.22266	2.39085	-10.1284	0.28773	-0.19938	-44.9652	13.4878	-8.10739	1.77466	2.71824	-6.03157	23.7619	34.7522	0.77527	-19.2958	8.85483	-0.15856	35.9673	4.90294	-2.9165	-3.95255	-3.05868	24.367	8.53312	23.1306	1.16601	5.79721	1.93167	-0.24835	29.3116	3.41125	-103.008	48.5296	-13.6217	108.41
45		-0.34754	2.37	0	0	1	0	24.3346	-3.95264	-4.83177	4.51596	-1.47883	-16.4311	-25.6911	-0.67406	2.83981	-10.4348	0.22679	0.02658	-41.6072	13.6171	-5.99453	1.34632	2.85112	-6.10701	24.0039	34.6076	0.97078	-17.51	8.80678	-0.10157	33.776	3.0354	-7.52729	-3.60679	-3.01872	24.319	6.71693	22.9382	1.6768	4.12608	1.12721	-0.4597	29.7434	3.8255	-102.013	50.0802	-11.8575	104.745
46		-0.35597	2.38	0	0	1	0	23.9678	-2.19006	0.52173	4.75674	-1.50826	-16.4491	-27.2911	-0.0599	3.30545	-10.8425	0.18635	0.26097	-39.2149	13.3437	-3.45202	0.94765	2.98432	-6.15738	24.4092	34.5554	1.16271	-16.0825	8.59973	-0.03231	31.9903	1.61882	-12.1075	-3.2843	-2.99243	24.2213	4.81354	22.7651	2.19397	2.48342	0.48005	-0.68409	30.1865	4.24221	-101.067	51.3552	-9.77158	99.9354
47		-0.3644	2.39	0	0	1	0	23.9371	-0.81263	4.66631	4.9957	-1.51822	-16.4187	-29.1528	0.62411	3.78085	-11.6167	0.15317	0.43721	-38.2333	12.676	-0.80954	0.5648	3.11361	-6.18061	25.0409	34.6439	1.35565	-15.3168	8.25137	0.0441	30.6594	0.5052	-15.8638	-2.97913	-2.97594	24.0794	2.84372	22.6194	2.71312	0.92694	-0.10599	-0.89471	30.639	4.65772	-100.182	52.2433	-7.37108	93.9989
48		-0.37283	2.4	0	0	1	0	24.5085	0.05784	6.83341	5.23806	-1.51427	-16.356	-31.3228	1.38304	4.25676	-12.9388	0.10295	0.48291	-38.4365	11.6602	1.77739	0.18317	3.23495	-6.1768	25.8636	34.8812	1.53987	-15.2487	7.73188	0.12359	29.4164	-0.44561	-18.2036	-2.68719	-2.96814	23.905	0.83764	22.5312	3.22439	-0.46619	-0.69277	-1.05495	31.0984	5.0683	-99.369	52.7366	-4.64488	86.9507
49		-0.38129	2.41	0	0	1	0	25.6842	0.15456	6.37629	5.48973	-1.50468	-16.2835	-33.8533	2.2253	4.7225	-14.891	0.00234	0.32617	-39.1947	10.3762	4.27144	-0.20648	3.34474	-6.14701	26.9176	35.2878	1.69207	-15.785	7.00413	0.2038	27.6726	-1.12583	-18.5796	-2.40928	-2.9685	23.7151	-1.17004	22.5475	3.71332	-1.53304	-1.20012	-1.11694	31.5629	5.47026	-98.6389	52.8829	-1.74122	79.1035
50		-0.38978	2.42	0	0	1	0	27.4283	-0.81212	2.95033	5.75562	-1.50171	-16.2292	-36.7935	3.16317	5.1685	-17.5641	-0.18389	-0.07684	-39.8813	8.97898	6.7163	-0.60612	3.44039	-6.0921	28.1259	35.828	1.79618	-16.7109	6.09525	0.28473	24.7882	-1.28184	-16.6332	-2.15252	-2.97414	23.5324	-3.18948	22.668	4.16117	-2.0798	-1.46073	-1.04202	32.0307	5.86034	-97.9963	52.6861	0.99409	71.1423
51		-0.3983	2.43	0	0	1	0	29.7076	-2.90294	-2.79832	6.04069	-1.52011	-16.2219	-40.1735	4.20856	5.58768	-21.046	-0.47718	-0.67332	-40.1625	7.68913	9.11401	-1.0125	3.52141	-6.01224	29.0783	36.2938	1.85561	-17.6364	5.11445	0.36405	20.445	-0.78626	-12.846	-1.93014	-2.97961	23.3811	-5.29293	22.7926	4.54833	-2.05861	-1.35714	-0.84902	32.4986	6.23607	-97.4366	52.0492	3.18555	63.7907
52		-0.40687	2.44	0	0	1	0	32.3683	-5.7679	-8.96301	6.3494	-1.57197	-16.2767	-43.9929	5.36383	5.97553	-25.3351	-0.86936	-1.28777	-40.0092	6.7051	11.2876	-1.42089	3.58978	-5.9082	29.457	36.5023	1.87173	-18.2258	4.22194	0.42974	14.9443	0.15646	-8.76957	-1.75617	-2.97896	23.2744	-7.49951	22.8199	4.86701	-1.61731	-0.9461	-0.63528	32.9611	6.59543	-96.9479	50.8741	4.60181	57.5031
53		-0.41546	2.45	0	0	1	0	35.2479	-8.77046	-13.4952	6.68449	-1.66107	-16.3849	-48.2233	6.61619	6.33087	-30.4169	-1.32835	-1.72795	-39.4791	6.19207	12.8777	-1.82716	3.64924	-5.78361	29.5633	36.5529	1.82572	-18.52	3.61494	0.46175	8.88247	0.97724	-6.00892	-1.63948	-2.96957	23.2051	-9.67484	22.7806	5.12957	-0.91315	-0.49139	-0.51143	33.4117	6.937	-96.5152	49.1962	5.14994	52.5152
54		-0.42409	2.46	0	0	1	0	38.311	-11.4058	-15.57	7.04819	-1.7826	-16.522	-52.819	7.94552	6.65623	-36.3368	-1.83302	-1.91839	-38.5795	6.33519	13.5809	-2.22725	3.70542	-5.64629	29.9639	36.6633	1.7069	-18.7502	3.51895	0.44844	2.66975	1.05916	-5.11141	-1.58385	-2.95555	23.1539	-11.6545	22.7868	5.35511	0.0092	-0.30041	-0.51899	33.8449	7.25999	-96.1214	47.1231	4.84349	48.8485
55		-0.43274	2.47	0	0	1	0	41.5104	-13.5872	-15.5726	7.44305	-1.92866	-16.6641	-57.7281	9.33661	6.95579	-43.0662	-2.40015	-1.89988	-37.3142	7.23658	13.4453	-2.61677	3.76608	-5.5058	30.8745	36.9082	1.53185	-18.9675	4.08353	0.3977	-3.472	0.18295	-5.77328	-1.59057	-2.94602	23.1026	-13.3817	22.9009	5.55275	1.14269	-0.50535	-0.63957	34.2559	7.5637	-95.7511	44.7	3.81565	46.2394
56		-0.44142	2.48	0	0	1	0	44.6481	-15.5015	-14.1891	7.87037	-2.09348	-16.7943	-62.8978	10.7822	7.23328	-50.3821	-3.06614	-1.73667	-35.7295	8.65879	12.8387	-2.9918	3.83894	-5.3689	32.1501	37.2761	1.32233	-19.0427	5.17196	0.32724	-9.31797	-1.33451	-7.64538	-1.65867	-2.94949	23.0375	-14.8785	23.1086	5.72187	2.45535	-0.99967	-0.85427	34.6405	7.84695	-95.3931	41.925	2.28126	44.2745
57		-0.45012	2.49	0	0	1	0	47.461	-17.3197	-11.8073	8.32862	-2.27405	-16.9016	-68.2724	12.2782	7.49183	-57.9456	-3.85042	-1.4533	-33.8564	9.98671	12.1781	-3.34933	3.92686	-5.23803	33.5299	37.7281	1.09435	-18.7939	6.30216	0.25351	-14.7209	-2.81753	-10.6753	-1.7846	-2.9688	22.9477	-16.1945	23.3578	5.8599	3.92258	-1.51083	-1.17118	34.9948	8.10823	-95.0413	38.8073	0.54613	42.4211
58		-0.45885	2.5	0	0	1	0	49.7963	-19.0678	-8.48009	8.81386	-2.46831	-16.9767	-73.7886	13.8162	7.73391	-65.4779	-4.73523	-1.03418	-31.6103	10.6015	11.7538	-3.68655	4.02503	-5.11225	34.8532	38.1854	0.85365	-18.0718	6.96826	0.18926	-19.888	-3.63368	-14.9751	-1.96437	-2.99876	22.8213	-17.354	23.6051	5.96793	5.5823	-1.7681	-1.61223	35.3162	8.34555	-94.6969	35.3174	-0.97672	39.926
59		-0.4676	2.51	0	0	1	0	51.6538	-20.6445	-4.23103	9.32169	-2.67323	-17.0097	-79.3702	15.3799	7.96114	-72.79	-5.66828	-0.46636	-28.8684	10.2778	11.6251	-3.99909	4.12379	-4.98881	36.1766	38.6146	0.58409	-16.8934	7.0086	0.1416	-25.3526	-3.59552	-20.3948	-2.19857	-3.02932	22.6452	-18.3085	23.8506	6.05019	7.51	-1.67974	-2.16932	35.6026	8.55567	-94.3709	31.3504	-1.9073	36.0103
60		-0.47637	2.52	0	0	1	0	52.9651	-21.9514	0.74267	9.84823	-2.88434	-16.9925	-84.9282	16.9457	8.17347	-79.4878	-6.59476	0.23186	-25.7536	9.23896	11.5861	-4.2817	4.21392	-4.86579	37.597	39.015	0.26588	-15.4943	6.61208	0.11361	-31.4265	-2.92334	-26.3181	-2.49361	-3.0516	22.4107	-18.9901	24.1146	6.10758	9.68949	-1.32812	-2.78232	35.8516	8.73394	-94.0818	26.8143	-2.04702	30.223
61		-0.48516	2.53	0	0	1	0	53.4285	-22.977	6.19889	10.3876	-3.09701	-16.9195	-90.3675	18.483	8.36607	-84.788	-7.47473	1.02776	-22.697	7.92814	11.2909	-4.53216	4.29063	-4.74425	39.046	39.3422	-0.10115	-14.1888	6.07885	0.10732	-37.8552	-1.90182	-32.0026	-2.85555	-3.06042	22.1171	-19.3797	24.3819	6.13528	11.947	-0.82907	-3.37422	36.0608	8.87521	-93.8504	21.7519	-1.43353	22.6816
62		-0.49398	2.54	0	0	1	0	52.6926	-23.6928	11.8124	10.9297	-3.3072	-16.7874	-95.5956	19.9521	8.52951	-87.8218	-8.2501	1.86651	-20.1018	6.75276	10.3677	-4.75334	4.35412	-4.62858	40.4568	39.5571	-0.50937	-13.1957	5.62872	0.11964	-44.1855	-0.75136	-36.7181	-3.28488	-3.05331	21.7703	-19.4574	24.6184	6.12982	14.034	-0.27926	-3.86649	36.2282	8.97567	-93.693	16.3873	-0.37787	14.1734
63		-0.50281	2.55	0	0	1	0	50.5374	-23.9181	16.8565	11.4612	-3.51112	-16.5978	-100.523	21.3101	8.65471	-87.9093	-8.80779	2.6265	-18.0544	5.97417	8.51913	-4.95053	4.40833	-4.5267	41.9143	39.6908	-0.94786	-12.5456	5.35241	0.14118	-50.1431	0.26961	-39.5323	-3.7779	-3.03046	21.3837	-19.1772	24.8112	6.09153	15.7432	0.19928	-4.15697	36.3531	9.03447	-93.614	11.0363	0.65512	5.81974
64		-0.51168	2.56	0	0	1	0	46.8477	-23.353	20.392	11.9667	-3.70449	-16.3626	-105.061	22.5277	8.73746	-84.5456	-9.00074	3.15486	-16.4167	5.66942	5.77922	-5.12793	4.45913	-4.44859	43.4302	39.776	-1.3843	-12.0829	5.23407	0.16642	-55.5078	0.83579	-39.7469	-4.32876	-2.99595	20.9817	-18.5598	24.9474	6.0171	16.9505	0.45415	-4.1652	36.4362	9.05359	-93.6058	5.92556	1.36199	-1.66109
65		-0.5206	2.57	0	0	1	0	41.5985	-21.858	21.8767	12.4294	-3.88179	-16.1031	-109.125	23.5957	8.78106	-77.4283	-8.76066	3.36439	-15.0761	5.80161	2.62357	-5.28815	4.51186	-4.40135	44.9183	39.7796	-1.78716	-11.6314	5.24607	0.19782	-59.944	0.68866	-37.5971	-4.92877	-2.95756	20.5911	-17.676	25.0253	5.90002	17.5425	0.37225	-3.90965	36.4788	9.03581	-93.6575	1.10894	1.7641	-8.31776
66		-0.52958	2.58	0	0	1	0	34.9151	-19.7246	21.2613	12.8325	-4.03863	-15.8425	-112.645	24.5199	8.7941	-66.614	-8.20369	3.248	-14.0202	6.40178	-0.335	-5.43388	4.57078	-4.38548	46.3517	39.6926	-2.16209	-11.1387	5.46858	0.23404	-63.1376	-0.19366	-33.9388	-5.56575	-2.92438	20.231	-16.5615	25.085	5.73797	17.4153	-0.04509	-3.47757	36.4828	8.98298	-93.7627	-3.438	2.06671	-14.6202
67		-0.53862	2.59	0	0	1	0	27.1561	-17.5769	18.8339	13.1613	-4.17595	-15.602	-115.571	25.3185	8.78375	-52.7158	-7.59163	2.85333	-13.2376	7.56427	-2.6426	-5.56849	4.64071	-4.39571	47.5491	39.553	-2.52109	-10.5796	6.03537	0.26013	-65.0808	-1.53865	-29.6529	-6.22573	-2.90369	19.9114	-15.2928	25.1568	5.5306	16.6703	-0.66761	-2.95435	36.4505	8.89576	-93.9208	-7.68247	2.45059	-20.9279
68		-0.54775	2.6	0	0	1	0	18.909	-16.0282	15.3094	13.4065	-4.3008	-15.3965	-117.88	26.0148	8.74883	-36.9112	-7.18887	2.29324	-12.6417	9.26781	-3.97788	-5.69525	4.72689	-4.42321	48.2099	39.3432	-2.85455	-9.88916	6.97085	0.25028	-66.232	-2.92137	-25.7305	-6.89734	-2.89787	19.6341	-13.9804	25.2178	5.27727	15.6102	-1.30473	-2.42852	36.3854	8.77477	-94.1335	-11.4987	2.98061	-27.258
69		-0.55695	2.61	0	0	1	0	10.7026	-15.3065	11.5205	13.5662	-4.42324	-15.2302	-119.559	26.6271	8.67632	-20.3552	-7.09268	1.69624	-12.097	11.3021	-4.06757	-5.8164	4.83302	-4.45627	48.4158	38.9864	-3.16838	-9.08006	8.12772	0.17676	-67.2616	-4.01215	-23.1477	-7.57671	-2.90369	19.3904	-12.5926	25.2149	4.98124	14.4183	-1.81143	-1.99064	36.2924	8.62168	-94.4012	-14.7466	3.60124	-33.3522
70		-0.56624	2.62	0	0	1	0	2.57363	-15.0728	7.78716	13.6426	-4.55124	-15.101	-120.594	27.1693	8.54993	-3.28768	-7.14676	1.11201	-11.5195	13.3466	-2.75189	-5.93297	4.95956	-4.48097	48.5473	38.3798	-3.4969	-8.28793	9.23977	0.02108	-68.4868	-4.65106	-22.2584	-8.26674	-2.91477	19.1635	-10.9921	25.0972	4.64684	13.0409	-2.11883	-1.68124	36.1771	8.43935	-94.7209	-17.3712	4.12735	-38.7736
71		-0.57562	2.63	1	1	1	0	-5.98561	-14.7317	3.95162	13.6347	-4.68688	-15.0086	-120.955	27.6539	8.36557	15.0721	-7.08282	0.52084	-10.9205	15.1506	-0.16596	-6.0458	5.10346	-4.48301	48.6999	37.4171	-3.86848	-7.64757	10.0681	-0.21295	-69.7241	-4.77017	-22.6747	-8.97017	-2.924	18.9379	-9.15096	24.8419	4.27405	11.3843	-2.20141	-1.47831	36.0441	8.23169	-95.0837	-19.439	4.30827	-43.0566
72		-0.5851	2.64	1	0	1	0	-15.5762	-13.9587	-0.08557	13.5341	-4.82713	-14.9563	-120.597	28.0849	8.13538	35.5765	-6.76103	-0.08277	-10.2091	16.7109	3.11757	-6.15592	5.26042	-4.45164	48.6566	36.0712	-4.29275	-7.07569	10.5595	-0.48759	-70.9012	-4.44379	-23.6736	-9.68576	-2.92493	18.7047	-7.1764	24.4642	3.86377	9.4494	-2.09819	-1.33811	35.896	8.00305	-95.476	-21.107	4.06768	-46.1177
73		-0.59469	2.65	1	0	1	0	-26.4708	-12.8066	-4.19856	13.3276	-4.9677	-14.9475	-119.473	28.4505	7.87586	58.2542	-6.21648	-0.66447	-8.96319	18.2515	6.21868	-6.26133	5.42851	-4.38398	48.3176	34.402	-4.76955	-6.17208	10.8374	-0.73498	-72.6196	-3.96669	-24.4578	-10.414	-2.9144	18.4623	-5.17678	23.9811	3.42623	7.28275	-1.94022	-1.22526	35.7339	7.75712	-95.8867	-22.5494	3.65222	-48.4912
74		-0.6044	2.66	1	0	1	0	-38.6346	-11.3026	-8.26559	13.0016	-5.1051	-14.9828	-117.533	28.7227	7.59555	82.3366	-5.46725	-1.18388	-6.64577	20.0133	8.27329	-6.35302	5.6097	-4.28642	47.8436	32.4534	-5.28759	-4.51203	11.0481	-0.87649	-75.8267	-3.74686	-24.1377	-11.1649	-2.89502	18.2165	-3.18401	23.3721	2.98008	4.86803	-1.89674	-1.1142	35.5585	7.49602	-96.3138	-23.8731	3.41191	-50.8758
75		-0.61424	2.67	1	0	1	0	-52.002	-9.15129	-12.4024	12.5439	-5.23369	-15.0627	-114.722	28.8588	7.29641	106.824	-4.37673	-1.6284	-3.0489	22.1259	8.67067	-6.41658	5.80868	-4.17297	47.4466	30.2155	-5.81759	-2.02957	11.2806	-0.84195	-81.0791	-4.12916	-21.7042	-11.957	-2.876	17.9815	-1.18509	22.6116	2.54351	2.08785	-2.09873	-0.98211	35.3709	7.2209	-96.7618	-25.0916	3.51146	-53.5717
76		-0.6242	2.68	1	0	1	0	-66.5758	-6.10003	-17.1073	11.942	-5.3429	-15.1909	-110.977	28.8048	6.97714	130.707	-2.84434	-2.03074	1.71139	24.6491	7.20519	-6.43753	6.03132	-4.06211	47.1493	27.6968	-6.31049	1.05051	11.5964	-0.58898	-88.5298	-5.20345	-16.2003	-12.8104	-2.87237	17.781	0.80356	21.7059	2.12693	-1.20665	-2.56784	-0.8089	35.1728	6.93299	-97.2356	-26.2154	3.90939	-56.477
77		-0.63428	2.69	1	0	1	0	-82.2656	-2.42133	-23.1902	11.1827	-5.42217	-15.3783	-106.233	28.5074	6.6234	152.673	-1.05235	-2.45635	7.60262	27.5492	4.14002	-6.40321	6.28384	-3.9721	46.6777	24.9647	-6.69866	4.56951	11.9968	-0.12063	-98.5556	-6.60097	-7.05978	-13.7455	-2.90128	17.6471	2.70904	20.635	1.73592	-5.11485	-3.14593	-0.58493	34.9647	6.63391	-97.7374	-27.375	4.43071	-59.3089
78		-0.64446	2.7	1	0	1	0	-98.8892	1.41128	-31.2601	10.2541	-5.4675	-15.6431	-100.441	27.9209	6.20708	171.162	0.69513	-2.94433	14.8544	30.5952	0.03783	-6.30006	6.57074	-3.91661	45.5866	22.0618	-6.90213	8.59	12.3288	0.516	-111.794	-7.63909	5.57467	-14.7892	-2.97563	17.6153	4.45096	19.3022	1.38341	-9.6846	-3.54993	-0.31813	34.7449	6.32536	-98.2655	-28.8028	4.84958	-61.8006
79		-0.65473	2.71	1	0	1	0	-116.433	5.35906	-41.1799	9.14612	-5.47831	-16.0049	-93.5849	26.9996	5.70741	184.972	2.29726	-3.45727	23.6447	33.4644	-4.51157	-6.11167	6.89222	-3.90358	43.6648	18.9494	-6.8678	13.2231	12.3452	1.24535	-128.343	-7.89407	20.8327	-15.9743	-3.10124	17.7167	6.01386	17.6171	1.09258	-14.9588	-3.58215	-0.0292	34.5084	6.00847	-98.8151	-30.6498	5.09882	-63.992
80		-0.66506	2.72	1	0	1	0	-135.028	9.77957	-52.1566	7.84785	-5.44991	-16.4774	-85.7019	25.6969	5.12763	193.426	3.85197	-3.91121	33.6416	36.0292	-9.02381	-5.82186	7.24479	-3.93614	41.1251	15.64	-6.60617	18.2227	11.8904	1.97098	-147.276	-7.5822	37.517	-17.3303	-3.28076	17.9702	7.43572	15.5988	0.88369	-20.8713	-3.2662	0.26523	34.2501	5.68368	-99.3845	-32.851	5.37553	-66.2646
81		-0.67545	2.73	1	0	1	0	-154.545	14.9066	-62.9787	6.34822	-5.37193	-17.0645	-76.8965	23.9809	4.49282	195.897	5.42255	-4.22553	44.0113	38.4381	-13.1278	-5.42163	7.62481	-4.01336	38.0639	12.274	-6.13528	22.7003	10.9263	2.56955	-167.131	-7.39598	54.2914	-18.8727	-3.51934	18.3801	8.66534	13.3526	0.76356	-26.9119	-2.77101	0.56148	33.9671	5.35136	-99.9774	-35.1719	5.97723	-69.0201
82		-0.68588	2.74	1	0	1	0	-174.393	20.4161	-71.8449	4.64137	-5.23308	-17.7559	-67.3591	21.8552	3.83722	191.701	6.85812	-4.31814	53.922	40.9131	-16.6172	-4.91224	8.03076	-4.13101	34.2017	8.99027	-5.44815	25.6673	9.41615	2.90889	-186.691	-8.10147	69.4043	-20.6032	-3.82519	18.9339	9.54586	11.0024	0.72503	-32.2601	-2.25677	0.85705	33.6599	5.01257	-100.602	-37.3017	7.16208	-72.5395
83		-0.69634	2.75	1	0	1	0	-193.721	25.4211	-76.7601	2.73155	-5.02856	-18.5188	-57.3764	19.3624	3.19379	180.575	7.80312	-4.12408	62.7979	43.5845	-19.509	-4.30188	8.46292	-4.28376	29.686	5.93682	-4.6134	27.0043	7.40596	2.92179	-205.145	-10.1935	81.0676	-22.5158	-4.20551	19.5972	10.0372	8.6982	0.75092	-36.5186	-1.79397	1.14133	33.3323	4.66898	-101.27	-38.9374	9.10662	-77.0051
84		-0.70682	2.76	1	0	1	0	-211.675	29.1067	-76.6453	0.63351	-4.76507	-19.3015	-47.311	16.5858	2.58895	163.099	7.95238	-3.65415	70.1348	46.3787	-21.8058	-3.60341	8.92255	-4.46731	25.3406	3.36619	-3.77548	27.3217	5.14175	2.65039	-221.612	-13.6833	88.3746	-24.5986	-4.66341	20.3202	10.2457	6.58637	0.82527	-39.7043	-1.37303	1.4118	32.9912	4.32257	-101.994	-39.8798	11.7599	-82.245
85		-0.71731	2.77	1	0	1	0	-227.425	31.4623	-71.6125	-1.63011	-4.45724	-20.0481	-37.5565	13.6507	2.03988	140.647	7.3206	-2.99087	75.5274	48.8831	-23.167	-2.83555	9.40905	-4.67585	21.784	1.442	-3.01586	27.064	2.87989	2.19448	-234.946	-18.1565	91.2747	-26.8298	-5.1962	21.0525	10.2235	4.73735	0.93455	-41.6284	-0.96325	1.6743	32.6443	3.97588	-102.783	-40.0382	14.7915	-87.5744
86		-0.7278	2.78	1	0	1	0	-240.119	33.1362	-62.352	-4.02939	-4.11855	-20.7091	-28.4927	10.7134	1.56209	115.085	6.20513	-2.24224	79.0062	50.4443	-23.0404	-2.02093	9.91594	-4.89769	19.0785	0.17204	-2.35539	26.3943	0.80145	1.6544	-244.218	-22.9506	89.9531	-29.175	-5.79362	21.7497	9.95468	3.20149	1.04339	-42.0057	-0.57384	1.89558	32.2994	3.63254	-103.633	-39.3881	17.8018	-92.1483
87		-0.73826	2.79	1	0	1	0	-249.158	34.5418	-49.8141	-6.52712	-3.7584	-21.2441	-20.4445	7.93629	1.17529	88.542	4.91897	-1.51799	81.153	50.3852	-21.0199	-1.18012	10.43	-5.11528	17.1196	-0.357	-1.84313	25.5594	-0.81215	1.11891	-249.153	-27.0231	84.7173	-31.5938	-6.43635	22.3748	9.45837	2.07552	1.09166	-40.8595	-0.25654	1.99184	31.9635	3.29715	-104.534	-38.022	20.4559	-95.2971
88		-0.74868	2.8	1	0	1	0	-254.523	35.4709	-35.2153	-9.08409	-3.38842	-21.6255	-13.6344	5.45908	0.8868	63.1816	3.63736	-0.90466	82.8981	48.0779	-16.9741	-0.32627	10.9321	-5.30783	15.8031	-0.05016	-1.52653	24.8442	-1.66131	0.64794	-249.963	-28.8929	76.1917	-34.0457	-7.09292	22.9044	8.78885	1.40763	1.03982	-38.4524	-0.04777	1.90358	31.6419	2.9744	-105.469	-36.178	22.3952	-96.4554
89		-0.75906	2.81	1	0	1	0	-256.481	35.6379	-19.8762	-11.6654	-3.02595	-21.8406	-8.15319	3.37577	0.67607	40.8151	2.44523	-0.44341	85.176	43.1831	-11.0739	0.53741	11.3975	-5.454	14.9428	0.87222	-1.38482	24.2991	-1.7089	0.25912	-247.015	-27.3592	65.3292	-36.4921	-7.7199	23.3338	7.97568	1.09511	0.90621	-34.9688	0.07022	1.65254	31.3367	2.6682	-106.414	-34.1506	23.2399	-95.1232
90		-0.76937	2.82	1	0	1	0	-254.902	35.2593	-4.90199	-14.2397	-2.68905	-21.8905	-3.9636	1.72215	0.50533	22.5745	1.40335	-0.13596	88.525	36.0664	-3.82174	1.41643	11.8015	-5.53535	14.2843	1.88111	-1.33363	23.7147	-1.23545	-0.05501	-240.671	-22.5057	53.1589	-38.8971	-8.27142	23.674	7.01149	0.92759	0.75829	-30.4218	0.14637	1.31192	31.0472	2.38146	-107.337	-32.1733	22.7826	-91.0926
91		-0.77959	2.83	1	0	1	0	-248.915	34.9779	8.89696	-16.7709	-2.38895	-21.7847	-0.91925	0.47562	0.33977	8.82987	0.54938	0.03685	92.9818	27.7047	4.05379	2.31986	12.1277	-5.53988	13.6324	2.52264	-1.27668	22.8899	-0.63502	-0.3093	-231.28	-15.6933	40.4777	-41.2279	-8.71333	23.9401	5.94077	0.7159	0.67473	-25.04	0.21392	0.94413	30.7711	2.11628	-108.21	-30.3223	21.1036	-84.5786
92		-0.78973	2.84	1	0	1	0	-237.048	35.2958	20.6003	-19.2108	-2.12631	-21.5381	1.19795	-0.43114	0.15566	-0.65631	-0.11243	0.1002	98.3494	19.0652	11.7865	3.25666	12.3712	-5.46351	12.9511	2.65845	-1.16365	21.8779	-0.16921	-0.52023	-219.218	-8.4216	27.7963	-43.4563	-9.02901	24.143	4.90474	0.37272	0.70694	-19.4871	0.26888	0.56286	30.507	1.87431	-109.007	-28.5443	18.4816	-76.1519
93		-0.79978	2.85	1	0	0	0	-217.384	36.1497	28.8277	-21.494	-1.89267	-21.1764	2.62156	-1.08367	-0.06118	-6.45184	-0.60054	0.07854	104.305	10.7858	18.7061	4.23518	12.5351	-5.3096	12.2907	2.30849	-0.99391	20.8524	0.10422	-0.69357	-204.817	-1.6287	15.4865	-45.5577	-9.21429	24.2907	4.0371	-0.11386	0.86915	-14.4185	0.28032	0.13792	30.2544	1.65619	-109.71	-26.8593	15.2097	-66.5568
94		-0.80974	2.86	1	0	0	0	-187.776	36.8057	32.0748	-23.5337	-1.67425	-20.7421	3.5491	-1.55635	-0.31228	-9.2103	-0.93294	-0.0001	110.242	3.25644	24.3551	5.26098	12.6266	-5.08781	11.6389	1.53178	-0.77657	19.8419	0.25296	-0.81633	-188.348	4.05307	3.66389	-47.5106	-9.27305	24.3892	3.38255	-0.72136	1.14429	-10.1005	0.21142	-0.37492	30.0124	1.46073	-110.31	-25.4504	11.509	-56.4986
95		-0.81962	2.87	1	0	0	0	-146.788	35.9599	29.389	-25.2218	-1.4588	-20.2948	4.11088	-1.8901	-0.5752	-9.54633	-1.11232	-0.09511	115.257	-3.36212	28.5609	6.33255	12.6557	-4.81119	11.0613	0.52589	-0.55649	19.0573	0.36911	-0.88468	-170.064	8.23702	-7.92558	-49.2961	-9.21342	24.4393	2.94856	-1.37668	1.48756	-6.5985	0.04708	-0.99448	29.7775	1.2851	-110.804	-24.4737	7.68329	-46.7619
96		-0.82943	2.88	1	0	0	0	-95.0448	32.4495	20.7562	-26.4427	-1.24301	-19.904	4.3685	-2.08808	-0.80015	-8.04509	-1.13975	-0.15596	118.422	-9.03231	31.2301	7.43846	12.6315	-4.49336	10.7952	-0.39642	-0.43937	19.047	0.48292	-0.92352	-150.234	10.927	-19.0514	-50.8987	-9.04313	24.4364	2.73764	-1.95281	1.83407	-3.9973	-0.18088	-1.64487	29.5458	1.12554	-111.199	-23.8637	4.26836	-38.44
97		-0.83917	2.89	1	0	0	0	-35.7127	26.0285	7.30278	-27.1001	-1.0307	-19.6366	4.34728	-2.13675	-0.93123	-5.34465	-1.03805	-0.14716	119.146	-13.6037	32.0325	8.55938	12.5628	-4.14997	10.7428	-0.98365	-0.47963	19.5809	0.54774	-0.93905	-129.439	12.264	-28.1474	-52.3045	-8.77668	24.38	2.65163	-2.31967	2.09239	-2.24931	-0.40368	-2.1316	29.3157	0.97789	-111.515	-23.3517	1.8612	-32.6184
98		-0.84886	2.9	1	0	0	0	26.1021	17.0506	-8.49206	-27.1405	-0.82941	-19.54	4.07898	-2.0364	-0.93863	-2.15032	-0.84746	-0.07621	117.312	-16.8559	30.5179	9.67385	12.4586	-3.80262	10.2826	-1.13557	-0.60727	19.2604	0.5078	-0.89746	-108.694	12.3141	-33.3259	-53.5065	-8.44654	24.2828	2.47382	-2.40127	2.15315	-1.08076	-0.55462	-2.27168	29.0887	0.83829	-111.786	-22.6145	0.82491	-29.7949
99		-0.85849	2.91	1	0	0	0	84.3194	5.77387	-23.1182	-26.5684	-0.65677	-19.6298	3.62492	-1.81578	-0.83215	0.86486	-0.60553	0.01322	113.211	-18.7311	26.5727	10.7624	12.3286	-3.47757	8.97628	-0.86201	-0.73178	17.1062	0.34759	-0.78637	-88.8273	11.1922	-34.1253	-54.5076	-8.09716	24.165	2.07173	-2.19298	1.94775	-0.24814	-0.5985	-2.04495	28.8697	0.70424	-112.044	-21.4203	1.14265	-29.6431
100		-0.86806	2.92	1	0	0	0	133.158	-7.56786	-33.2296	-25.4507	-0.54608	-19.8849	3.069	-1.52471	-0.65189	3.19864	-0.34205	0.08094	107.512	-19.4002	20.5738	11.8101	12.1807	-3.19967	6.98302	-0.21109	-0.81653	13.4922	0.07724	-0.63832	-69.8998	9.22037	-31.7222	-55.3164	-7.76745	24.0437	1.50828	-1.75374	1.49719	0.31807	-0.54237	-1.58068	28.6646	0.57499	-112.317	-19.6758	2.43472	-31.1509
101		-0.87758	2.93	1	0	0	0	168.681	-22.1983	-36.8029	-23.906	-0.53935	-20.2557	2.49615	-1.21727	-0.44807	4.62612	-0.08472	0.11579	101.133	-19.2245	13.0881	12.8089	12.0205	-2.98767	4.75506	0.73839	-0.84173	9.40777	-0.27802	-0.48517	-51.4132	6.82475	-27.7392	-55.9389	-7.47959	23.9283	0.89573	-1.20079	0.90989	0.66637	-0.42706	-1.04766	28.4794	0.45142	-112.615	-17.3425	4.1638	-33.048
102		-0.88704	2.94	1	0	0	0	189.67	-36.5135	-33.3986	-22.0794	-0.67114	-20.6763	1.9781	-0.93746	-0.25963	5.2082	0.13922	0.1246	94.9558	-18.6892	4.532	13.7592	11.8495	-2.85417	2.73421	1.84494	-0.78656	5.70733	-0.66527	-0.33607	-32.7135	4.24758	-23.1058	-56.3758	-7.24175	23.8217	0.30143	-0.66856	0.33249	0.87899	-0.29612	-0.58246	28.3205	0.33586	-112.937	-14.3909	5.85964	-34.2379
103		-0.89643	2.95	1	0	0	0	197.37	-48.4999	-23.9487	-20.1139	-0.95463	-21.0754	1.56456	-0.71221	-0.10614	5.18023	0.30938	0.11376	89.5822	-18.1822	-4.77324	14.6686	11.6643	-2.80798	1.34508	2.93075	-0.65743	3.0489	-1.00553	-0.19274	-13.2506	1.5289	-17.8033	-56.6214	-7.05857	23.7247	-0.20387	-0.24557	-0.1164	0.98082	-0.17339	-0.27336	28.194	0.23163	-113.273	-10.8889	7.1245	-33.8787
104		-0.90576	2.96	1	0	0	0	194.848	-56.5193	-10.6194	-18.1298	-1.37685	-21.3893	1.27529	-0.55128	0.0044	4.81113	0.41888	0.08598	85.1525	-17.7223	-14.1824	15.5476	11.4596	-2.85412	0.92531	3.82976	-0.49805	1.88185	-1.19823	-0.06595	7.07269	-1.24692	-11.3351	-56.6654	-6.93817	23.6408	-0.56114	0.04054	-0.38636	0.94187	-0.0658	-0.16198	28.1047	0.14219	-113.602	-7.035	7.58598	-31.3072
105		-0.91502	2.97	1	0	0	0	186.21	-59.8923	3.51093	-16.2095	-1.90248	-21.5772	1.10047	-0.45041	0.06921	4.31761	0.4721	0.0413	81.3329	-16.9577	-22.616	16.4041	11.2349	-2.98926	1.36257	4.40875	-0.34677	2.00459	-1.15179	0.01984	27.6727	-3.75729	-3.3191	-56.4993	-6.89202	23.5779	-0.78398	0.20467	-0.50217	0.74483	0.0294	-0.24288	28.055	0.07067	-113.897	-3.10228	6.94074	-26.0516
106		-0.92422	2.98	1	0	0	0	175.27	-59.0173	15.2299	-14.3922	-2.48395	-21.6314	1.01112	-0.39617	0.09175	3.83163	0.47897	-0.02254	77.5943	-15.539	-29.1101	17.2383	10.9981	-3.19949	2.14652	4.63519	-0.20475	2.66273	-0.88067	0.04423	47.6036	-5.27855	6.19517	-56.1231	-6.93002	23.5496	-0.92996	0.2811	-0.52809	0.39418	0.12087	-0.47287	28.044	0.01967	-114.127	0.59794	5.03319	-17.972
107		-0.93338	2.99	1	0	0	0	164.337	-55.0036	22.1842	-12.6856	-3.07322	-21.5773	0.97703	-0.37341	0.08516	3.41307	0.4528	-0.10115	73.5498	-13.561	-33.3413	18.044	10.7612	-3.46459	2.84415	4.58997	-0.0579	3.26193	-0.5284	0.01093	66.1492	-4.75552	16.7039	-55.5457	-7.0534	23.5765	-1.06295	0.29986	-0.51773	-0.15627	0.21406	-0.78371	28.0678	-0.00904	-114.261	3.79672	1.98723	-7.55847
108		-0.94249	3	1	0	0	0	154.044	-49.1873	23.7513	-11.0847	-3.63044	-21.4617	0.97956	-0.37053	0.07107	3.08234	0.40835	-0.17172	69.1536	-11.6163	-35.5425	18.8127	10.5331	-3.76365	3.16295	4.31979	0.10718	3.44824	-0.24425	-0.06067	83.1018	-1.44788	27.2082	-54.7798	-7.25043	23.6843	-1.27589	0.27229	-0.49454	-1.04832	0.29849	-1.07647	28.1203	-0.01521	-114.279	6.3537	-1.76703	4.02256
109		-0.95158	3.01	1	0	0	0	143.921	-42.7105	21.2269	-9.58542	-4.12988	-21.3324	1.00807	-0.38007	0.06388	2.82905	0.35725	-0.20423	64.6661	-10.4726	-36.1121	19.5379	10.3145	-4.07733	2.98807	3.77775	0.29453	3.05367	-0.10698	-0.14643	98.8108	4.38815	36.2	-53.8383	-7.49632	23.8942	-1.63027	0.18352	-0.44264	-2.37432	0.35689	-1.22749	28.1948	-0.00038	-114.174	8.25985	-5.67907	15.3813
110		-0.96065	3.02	1	0	0	0	133.061	-36.1253	16.7836	-8.19103	-4.56009	-21.2195	1.05364	-0.39788	0.06272	2.61594	0.30443	-0.18997	60.3378	-10.7171	-35.3847	20.2169	10.0987	-4.38765	2.56391	3.00904	0.48645	2.30952	-0.15491	-0.21641	114.204	11.6837	42.2351	-52.73	-7.75669	24.2093	-2.06161	0.0316	-0.34042	-4.0134	0.39977	-1.16956	28.285	0.03239	-113.955	9.60349	-9.25628	25.3686
111		-0.9697	3.03	1	0	0	0	120.755	-29.543	11.9557	-6.91375	-4.91702	-21.1335	1.11321	-0.42285	0.06704	2.40868	0.25024	-0.14529	56.1347	-12.4882	-33.6321	20.8493	9.87453	-4.67804	2.20316	2.28971	0.6677	1.56258	-0.40598	-0.24976	130.373	19.4439	44.8195	-51.454	-7.995	24.6147	-2.44822	-0.11467	-0.23233	-5.7295	0.47015	-0.97191	28.3857	0.0794	-113.64	10.4942	-12.1511	33.2755
112		-0.97874	3.04	1	0	0	0	107.015	-23.2064	7.04464	-5.77017	-5.20052	-21.0771	1.19257	-0.45644	0.08065	2.20104	0.1958	-0.09193	51.7883	-15.4117	-31.0735	21.4329	9.63193	-4.93507	2.02999	1.92445	0.84111	0.985	-0.84016	-0.24424	147.813	27.3367	44.5866	-50.0004	-8.18022	25.0889	-2.71538	-0.16642	-0.19751	-7.32355	0.5883	-0.76329	28.4929	0.13702	-113.254	10.9824	-14.1765	38.7856
113		-0.98776	3.05	1	0	0	0	92.5941	-17.4856	1.7014	-4.77282	-5.41582	-21.0564	1.30037	-0.50145	0.09964	2.0074	0.14369	-0.04502	47.0097	-18.9079	-27.7058	21.9636	9.36628	-5.1492	2.09547	1.92413	1.00017	0.70578	-1.35586	-0.19952	166.282	35.4261	42.5496	-48.3584	-8.29055	25.6157	-2.85673	-0.12664	-0.24558	-8.75196	0.69618	-0.59528	28.6027	0.20169	-112.823	11.0666	-15.1987	41.6502
114		-0.99678	3.06	1	0	0	0	78.4311	-12.4853	-3.92647	-3.92443	-5.57114	-21.0819	1.44172	-0.55993	0.11389	1.84079	0.09514	-0.01191	41.6356	-22.6607	-23.1527	22.4348	9.07919	-5.31123	2.2203	1.97509	1.13291	0.68575	-1.75436	-0.11509	185.464	43.4725	38.993	-46.5217	-8.31301	26.1834	-2.97781	-0.1069	-0.30574	-10.3505	0.6732	-0.43543	28.7109	0.26953	-112.377	10.7384	-15.0615	41.4707
115		-1.0058	3.07	1	0	0	0	65.2003	-8.11061	-8.47545	-3.2185	-5.67387	-21.1562	1.61506	-0.6312	0.11597	1.70147	0.05024	0.00612	35.6368	-26.8175	-16.9445	22.8388	8.77534	-5.40685	1.94654	1.76653	1.24722	0.60083	-1.86089	-0.00727	205.38	50.7069	32.961	-44.4865	-8.23892	26.7704	-3.23684	-0.22075	-0.30736	-12.6197	0.4339	-0.24803	28.8137	0.33565	-111.951	10.0057	-13.6754	37.9209
116		-1.01483	3.08	1	0	0	0	53.3971	-4.34001	-10.1018	-2.64148	-5.73134	-21.261	1.81326	-0.71185	0.10303	1.58359	0.01013	0.0097	29.0373	-31.6757	-9.06673	23.1674	8.45735	-5.41688	1.05888	1.28601	1.3403	0.2271	-1.66453	0.09994	226.067	56.3257	23.181	-42.2499	-8.05813	27.3356	-3.65242	-0.46909	-0.24446	-15.5741	0.01924	-0.04753	28.9073	0.39432	-111.581	8.8967	-11.1087	31.0623
117		-1.02386	3.09	1	0	0	0	43.5941	-1.27659	-7.96326	-2.1732	-5.75212	-21.3605	2.0295	-0.79838	0.07507	1.49249	-0.02195	-0.00153	21.8593	-37.1108	-0.10573	23.4131	8.12429	-5.32448	-0.257	0.7037	1.37455	-0.35964	-1.27147	0.19716	247.171	59.8869	9.50743	-39.8116	-7.76022	27.8258	-4.11057	-0.76922	-0.155	-18.7836	-0.43875	0.12134	28.9883	0.43986	-111.299	7.46888	-7.59071	21.481
118		-1.0329	3.1	1	0	0	0	36.3822	0.83138	-2.66197	-1.7869	-5.74622	-21.4182	2.25623	-0.88709	0.03413	1.44752	-0.04044	-0.02698	14.1266	-42.4138	9.0734	23.5702	7.77609	-5.12255	-1.78614	0.18207	1.32901	-1.0148	-0.83646	0.28549	267.977	61.2051	-6.75455	-37.1767	-7.34292	28.1915	-4.52512	-1.04513	-0.07294	-21.8863	-0.80849	0.2411	29.0542	0.468	-111.131	5.84174	-3.57382	10.457
119		-1.04195	3.11	1	0	0	0	32.0794	1.61014	4.21837	-1.45171	-5.72637	-21.4093	2.47797	-0.97128	-0.01646	1.4644	-0.03888	-0.06077	5.88382	-46.714	17.6002	23.6345	7.41763	-4.81614	-3.31617	-0.0607	1.23785	-1.60693	-0.59613	0.36234	287.623	60.3973	-23.3619	-34.3564	-6.81776	28.399	-4.83921	-1.23105	-0.0264	-24.5364	-0.98909	0.32877	29.1041	0.47746	-111.082	4.18811	0.25918	-0.14842
120		-1.05101	3.12	1	0	0	0	30.526	0.82055	10.4767	-1.13761	-5.7085	-21.3284	2.67284	-1.04221	-0.07065	1.53914	-0.0139	-0.09049	-2.77001	-49.4087	24.6082	23.604	7.05757	-4.42134	-4.57489	0.18321	1.14875	-1.91777	-0.7466	0.41482	305.229	58.1732	-37.487	-31.368	-6.20788	28.4388	-5.00037	-1.28171	-0.03056	-26.4133	-0.94788	0.39787	29.1383	0.47009	-111.136	2.68471	3.31913	-8.78943
121		-1.06007	3.13	1	0	0	0	31.0572	-1.37486	13.9992	-0.82121	-5.7085	-21.1943	2.81821	-1.09221	-0.11568	1.64393	0.03125	-0.10111	-11.5571	-50.1804	29.1575	23.479	6.70471	-3.96404	-5.60385	0.84368	1.07499	-1.6485	-1.19357	0.4191	319.955	55.5395	-46.2151	-28.2336	-5.54252	28.3363	-5.07001	-1.23082	-0.06387	-27.8383	-0.76834	0.43574	29.1591	0.44936	-111.268	1.49505	5.42935	-15.0031
122		-1.06912	3.14	1	0	0	0	32.7278	-4.44415	13.8626	-0.48989	-5.73781	-21.0436	2.89535	-1.11594	-0.13741	1.73898	0.08698	-0.08412	-19.8972	-48.8546	30.3167	23.2645	6.36597	-3.48013	-6.81405	1.61123	1.01718	-0.60728	-1.61734	0.35879	330.946	53.0177	-47.4857	-24.9803	-4.8541	28.1489	-5.23884	-1.17103	-0.08637	-29.7877	-0.59066	0.41985	29.1703	0.4186	-111.451	0.75663	6.71473	-19.071
123		-1.07818	3.15	1	0	0	0	34.5926	-7.75167	10.5434	-0.14097	-5.80122	-20.9132	2.89315	-1.11049	-0.13116	1.78806	0.14162	-0.04361	-27.0824	-45.5188	27.5947	22.9737	6.04608	-3.01397	-8.2959	2.27857	1.00193	0.99742	-1.83962	0.24472	337.392	50.5579	-40.839	-21.6432	-4.17717	27.95	-5.63948	-1.14923	-0.08178	-32.7876	-0.4815	0.35712	29.1768	0.38074	-111.666	0.55587	7.35522	-21.3531
124		-1.08722	3.16	1	0	0	0	35.7834	-10.8119	5.06544	0.22025	-5.89777	-20.8296	2.80897	-1.07503	-0.10119	1.76228	0.1866	0.00809	-32.6037	-40.7792	21.4613	22.6261	5.74674	-2.60965	-9.6049	2.80944	1.05755	2.62909	-1.90953	0.10008	338.789	48.1526	-27.4629	-18.2655	-3.54198	27.8107	-6.24694	-1.14289	-0.05967	-36.3752	-0.4206	0.28489	29.1841	0.33883	-111.896	0.91877	7.51869	-22.1432
125		-1.09626	3.17	1	0	0	0	35.7082	-13.3465	-1.53789	0.58118	-6.02318	-20.809	2.64843	-1.01114	-0.05249	1.6507	0.2183	0.05767	-36.1388	-35.6764	13.2696	22.243	5.46549	-2.29789	-10.4856	3.12203	1.17462	3.93188	-1.84843	-0.06619	334.807	45.941	-9.72085	-14.895	-2.96591	27.7873	-7.02017	-1.14219	-0.0257	-39.9767	-0.40585	0.23004	29.1978	0.29596	-112.126	1.80831	7.34541	-21.7083
126		-1.10529	3.18	1	0	0	0	34.2766	-15.2886	-7.97187	0.92685	-6.17132	-20.8571	2.42209	-0.92172	0.01394	1.4714	0.23755	0.09302	-37.3947	-31.311	4.58401	21.8467	5.19572	-2.08945	-11.1331	3.12314	1.32986	4.87403	-1.59546	-0.25748	325.04	43.8951	9.37263	-11.5854	-2.45312	27.9116	-7.99258	-1.14969	0.02222	-43.4736	-0.46444	0.19395	29.2226	0.25506	-112.346	3.11055	6.90474	-20.2253
127		-1.11431	3.19	1	0	0	0	31.7109	-16.8917	-12.7012	1.24578	-6.33647	-20.9641	2.1397	-0.80826	0.09612	1.25815	0.25066	0.10569	-36.2107	-28.572	-3.31048	21.4602	4.92703	-1.9774	-11.658	2.8928	1.51707	5.39997	-1.16129	-0.46896	309.2	41.9879	26.7232	-8.39659	-1.99871	28.1853	-9.16106	-1.12098	0.07619	-46.581	-0.57796	0.16771	29.262	0.21877	-112.546	4.58512	6.17357	-17.783
128		-1.12335	3.2	1	0	0	0	28.3993	-18.5836	-14.7403	1.53092	-6.5172	-21.105	1.80779	-0.66938	0.17968	1.04652	0.26711	0.09747	-32.6593	-27.9578	-9.46567	21.106	4.64624	-1.94173	-11.9469	2.52941	1.69632	5.33212	-0.61089	-0.67079	287.206	40.4104	39.9569	-5.39154	-1.58983	28.5818	-10.4376	-1.03342	0.11787	-48.5311	-0.70073	0.14139	29.316	0.18883	-112.717	5.88161	5.02341	-14.3485
129		-1.13239	3.21	1	0	0	0	25.0171	-20.4664	-14.1633	1.78071	-6.71597	-21.2504	1.42955	-0.50284	0.24042	0.87429	0.29209	0.08026	-26.983	-29.3335	-13.2498	20.8041	4.34071	-1.95396	-12.0235	1.91662	1.74763	4.61164	0.04783	-0.81063	258.93	39.2008	47.9167	-2.63412	-1.20893	29.0577	-11.7383	-0.96669	0.13162	-48.5976	-0.81909	0.10882	29.3809	0.16601	-112.846	6.70577	3.28562	-9.77288
130		-1.14147	3.22	1	0	0	0	22.3627	-21.9973	-11.7173	2.00135	-6.93323	-21.3769	1.00979	-0.3112	0.262	0.77534	0.32133	0.06593	-19.6434	-31.7927	-14.4636	20.5712	4.0042	-1.98307	-12.0858	0.88308	1.54312	3.37857	0.83016	-0.84652	224.345	37.7749	50.5708	-0.19049	-0.84232	29.5649	-12.9915	-1.02808	0.11244	-46.3386	-0.92523	0.07375	29.451	0.15058	-112.919	6.93389	0.9564	-4.17888
131		-1.1506	3.23	1	0	0	0	20.9341	-22.0935	-8.36971	2.20544	-7.16066	-21.471	0.56492	-0.10795	0.24109	0.76669	0.34043	0.05956	-11.4282	-33.8509	-13.4903	20.4185	3.64216	-2.00324	-12.2452	-0.51928	1.05244	1.8508	1.65313	-0.7812	184.086	34.9622	48.8561	1.87517	-0.48947	30.0598	-14.0815	-1.2481	0.06272	-41.4736	-0.96668	0.04783	29.5202	0.14205	-112.928	6.5597	-1.67641	1.71909
132		-1.15979	3.24	1	0	0	0	20.6466	-19.5813	-5.20088	2.40676	-7.37731	-21.5297	0.12537	0.08116	0.17926	0.83937	0.32475	0.06089	-3.32021	-34.0099	-11.1908	20.3485	3.27305	-2.00112	-12.4692	-2.01913	0.36334	0.24445	2.31445	-0.65914	139.694	29.7041	44.3841	3.51044	-0.16715	30.5125	-14.8866	-1.57623	-0.01641	-34.0425	-0.86539	0.04113	29.5825	0.13867	-112.873	5.61183	-4.17642	6.92345
133		-1.16906	3.25	1	0	0	0	20.7739	-13.8106	-3.07811	2.61347	-7.55186	-21.5621	-0.26993	0.2196	0.08459	0.95046	0.23888	0.06783	3.76448	-31.4815	-8.48831	20.355	2.92395	-1.97765	-12.7499	-3.32379	-0.3736	-1.24355	2.63563	-0.53561	93.3667	21.9591	38.5605	4.68338	0.09757	30.9106	-15.361	-1.94687	-0.12441	-24.6248	-0.58482	0.05808	29.6325	0.1377	-112.766	4.10876	-6.15945	10.573
134		-1.17842	3.26	1	0	0	0	20.1449	-4.9056	-2.12317	2.82251	-7.65089	-21.5835	-0.57425	0.26041	-0.02323	1.01489	0.03791	0.0803	9.11522	-26.5552	-6.0055	20.424	2.62132	-1.94253	-13.2264	-4.30222	-1.03528	-2.44387	2.60048	-0.44802	47.5883	12.7927	31.6954	5.38683	0.28202	31.2496	-15.5303	-2.35128	-0.25491	-14.2157	-0.15935	0.0971	29.6646	0.13558	-112.628	2.04855	-7.30625	11.9257
135		-1.18789	3.27	1	0	0	0	17.4231	6.66303	-1.60461	3.01809	-7.64576	-21.6051	-0.73041	0.14879	-0.12037	0.89825	-0.32701	0.10052	12.2972	-20.2249	-4.04199	20.5357	2.38222	-1.90658	-14.1303	-5.03973	-1.5955	-3.23437	2.33184	-0.40571	5.00939	3.49534	23.0215	5.6395	0.37645	31.5194	-15.4266	-2.84618	-0.39743	-3.9287	0.34857	0.14785	29.6733	0.12782	-112.486	-0.56078	-7.3564	10.3659
136		-1.19747	3.28	1	0	0	0	11.2463	20.4433	-0.29372	3.17185	-7.5123	-21.6274	-0.66917	-0.17178	-0.18508	0.41455	-0.89752	0.12948	13.1967	-13.4296	-2.80446	20.6676	2.21224	-1.87839	-15.6216	-5.65175	-2.06834	-3.53788	1.99403	-0.40359	-31.5984	-5.09336	11.5461	5.48759	0.38117	31.6967	-15.0722	-3.45915	-0.53251	5.19693	0.8927	0.19636	29.6533	0.10938	-112.375	-3.68535	-6.25805	5.76512
137		-1.20717	3.29	1	0	0	0	0.50798	35.4717	3.10817	3.24313	-7.23074	-21.6366	-0.30231	-0.75264	-0.19282	-0.6614	-1.69017	0.16485	11.8785	-6.61719	-2.6031	20.7977	2.10933	-1.86629	-17.6158	-6.01401	-2.37692	-3.2553	1.71705	-0.43527	-59.7128	-12.4396	-3.04968	5.0051	0.30221	31.7489	-14.5049	-4.09412	-0.61909	12.3202	1.42797	0.22994	29.5995	0.07549	-112.324	-7.27913	-4.2295	-1.39436
138		-1.21698	3.3	1	0	0	0	-15.0698	49.6401	9.66571	3.1838	-6.79624	-21.6055	0.48172	-1.62431	-0.12335	-2.5594	-2.6656	0.19829	8.34929	0.14091	-3.78213	20.9047	2.06849	-1.88164	-19.7748	-5.81052	-2.36339	-2.22596	1.56649	-0.48921	-77.5826	-18.1186	-20.0419	4.28824	0.15186	31.6442	-13.7623	-4.57238	-0.61011	16.8863	1.88863	0.23304	29.5073	0.02227	-112.357	-11.2539	-1.60842	-10.323
139		-1.22691	3.31	1	0	1	1	-34.5488	60.2236	20.1016	2.94936	-6.23178	-21.4964	1.79576	-2.77148	0.01228	-5.45052	-3.69905	0.2086	2.61921	6.80482	-6.49152	20.967	2.08406	-1.93874	-21.7456	-4.84201	-1.94246	-0.34397	1.5751	-0.55926	-84.7071	-21.9603	-37.9347	3.4454	-0.05211	31.3631	-12.8303	-4.75533	-0.49679	18.6651	2.21612	0.19755	29.3735	-0.05288	-112.488	-15.432	1.27031	-20.1349
[truncated: 260 more columns]
