# Supplementary material for: Instantaneous Metabolic Cost of Walking: Joint-Space Dynamic Model with Subject-Specific Heat Rate
Source: PLoS One. 2016 Dec 28;11(12):e0168070. doi: 10.1371/journal.pone.0168070 (PMC5193358; doi:10.1371/journal.pone.0168070)
Supplement: S1 File — (ZIP) [file pone.0168070.s001.zip › MEE-v2-Portable/85walk_Right1.xlsx]

## Sheet: 85walk_Right1
	85walk04.c3d	85walk04.c3d	85walk04.c3d	85walk04.c3d	85walk04.c3d	85walk04.c3d	85walk04.c3d	85walk04.c3d	85walk04.c3d	85walk04.c3d	85walk04.c3d	85walk04.c3d	85walk04.c3d	85walk04.c3d	85walk04.c3d	85walk04.c3d	85walk04.c3d	85walk04.c3d	85walk04.c3d	85walk04.c3d	85walk04.c3d	85walk04.c3d	85walk04.c3d	85walk04.c3d	85walk04.c3d	85walk04.c3d	85walk04.c3d	85walk04.c3d	85walk04.c3d	85walk04.c3d	85walk04.c3d	85walk04.c3d	85walk04.c3d	85walk04.c3d	85walk04.c3d	85walk04.c3d	85walk04.c3d	85walk04.c3d	85walk04.c3d	85walk04.c3d	85walk04.c3d	85walk04.c3d	85walk04.c3d	85walk04.c3d	85walk04.c3d	85walk04.c3d	85walk04.c3d	85walk04.c3d	85walk04.c3d
	Average Speed	COG	TIME	RIGHT_STANCE	RIGHT_STANCE_HEEL_SWITCH	LEFT_STANCE	LEFT_STANCE_HEEL_SWITCH	Right Ankle Angular Velocity	Right Ankle Angular Velocity	Right Ankle Angular Velocity	Right Ankle Joint Angle	Right Ankle Joint Angle	Right Ankle Joint Angle	Right Ankle Moment	Right Ankle Moment	Right Ankle Moment	Right Ankle Power	Right Ankle Power	Right Ankle Power	Right Hip Angular Velocity	Right Hip Angular Velocity	Right Hip Angular Velocity	Right Hip Joint Angle	Right Hip Joint Angle	Right Hip Joint Angle	Right Hip Moment	Right Hip Moment	Right Hip Moment	Right Hip Power	Right Hip Power	Right Hip Power	Right Knee Angular Velocity	Right Knee Angular Velocity	Right Knee Angular Velocity	Right Knee Joint Angle	Right Knee Joint Angle	Right Knee Joint Angle	Right Knee Moment	Right Knee Moment	Right Knee Moment	Right Knee Power	Right Knee Power	Right Knee Power	Right Elbow Angle	Right Elbow Angle	Right Elbow Angle	Right Elbow Angular Velocity	Right Elbow Angular Velocity	Right Elbow Angular Velocity
	METRIC	LINK_MODEL_BASED	FRAME_NUMBERS	DERIVED	DERIVED	DERIVED	DERIVED	LINK_MODEL_BASED	LINK_MODEL_BASED	LINK_MODEL_BASED	LINK_MODEL_BASED	LINK_MODEL_BASED	LINK_MODEL_BASED	LINK_MODEL_BASED	LINK_MODEL_BASED	LINK_MODEL_BASED	LINK_MODEL_BASED	LINK_MODEL_BASED	LINK_MODEL_BASED	LINK_MODEL_BASED	LINK_MODEL_BASED	LINK_MODEL_BASED	LINK_MODEL_BASED	LINK_MODEL_BASED	LINK_MODEL_BASED	LINK_MODEL_BASED	LINK_MODEL_BASED	LINK_MODEL_BASED	LINK_MODEL_BASED	LINK_MODEL_BASED	LINK_MODEL_BASED	LINK_MODEL_BASED	LINK_MODEL_BASED	LINK_MODEL_BASED	LINK_MODEL_BASED	LINK_MODEL_BASED	LINK_MODEL_BASED	LINK_MODEL_BASED	LINK_MODEL_BASED	LINK_MODEL_BASED	LINK_MODEL_BASED	LINK_MODEL_BASED	LINK_MODEL_BASED	LINK_MODEL_BASED	LINK_MODEL_BASED	LINK_MODEL_BASED	LINK_MODEL_BASED	LINK_MODEL_BASED	LINK_MODEL_BASED
	PROCESSED	PROCESSED	ORIGINAL	PROCESSED	PROCESSED	PROCESSED	PROCESSED	PROCESSED	PROCESSED	PROCESSED	PROCESSED	PROCESSED	PROCESSED	PROCESSED	PROCESSED	PROCESSED	PROCESSED	PROCESSED	PROCESSED	PROCESSED	PROCESSED	PROCESSED	PROCESSED	PROCESSED	PROCESSED	PROCESSED	PROCESSED	PROCESSED	PROCESSED	PROCESSED	PROCESSED	PROCESSED	PROCESSED	PROCESSED	PROCESSED	PROCESSED	PROCESSED	PROCESSED	PROCESSED	PROCESSED	PROCESSED	PROCESSED	PROCESSED	PROCESSED	PROCESSED	PROCESSED	PROCESSED	PROCESSED	PROCESSED
ITEM	1	X	1	1	1	1	1	X	Y	Z	X	Y	Z	X	Y	Z	X	Y	Z	X	Y	Z	X	Y	Z	X	Y	Z	X	Y	Z	X	Y	Z	X	Y	Z	X	Y	Z	X	Y	Z	X	Y	Z	X	Y	Z
1	0.70594	0.70403	1.27	1	1	0	0	-16.8298	-50.1077	-34.9479	4.28398	1.89824	9.27357	0.31321	0.22507	-0.26592	-1.44506	-0.54645	0.29998	1.08718	16.7258	-3.35163	25.3132	0.75926	-2.43742	-17.6089	3.62175	2.10867	-1.59723	-0.23645	-0.95587	-63.0202	4.57473	42.5112	-0.93715	1.05736	-25.9545	-12.0397	2.54307	0.04954	18.789	0.73409	-0.01886	34.7147	1.1864	115.563	-14.6093	-6.38429	17.1686
2		0.69471	1.28	1	0	0	0	-32.7004	-63.6919	-44.6784	4.05284	1.28948	8.90579	1.13059	0.52723	-0.40824	-3.33344	-0.94179	0.42879	-3.31615	17.4869	-3.89453	25.3067	0.90183	-2.5426	-17.839	2.12624	1.22903	-1.00419	-0.65759	-1.21696	-61.276	5.59061	53.4972	-1.58719	1.08788	-25.4621	-11.3498	2.02447	-0.13297	19.29	0.85347	-0.13359	34.5674	1.23167	115.743	-13.8884	-6.21833	16.9149
3		0.68527	1.29	1	0	0	0	-50.2717	-73.2218	-50.6996	3.64695	0.55591	8.46328	2.48751	0.9673	-0.59464	-5.90921	-1.39928	0.5448	-8.71221	17.4168	-5.42763	25.2504	1.04361	-2.658	-17.6328	0.19189	0.04601	0.39184	-1.12228	-1.32808	-53.5112	6.99492	59.943	-2.18436	1.1257	-24.8816	-10.3577	1.26204	-0.36137	17.2263	0.87821	-0.29182	34.4295	1.27586	115.912	-12.889	-5.46725	15.5211
4		0.67571	1.3	1	0	0	0	-66.62	-76.7375	-53.429	3.05981	-0.24479	7.98178	4.3921	1.52009	-0.77948	-9.01312	-1.82649	0.62503	-14.4137	16.5247	-8.10044	25.1373	1.17266	-2.79063	-17.8845	-1.47972	-0.99193	2.53033	-1.40234	-1.2293	-43.1121	9.00267	62.7325	-2.68202	1.17666	-24.2585	-9.33514	0.45564	-0.57625	13.6655	0.79629	-0.44911	34.3028	1.31731	116.06	-11.8554	-4.28885	13.2037
5		0.66603	1.31	1	0	0	0	-78.8802	-73.4732	-54.7525	2.31735	-1.04038	7.48217	6.74243	2.12596	-0.91362	-12.2753	-2.10311	0.65085	-19.6511	14.8132	-11.4829	24.9684	1.27649	-2.94713	-19.0478	-2.48725	-1.5765	5.03545	-1.3828	-0.9529	-33.632	11.5541	63.7655	-3.07315	1.24802	-23.6194	-8.43502	-0.2727	-0.72026	9.89244	0.60557	-0.55639	34.1865	1.35442	116.179	-11.0195	-2.85049	10.2082
6		0.65624	1.32	1	0	0	0	-85.2852	-64.2099	-56.5474	1.47151	-1.76034	6.96341	9.36953	2.71203	-0.95995	-15.1895	-2.14097	0.6066	-23.7598	12.5244	-14.3705	24.7522	1.34669	-3.12669	-20.7857	-3.01992	-1.73865	7.4853	-1.1411	-0.61038	-27.4289	14.0869	64.3085	-3.38306	1.34333	-22.972	-7.53981	-0.99059	-0.75517	6.6074	0.29583	-0.5712	34.0779	1.38562	116.261	-10.5231	-1.24104	6.67442
7		0.64634	1.33	1	0	0	0	-85.3765	-50.9723	-59.7639	0.58533	-2.35117	6.41192	12.0907	3.21169	-0.8968	-17.2345	-1.92767	0.47866	-26.315	10.1131	-15.2976	24.5023	1.38511	-3.31607	-22.6962	-3.43227	-1.64718	9.63153	-0.83549	-0.33763	-25.3406	15.9581	64.6722	-3.65244	1.45804	-22.3182	-6.4777	-1.84691	-0.65905	3.9523	-0.13523	-0.46161	33.9733	1.40945	116.303	-10.4207	0.40693	2.87048
8		0.63634	1.34	1	0	0	0	-79.5103	-36.3487	-64.3949	-0.27845	-2.7851	5.81141	14.7319	3.57422	-0.71326	-17.9524	-1.52952	0.25988	-27.3516	7.97741	-13.3798	24.235	1.40366	-3.4916	-24.4765	-3.94627	-1.44748	11.2795	-0.60586	-0.21643	-27.0147	17.1039	64.8983	-3.92333	1.58293	-21.66	-5.10196	-2.9542	-0.42234	1.76869	-0.67576	-0.21775	33.8686	1.42514	116.304	-10.6984	1.81771	-0.62885
9		0.62625	1.35	1	0	0	0	-68.4677	-22.8356	-69.4106	-1.06249	-3.06215	5.15145	17.1286	3.77081	-0.4089	-17.0155	-1.0624	-0.04314	-27.5434	6.40507	-8.73615	23.963	1.41865	-3.62717	-25.7604	-4.69456	-1.26027	12.2721	-0.56598	-0.24599	-31.3375	17.9988	64.9249	-4.22917	1.7123	-20.9987	-3.2762	-4.37389	-0.0486	-0.21123	-1.30875	0.14212	33.7602	1.43306	116.272	-11.2699	2.70217	-3.22735
10		0.61609	1.36	1	0	0	0	-53.4593	-12.2478	-72.8847	-1.71803	-3.20637	4.43793	19.1419	3.80152	-0.00043	-14.3609	-0.64224	-0.39502	-27.9406	5.77711	-2.26641	23.6892	1.44619	-3.70349	-26.2725	-5.81614	-1.19824	12.7077	-0.84555	-0.38977	-36.935	18.9056	64.3656	-4.58948	1.8467	-20.337	-0.93051	-6.1375	0.44417	-2.20349	-1.98577	0.57338	33.6454	1.43429	116.221	-11.9719	2.96994	-4.74562
11		0.60586	1.37	1	0	0	0	-36.2396	-5.3455	-72.7285	-2.20999	-3.25622	3.69929	20.686	3.69883	0.47448	-10.318	-0.34045	-0.71882	-29.4412	6.60498	4.82654	23.406	1.50218	-3.71366	-25.89	-7.45791	-1.35019	12.8732	-1.60467	-0.61309	-42.4634	19.4337	62.5715	-5.00984	1.98661	-19.6837	1.91478	-8.24557	1.02291	-4.28727	-2.59812	1.00722	33.5237	1.42968	116.16	-12.5585	2.7318	-5.41686
12		0.59558	1.38	1	0	0	0	-18.9453	-1.92469	-67.5934	-2.52295	-3.25296	2.98274	21.7401	3.52085	0.9692	-5.56836	-0.17402	-0.91888	-32.5202	9.16546	11.3881	23.0989	1.60239	-3.6642	-24.6507	-9.70708	-1.74336	13.0264	-2.95965	-0.8795	-46.6086	18.9639	58.8867	-5.4823	2.12641	-19.0554	5.17277	-10.6434	1.64806	-6.38348	-3.00868	1.36456	33.3974	1.41952	116.1	-12.7196	2.14817	-5.56805
13		0.58525	1.39	1	0	0	0	-3.60169	-1.17478	-57.3914	-2.66382	-3.23223	2.34287	22.3401	3.3346	1.44888	-0.91637	-0.12217	-0.93228	-37.2528	13.1248	16.5398	22.7513	1.75863	-3.57138	-22.8387	-12.5528	-2.33471	13.3779	-4.87628	-1.14677	-48.2463	17.1826	52.924	-5.98542	2.25606	-18.4752	8.68792	-13.1978	2.28947	-8.25243	-3.10057	1.58881	33.2724	1.40367	116.044	-12.169	1.40673	-5.56057
14		0.57489	1.4	1	0	0	0	8.43115	-1.97259	-43.3489	-2.65835	-3.21894	1.82795	22.5618	3.19643	1.89685	2.99179	-0.14335	-0.75858	-43.4104	17.6232	19.7306	22.3478	1.97369	-3.45507	-20.8797	-15.8423	-3.02352	14.091	-7.12874	-1.36536	-46.816	14.1649	45.0266	-6.48818	2.36508	-17.9683	12.2356	-15.7018	2.92925	-9.54601	-2.8138	1.67774	33.157	1.38152	115.991	-10.7482	0.81466	-5.97085
15		0.56452	1.41	1	0	0	0	16.7561	-3.20831	-27.7057	-2.54253	-3.22469	1.4677	22.4951	3.13789	2.30729	5.84593	-0.19188	-0.45805	-50.5677	21.6837	20.6901	21.8765	2.2393	-3.33498	-19.1046	-19.2768	-3.66071	15.2022	-9.35923	-1.48111	-42.4544	10.3432	36.5291	-6.95801	2.44469	-17.5508	15.6021	-17.9248	3.55145	-9.95881	-2.19857	1.69165	33.0604	1.35169	115.935	-8.44753	0.75226	-7.51821
16		0.55415	1.42	1	0	0	0	21.7814	-4.21255	-13.1711	-2.35285	-3.24968	1.26547	22.2182	3.16147	2.67745	7.65317	-0.23894	-0.13693	-58.1482	24.5803	19.6177	21.3303	2.53818	-3.22854	-17.6653	-22.5644	-4.09831	16.5825	-11.2044	-1.46173	-35.7659	6.4101	29.2098	-7.36763	2.49031	-17.2206	18.6664	-19.7111	4.13813	-9.36939	-1.42576	1.72746	32.9913	1.31199	115.857	-5.39434	1.47964	-10.6896
17		0.5438	1.43	1	0	0	0	24.3354	-4.93763	-2.33024	-2.1203	-3.28934	1.19661	21.7855	3.2453	3.00375	8.60864	-0.28203	0.0774	-65.4009	25.9498	17.3958	20.7087	2.84992	-3.14646	-16.5697	-25.5684	-4.25843	17.9479	-12.3771	-1.33421	-27.6363	3.04895	24.4182	-7.69812	2.50292	-16.9572	21.3762	-21.0615	4.6762	-7.88673	-0.7166	1.87423	32.9567	1.25998	115.739	-1.86282	3.02525	-15.5091
18		0.53347	1.44	1	0	0	0	25.3814	-5.71436	2.8606	-1.86777	-3.34058	1.21238	21.2298	3.35325	3.28349	8.99036	-0.33431	0.06872	-71.4548	25.6056	15.3788	20.0188	3.15656	-3.08748	-15.7141	-28.2772	-4.14712	18.9448	-12.627	-1.18833	-19.1667	0.76702	22.7116	-7.94119	2.48826	-16.7298	23.7053	-22.1125	5.16216	-5.82428	-0.27793	2.18348	32.9598	1.19363	115.564	1.77174	5.18688	-21.5608
19		0.52321	1.45	1	0	0	0	25.7279	-6.89203	1.53412	-1.60931	-3.40391	1.2485	20.5647	3.44515	3.51727	9.04585	-0.40803	-0.23002	-75.5125	23.3641	14.9129	19.276	3.44333	-3.03635	-14.8707	-30.7293	-3.8373	19.1887	-11.712	-1.133	-11.3712	-0.12676	23.8947	-8.10059	2.45574	-16.5054	25.6816	-23.0491	5.59621	-3.55941	-0.26748	2.65359	32.9997	1.11159	115.321	5.16378	7.55475	-28.0488
20		0.51301	1.46	1	0	0	0	25.7903	-8.66321	-5.64589	-1.35275	-3.48266	1.23853	19.7863	3.48532	3.70449	8.89389	-0.50658	-0.79733	-77.1461	19.1741	16.9089	18.502	3.69754	-2.96611	-13.6288	-33.0465	-3.47986	18.2043	-9.5378	-1.25138	-4.7604	0.38819	26.9676	-8.18836	2.41732	-16.2564	27.3966	-24.0428	5.9723	-1.34888	-0.73423	3.20534	33.0725	1.01357	115.011	8.10932	9.63026	-33.9818
21		0.50289	1.47	1	0	0	0	25.7095	-11.0321	-16.4428	-1.10311	-3.58166	1.13138	18.8827	3.4512	3.83534	8.56034	-0.62385	-1.51247	-76.4688	13.3712	21.5286	17.7197	3.90909	-2.84475	-11.6372	-35.3883	-3.25704	15.76	-6.30128	-1.57901	0.64407	1.93376	30.2047	-8.2178	2.3851	-15.9693	28.9069	-25.2083	6.27382	0.68482	-1.55869	3.67969	33.1726	0.90068	114.647	10.5467	11.027	-38.5322
22		0.49286	1.48	1	0	0	0	25.6699	-13.7855	-27.8461	-0.86276	-3.70562	0.90545	17.8501	3.33815	3.89317	8.09029	-0.74327	-2.20164	-73.947	6.73257	28.1307	16.9487	4.07233	-2.64497	-9.00872	-37.7682	-3.25809	12.3207	-2.45457	-2.09785	4.85342	3.82321	31.7742	-8.20004	2.36792	-15.6516	30.1461	-26.5597	6.48001	2.39971	-2.47738	3.9007	33.2945	0.77525	114.246	12.4697	11.598	-41.3127
23		0.48293	1.49	1	0	0	0	26.0359	-16.5448	-37.1833	-0.62936	-3.85664	0.57013	16.7053	3.15545	3.86687	7.59811	-0.84096	-2.70829	-70.169	0.26797	35.5919	16.2036	4.18769	-2.35218	-6.09521	-40.0604	-3.46557	8.6081	1.42164	-2.76148	7.66004	5.38147	30.3993	-8.14662	2.36903	-15.3282	31.0273	-28.0175	6.57739	3.58022	-3.21245	3.74776	33.4325	0.6402	113.829	13.8336	11.4321	-42.3934
24		0.47309	1.5	1	0	0	0	27.1746	-18.9783	-42.6683	-0.3946	-4.03307	0.15755	15.4828	2.91722	3.7586	7.21437	-0.89736	-2.93187	-65.8902	-5.09616	42.724	15.4941	4.26187	-1.96672	-3.0302	-42.1782	-3.84345	4.90473	4.75609	-3.51772	8.94546	6.24553	25.5283	-8.07167	2.38714	-15.0335	31.5812	-29.4717	6.5673	4.1135	-3.60981	3.17687	33.5805	0.4987	113.413	14.5182	10.7443	-42.0707
25		0.46334	1.51	1	0	0	0	29.1229	-20.9229	-43.5798	-0.14639	-4.23116	-0.2869	14.2251	2.63571	3.58285	6.98662	-0.90415	-2.84228	-61.963	-8.78212	48.5202	14.8218	4.30619	-1.50206	0.04433	-44.0754	-4.33048	1.312	7.13387	-4.26912	9.01254	6.3777	17.4534	-7.98856	2.41957	-14.8044	31.8863	-30.8144	6.46811	4.13031	-3.65229	2.2376	33.7306	0.35421	113.009	14.3983	9.73736	-40.6163
26		0.45366	1.52	1	0	0	0	31.4706	-22.3167	-40.5342	0.12538	-4.44638	-0.71647	12.9737	2.3202	3.3586	6.8451	-0.86049	-2.49164	-58.9561	-10.6869	52.3243	14.1808	4.33308	-0.98098	2.70255	-45.6399	-4.80028	-1.80799	8.40497	-4.85835	8.42879	5.89752	7.53905	-7.90555	2.46323	-14.6697	31.9586	-31.9363	6.30618	3.89114	-3.38725	1.09579	33.8742	0.21046	112.629	13.5144	8.5504	-38.278
27		0.44404	1.53	1	0	0	0	33.6095	-23.1957	-35.4495	0.42369	-4.67386	-1.09809	11.7622	1.97904	3.09905	6.66821	-0.77224	-2.00041	-57.0089	-11.1274	53.9524	13.5621	4.35273	-0.42991	4.59611	-46.7658	-5.13453	-4.12778	8.70905	-5.16341	7.74624	5.06007	-2.01985	-7.82574	2.51397	-14.6387	31.7801	-32.7592	6.1016	3.63882	-2.93607	-0.0026	34.0047	0.07069	112.278	12.1921	7.31344	-35.4666
28		0.43447	1.54	1	0	0	0	35.108	-23.6876	-30.7532	0.74365	-4.90975	-1.42346	10.6104	1.62233	2.81239	6.37092	-0.65291	-1.50818	-56.1086	-10.6369	53.6322	12.9571	4.37108	0.12677	5.75542	-47.4948	-5.30451	-5.69024	8.38344	-5.17679	7.43537	4.26885	-9.00476	-7.74825	2.56776	-14.696	31.3568	-33.2791	5.86543	3.58276	-2.51298	-0.82278	34.1202	-0.06366	111.959	10.9438	6.16121	-32.7289
29		0.42496	1.55	1	0	0	0	35.8801	-23.8609	-28.1709	1.07603	-5.15159	-1.70834	9.5144	1.26193	2.51126	5.934	-0.51741	-1.11558	-56.224	-9.72877	51.8169	12.3568	4.38981	0.67004	6.47502	-47.9899	-5.35427	-6.79552	7.78527	-4.97617	7.76981	3.81191	-12.0821	-7.66876	2.62246	-14.8058	30.7448	-33.5513	5.60533	3.84937	-2.27161	-1.2318	34.2241	-0.19319	111.667	10.2116	5.14478	-30.4233
30		0.4155	1.56	1	0	0	0	36.0481	-23.697	-27.9805	1.41171	-5.39661	-1.97928	8.43999	0.90888	2.21264	5.36852	-0.37779	-0.85331	-57.1291	-8.77055	49.0029	11.7522	4.40782	1.18711	7.08046	-48.392	-5.33952	-7.72872	7.17096	-4.65339	8.66352	3.64615	-11.2512	-7.58216	2.6762	-14.9256	30.0284	-33.6413	5.32864	4.38993	-2.17706	-1.23641	34.3235	-0.31963	111.397	10.207	4.24848	-28.6425
31		0.4061	1.57	1	0	0	0	35.7385	-23.1825	-29.3079	1.74377	-5.6414	-2.25787	7.33223	0.57202	1.9276	4.67731	-0.24515	-0.69919	-58.3353	-8.01413	45.5641	11.1379	4.4227	1.67056	7.71236	-48.7793	-5.29036	-8.55939	6.72426	-4.26623	9.76732	3.60129	-7.51305	-7.4859	2.72604	-15.0195	29.2548	-33.6188	5.04366	5.01991	-2.1303	-0.94062	34.4262	-0.44498	111.145	10.9793	3.54514	-27.539
32		0.39676	1.58	1	0	0	0	35.0715	-22.224	-30.8101	2.06745	-5.88207	-2.55337	6.13037	0.2594	1.65907	3.85409	-0.12996	-0.61554	-59.3129	-7.6174	41.6938	10.5144	4.43084	2.1161	8.40572	-49.2519	-5.22682	-9.29145	6.58744	-3.84489	10.7128	3.53802	-2.35033	-7.38095	2.76944	-15.0652	28.4345	-33.5739	4.76067	5.54717	-2.06857	-0.4843	34.5398	-0.57168	110.903	12.55	3.19206	-27.4172
33		0.38746	1.59	1	0	0	0	34.294	-20.5302	-30.9202	2.38087	-6.11227	-2.86071	4.77489	-0.02044	1.40889	2.90224	-0.04006	-0.56442	-59.7966	-7.56019	37.4749	9.88646	4.42829	2.52075	9.30441	-49.8799	-5.1729	-10.1155	6.76179	-3.41429	11.2039	3.15623	2.45849	-7.27078	2.8046	-15.0568	27.5949	-33.5748	4.48993	5.82013	-1.8462	-0.02219	34.6725	-0.70279	110.657	14.9079	3.27083	-28.4394
34		0.37822	1.6	1	0	0	0	33.7613	-17.8062	-28.1943	2.68739	-6.32092	-3.15817	3.21369	-0.25846	1.17757	1.84076	0.02012	-0.50873	-59.8966	-7.6981	32.9406	9.25968	4.41278	2.88179	10.4858	-50.5244	-5.11891	-11.194	7.09436	-2.9771	11.0749	2.06268	5.26222	-7.16058	2.82766	-15.0079	26.761	-33.5991	4.23561	5.73545	-1.24923	0.30371	34.8317	-0.84144	110.397	17.9502	3.75549	-30.529
35		0.36902	1.61	1	0	0	0	33.6399	-14.0844	-22.1297	2.99527	-6.4945	-3.41206	1.41256	-0.44614	0.95975	0.6898	0.04997	-0.42702	-59.9579	-7.9754	28.1382	8.63675	4.38375	3.19631	11.7856	-50.9115	-5.0162	-12.4339	7.46897	-2.51418	10.5447	0.19106	5.32801	-7.05549	2.83326	-14.9465	25.9194	-33.5481	3.99269	5.35067	-0.23164	0.42264	35.023	-0.99049	110.113	21.5238	4.57562	-33.5383
36		0.35986	1.62	1	0	0	0	33.7037	-9.75314	-13.4711	3.31225	-6.62226	-3.59053	-0.63793	-0.57738	0.74744	-0.54033	0.05284	-0.32679	-60.3492	-8.39267	23.1968	8.01622	4.34046	3.46221	13.0067	-50.8779	-4.83394	-13.6856	7.84954	-2.0253	10.3159	-2.15998	3.12308	-6.95563	2.81817	-14.901	25.0382	-33.3181	3.74938	4.95366	1.04292	0.35774	35.2508	-1.15279	109.796	25.5064	5.6043	-37.2724
37		0.35073	1.63	1	0	0	0	33.5856	-5.41912	-3.67828	3.64042	-6.69928	-3.67438	-2.92633	-0.65036	0.53212	-1.84456	0.03678	-0.23235	-61.2821	-8.75359	18.2291	7.39315	4.28289	3.67911	14.0437	-50.4128	-4.58028	-14.8651	8.08023	-1.53188	11.1094	-4.57927	-0.08008	-6.8526	2.78187	-14.8891	24.0608	-32.8379	3.48991	4.86378	2.34083	0.19067	35.5183	-1.33121	109.44	29.8063	6.64357	-41.3872
38		0.34162	1.64	1	0	0	0	33.1703	-1.86059	5.68754	3.97692	-6.72853	-3.66028	-5.42738	-0.66868	0.30408	-3.21675	0.01469	-0.16492	-62.7218	-8.69759	13.2035	6.76163	4.21465	3.84664	14.8374	-49.6157	-4.27706	-15.9047	7.88526	-1.04834	13.0886	-6.58503	-2.78791	-6.73336	2.72622	-14.913	22.9134	-32.1138	3.20189	5.1664	3.3978	0.01274	35.828	-1.52801	109.045	34.2655	7.49475	-45.4158
39		0.33254	1.65	1	0	0	0	32.6089	0.279	13.4547	4.31801	-6.72247	-3.55933	-8.09986	-0.64195	0.05446	-4.64079	-0.00061	-0.13514	-64.4405	-8.05915	8.05802	6.11749	4.14287	3.96285	15.4446	-48.7162	-3.95228	-16.8395	7.16264	-0.58461	15.8351	-7.77222	-3.96349	-6.58776	2.6567	-14.9597	21.5751	-31.2661	2.8833	5.69546	4.00418	-0.1169	36.1802	-1.74395	108.617	38.5916	8.04503	-48.9173
40		0.32347	1.66	1	0	0	0	32.0663	1.03461	19.1494	4.66114	-6.69839	-3.39089	-10.8871	-0.58555	-0.22428	-6.08133	-0.00448	-0.14278	-66.12	-7.04567	2.83992	5.45946	4.07424	4.02564	16.0059	-47.9705	-3.6398	-17.7789	6.11772	-0.16068	18.7445	-8.15794	-3.38181	-6.41218	2.58076	-15.0097	20.0753	-30.4479	2.53728	6.19594	4.18465	-0.18846	36.5717	-1.97795	108.162	42.4486	8.28611	-51.5934
41		0.31442	1.67	1	0	0	0	31.5887	1.05319	22.7318	5.00468	-6.66876	-3.1757	-13.7364	-0.51872	-0.53865	-7.4875	-0.00115	-0.17819	-67.4342	-6.062	-2.33801	4.78959	4.01172	4.03437	16.5446	-47.4393	-3.35704	-18.6822	5.0965	0.20174	21.3498	-8.06998	-1.23492	-6.2087	2.50307	-15.0455	18.4229	-29.7225	2.16281	6.45496	4.13225	-0.21849	36.9964	-2.2273	107.69	45.6138	8.25156	-53.299
42		0.30538	1.68	1	0	0	0	31.0867	0.84076	24.186	5.34674	-6.63831	-2.93481	-16.6195	-0.46005	-0.89157	-8.79514	0.00382	-0.227	-68.0919	-5.49737	-7.32722	4.11291	3.95392	3.99006	17.0267	-46.9751	-3.10006	-19.4141	4.41974	0.49022	23.429	-7.59934	2.30558	-5.98273	2.42513	-15.0521	16.6243	-29.0631	1.75345	6.36874	3.90919	-0.22176	37.4468	-2.48842	107.211	48.0128	7.95693	-54.0094
43		0.29635	1.69	1	0	0	0	30.3739	0.43281	23.6448	5.68372	-6.60987	-2.68984	-19.5354	-0.42168	-1.28146	-9.9413	0.00795	-0.27903	-67.8662	-5.54822	-11.8242	3.43703	3.89592	3.89585	17.5101	-46.4844	-2.86358	-19.9124	4.26249	0.69454	24.95	-6.58369	6.90068	-5.74054	2.35031	-15.0161	14.7211	-28.4442	1.30333	5.94477	3.42303	-0.20949	37.9154	-2.75771	106.735	49.6362	7.43398	-53.8388
44		0.28732	1.7	1	0	0	0	29.3581	-0.10298	21.6563	6.01035	-6.58757	-2.45904	-22.5081	-0.40514	-1.70555	-10.9322	0.0095	-0.33757	-66.6918	-6.03989	-15.2581	2.77113	3.8323	3.75931	18.035	-46.0528	-2.6487	-20.1095	4.51215	0.79797	25.9305	-5.20581	11.7388	-5.48787	2.2841	-14.9287	12.7332	-27.8807	0.81254	5.23474	2.73342	-0.1947	38.3948	-3.03214	106.27	50.4769	6.78372	-53.0235
45		0.27828	1.71	1	0	0	0	28.2182	-0.26104	19.0903	6.32246	-6.57213	-2.25318	-25.5878	-0.40185	-2.16018	-11.9097	0.0056	-0.42252	-64.7267	-6.52448	-16.9966	2.12338	3.76167	3.595	18.6025	-45.7845	-2.47119	-19.9861	4.83256	0.79125	26.3233	-4.10776	15.7132	-5.23003	2.22779	-14.7929	10.6304	-27.3857	0.28674	4.2947	2.13069	-0.18483	38.8772	-3.309	105.819	50.5281	6.12512	-51.7653
46		0.26924	1.72	1	0	0	0	27.3342	0.5176	16.9553	6.62022	-6.55603	-2.07425	-28.8478	-0.39818	-2.63609	-13.128	-0.00436	-0.56999	-62.221	-6.64114	-16.8156	1.49904	3.68766	3.42274	19.3023	-45.6756	-2.36849	-19.7347	4.93875	0.69314	25.9516	-3.75738	17.8414	-4.97281	2.17617	-14.6235	8.39606	-26.9218	-0.26584	3.21305	1.84878	-0.17171	39.355	-3.5854	105.385	49.801	5.49417	-50.0795
47		0.2602	1.73	1	0	0	0	27.0579	2.25095	16.3129	6.90909	-6.52668	-1.91414	-32.3679	-0.38184	-3.12035	-14.8542	-0.01592	-0.83157	-59.3473	-6.31365	-15.1401	0.90105	3.61591	3.26122	20.2858	-45.6925	-2.37792	-19.6547	4.75673	0.55145	24.5378	-4.02113	17.4774	-4.72424	2.12293	-14.4439	6.0718	-26.4348	-0.83479	2.13317	1.85817	-0.1315	39.8211	-3.85784	104.972	48.3482	4.84403	-47.8526
48		0.25115	1.74	1	0	0	0	27.5444	4.53753	18.035	7.19844	-6.47364	-1.75369	-36.2175	-0.34703	-3.603	-17.2782	-0.02397	-1.26052	-56.2318	-5.68079	-12.8399	0.33183	3.551	3.12165	21.5535	-45.8502	-2.49886	-19.8493	4.37387	0.42277	21.8909	-4.48128	14.3967	-4.49519	2.0665	-14.2815	3.70707	-25.9193	-1.4036	1.21144	1.9804	-0.03352	40.2691	-4.12236	104.585	46.2839	4.14095	-45.0542
49		0.2421	1.75	1	0	0	0	28.7628	7.07389	22.3811	7.49873	-6.39	-1.56655	-40.447	-0.29831	-4.07468	-20.5044	-0.02879	-1.87952	-53.107	-4.9276	-10.775	-0.20702	3.49509	3.00537	22.8695	-46.1492	-2.68173	-20.1696	3.9016	0.34241	18.0632	-4.92853	8.92386	-4.2974	2.00907	-14.1636	1.30927	-25.3861	-1.94857	0.56403	2.09732	0.14421	40.6943	-4.37538	104.228	43.7803	3.39202	-41.8156
50		0.23303	1.76	1	0	0	0	30.605	9.65885	28.8033	7.81932	-6.27048	-1.32781	-45.0802	-0.24984	-4.52257	-24.5885	-0.03437	-2.65603	-50.3141	-4.10725	-9.43817	-0.71664	3.44855	2.90646	23.952	-46.5282	-2.8574	-20.4816	3.35844	0.31278	13.3022	-5.39085	1.92113	-4.14101	1.95248	-14.1108	-1.12445	-24.8071	-2.44569	0.26877	2.18757	0.3982	41.0937	-4.61444	103.904	41.0279	2.58491	-38.3003
51		0.22395	1.77	1	0	0	0	32.9026	11.9671	36.1184	8.16738	-6.11337	-1.02159	-50.1056	-0.21884	-4.93535	-29.5094	-0.04344	-3.50247	-48.0876	-3.14411	-8.91996	-1.2016	3.41219	2.81651	24.6111	-46.9038	-2.9673	-20.7053	2.70274	0.3192	7.9281	-5.87965	-5.40479	-4.0335	1.89681	-14.1331	-3.56963	-24.1554	-2.87803	0.36782	2.24449	0.69179	41.4664	-4.83817	103.614	38.1746	1.68529	-34.6051
52		0.21486	1.78	1	0	0	0	35.3954	13.6951	42.8762	8.54643	-5.9229	-0.64569	-55.4756	-0.21841	-5.30953	-35.1333	-0.05613	-4.29793	-46.4093	-2.09176	-9.05969	-1.6676	3.38784	2.72783	24.8825	-47.2156	-2.9873	-20.7854	1.99311	0.34719	2.29193	-6.24187	-11.7765	-3.97947	1.84174	-14.227	-5.95543	-23.4559	-3.2404	0.84296	2.2286	0.96386	41.8122	-5.04585	103.361	35.2631	0.71178	-30.8042
53		0.20576	1.79	1	0	0	0	37.8581	14.789	47.8626	8.95547	-5.70748	-0.21227	-61.1159	-0.25586	-5.64912	-41.3293	-0.0716	-4.93009	-45.1459	-1.24424	-9.63957	-2.11905	3.37535	2.63513	25.1212	-47.4851	-2.94085	-20.8653	1.42095	0.3912	-3.26098	-6.23072	-16.1654	-3.98026	1.78848	-14.3769	-8.17084	-22.7687	-3.53984	1.61488	2.08883	1.14846	42.1309	-5.23688	103.143	32.2442	-0.23576	-27.0166
54		0.19665	1.8	1	0	0	0	40.2501	15.4491	50.402	9.39112	-5.4761	0.25694	-66.938	-0.33735	-5.96357	-48.0989	-0.09005	-5.32509	-44.2329	-0.86029	-10.61	-2.55924	3.37083	2.53485	25.6731	-47.8074	-2.87034	-21.1835	1.14081	0.4577	-8.49183	-5.78039	-17.8568	-4.03423	1.74009	-14.5584	-10.1346	-22.1451	-3.79158	2.58116	1.83559	1.18263	42.4212	-5.41073	102.961	29.1031	-1.03187	-23.4111
55		0.18754	1.81	1	0	0	0	42.6394	15.9647	50.164	9.8504	-5.2357	0.7359	-72.8523	-0.47051	-6.2663	-55.4868	-0.11337	-5.43341	-43.7002	-0.93899	-12.1087	-2.99136	3.36926	2.42247	26.6251	-48.2117	-2.8023	-21.8756	1.16458	0.5579	-13.2433	-5.08355	-16.2583	-4.13833	1.69804	-14.7413	-11.8168	-21.6069	-4.0157	3.6351	1.5445	1.00303	42.6819	-5.5673	102.81	25.926	-1.58281	-20.1343
56		0.17843	1.82	1	0	0	0	45.0603	16.4616	47.0577	10.3309	-4.99126	1.19567	-78.7797	-0.66004	-6.57053	-63.4396	-0.14311	-5.22526	-43.6526	-1.38088	-14.172	-3.41914	3.36717	2.29164	28.0694	-48.6188	-2.74744	-23.1119	1.47264	0.69378	-17.2875	-4.20262	-11.1443	-4.2881	1.66062	-14.8897	-13.1546	-21.1645	-4.23464	4.63957	1.22722	0.57314	42.913	-5.70677	102.685	22.81	-1.85648	-17.2118
57		0.16931	1.83	1	0	0	0	47.4764	16.8188	41.5332	10.8305	-4.74816	1.60833	-84.6534	-0.90369	-6.88717	-71.7556	-0.18003	-4.73137	-44.2035	-2.18239	-16.5112	-3.84785	3.36167	2.13706	30.1884	-48.9996	-2.70476	-25.0947	2.1207	0.84873	-20.3729	-2.83755	-3.26241	-4.47604	1.62769	-14.9688	-14.0477	-20.8481	-4.46688	5.44864	0.7714	-0.06856	43.1153	-5.82899	102.582	19.7955	-1.89312	-14.5465
58		0.16018	1.84	1	0	0	0	49.7074	16.8823	34.589	11.3472	-4.51271	1.9545	-90.4114	-1.19463	-7.22437	-79.9486	-0.22804	-4.05237	-45.2515	-3.33548	-18.6459	-4.28387	3.34902	1.95802	32.972	-49.4607	-2.65783	-27.7277	3.13087	0.99245	-22.4679	-0.73575	5.76209	-4.69223	1.60462	-14.9573	-14.4623	-20.7024	-4.71908	5.98843	0.08511	-0.81244	43.2897	-5.93353	102.497	16.8672	-1.77889	-11.9938
59		0.15103	1.85	1	0	0	0	51.3423	16.6947	27.3459	11.8774	-4.29018	2.22657	-95.9893	-1.52519	-7.58254	-87.1089	-0.29928	-3.31288	-46.2862	-4.70033	-20.1558	-4.731	3.32585	1.75876	36.2017	-50.0977	-2.58715	-30.4862	4.37358	1.09542	-23.9061	1.82725	14.2401	-4.92761	1.59875	-14.8526	-14.4497	-20.7417	-4.98445	6.28876	-0.74496	-1.53324	43.4368	-6.01968	102.431	13.9295	-1.61717	-9.36537
60		0.14185	1.86	1	0	0	0	51.8651	16.5444	20.752	12.4128	-4.08223	2.427	-101.319	-1.88997	-7.95081	-92.1155	-0.41776	-2.62522	-46.5003	-6.07321	-20.7089	-5.1859	3.29048	1.54707	39.6047	-50.8938	-2.47153	-32.5451	5.64735	1.13003	-25.3773	4.04023	20.9313	-5.17791	1.61266	-14.6675	-14.0989	-20.9287	-5.24653	6.46572	-1.44976	-2.12572	43.5561	-6.08603	102.383	10.8311	-1.50766	-6.4414
61		0.13263	1.87	1	0	0	0	50.9186	16.9507	15.4423	12.9412	-3.88504	2.56551	-106.333	-2.28835	-8.30884	-94.0871	-0.62207	-2.06995	-45.1144	-7.24169	-19.9943	-5.63661	3.24279	1.33407	42.8638	-51.8052	-2.28155	-33.0078	6.75943	1.06747	-27.7964	4.8404	25.0805	-5.44706	1.6396	-14.4259	-13.5217	-21.2002	-5.48312	6.70023	-1.67269	-2.5109	43.6456	-6.13042	102.357	7.49264	-1.47977	-3.12996
62		0.12336	1.88	1	0	0	0	48.4235	18.582	11.6979	13.4479	-3.68762	2.65461	-110.963	-2.72408	-8.62796	-92.6142	-0.96123	-1.68913	-41.7201	-8.08075	-17.8585	-6.06456	3.18447	1.13406	45.7851	-52.7534	-2.01892	-31.4239	7.59348	0.90347	-31.9371	3.38343	26.4344	-5.74854	1.66234	-14.158	-12.8099	-21.4796	-5.67199	7.15963	-1.13795	-2.64689	43.7032	-6.1507	102.358	3.99509	-1.44619	0.40529
63		0.11403	1.89	1	0	0	0	44.5539	21.9588	9.62101	13.9193	-3.47174	2.70638	-115.141	-3.20558	-8.87144	-87.7736	-1.47709	-1.50719	-36.5798	-8.77982	-14.5086	-6.44979	3.11733	0.96141	48.4027	-53.5632	-1.73979	-28.1614	8.28493	0.67612	-37.9893	-0.43992	25.2627	-6.10143	1.65776	-13.8946	-12.0003	-21.6535	-5.79614	7.88583	0.16674	-2.53908	43.7282	-6.14578	102.383	0.52581	-1.27816	3.85419
64		0.10462	1.9	1	0	0	0	39.7092	27.055	9.16496	14.3441	-3.21539	2.73288	-118.806	-3.7481	-8.99971	-80.1377	-2.17752	-1.52745	-30.6327	-9.78791	-10.4847	-6.77867	3.03948	0.82584	50.6912	-54.0011	-1.50508	-24.1117	9.18847	0.43714	-45.5082	-5.9056	22.3383	-6.523	1.60577	-13.6608	-11.1235	-21.5661	-5.84344	8.78172	1.96111	-2.24333	43.7216	-6.11598	102.431	-2.75484	-0.92665	6.99061
65		0.09514	1.91	1	0	0	0	34.3886	33.095	9.84782	14.7163	-2.90052	2.74548	-121.896	-4.36644	-8.98353	-70.555	-3.01298	-1.68239	-25.0205	-11.4551	-6.43763	-7.04936	2.94476	0.72993	52.4414	-53.816	-1.33878	-20.1751	10.5721	0.22226	-53.7983	-11.7189	18.9375	-7.02382	1.49583	-13.4706	-10.2149	-21.0774	-5.80725	9.66569	3.77181	-1.87042	43.6852	-6.06266	102.498	-5.79992	-0.47316	9.80651
66		0.08556	1.92	1	0	0	0	28.9137	38.7896	10.8022	15.0342	-2.52205	2.75083	-124.347	-5.05793	-8.81997	-59.6016	-3.87822	-1.84092	-20.4603	-13.8439	-2.896	-7.27034	2.82569	0.66964	53.5395	-52.8685	-1.22595	-16.8935	12.4571	0.04976	-62.3294	-16.3913	16.4694	-7.60803	1.33053	-13.3212	-9.23856	-20.1652	-5.68898	10.2815	5.09125	-1.55304	43.6212	-5.98749	102.581	-8.66524	-0.05762	12.4404
67		0.07589	1.93	1	0	1	1	23.2162	43.0117	11.4408	15.2971	-2.09076	2.75007	-126.081	-5.79769	-8.53321	-47.1558	-4.65944	-1.91305	-16.9892	-16.8053	-0.15171	-7.45356	2.6761	0.63691	54.1349	-51.2867	-1.11968	-14.2888	14.6951	-0.07398	-70.9185	-18.8966	15.695	-8.27653	1.12553	-13.1949	-8.08331	-18.957	-5.49336	10.3328	5.6339	-1.36864	43.5308	-5.89196	102.68	-11.4676	0.28512	14.9648
68		0.06612	1.94	1	0	1	0	16.8694	45.3165	11.9298	15.5012	-1.6259	2.74426	-127.013	-6.55459	-8.15534	-32.4939	-5.28626	-1.91834	-14.2031	-20.1554	1.70361	-7.60799	2.49224	0.62225	54.4547	-49.3057	-0.9722	-12.0517	17.0809	-0.15101	-79.6648	-19.176	16.3773	-9.03043	0.90218	-13.0712	-6.66755	-17.6098	-5.22515	9.59201	5.47292	-1.30568	43.4138	-5.77725	102.795	-14.3717	0.66842	17.3185
69		0.05625	1.95	1	0	1	0	9.30744	45.811	12.908	15.6369	-1.14571	2.74019	-127.053	-7.3064	-7.71238	-14.8042	-5.73266	-1.93632	-11.5998	-23.8097	2.703	-7.73747	2.2719	0.61623	54.5493	-47.0064	-0.76247	-9.82178	19.4212	-0.18663	-88.8095	-17.808	17.6601	-9.87275	0.67847	-12.9368	-5.00471	-16.1925	-4.89552	7.95398	4.8593	-1.30273	43.268	-5.6441	102.923	-17.5745	1.20877	19.4537
70		0.0463	1.96	1	0	1	0	0.02259	44.8178	14.9686	15.6891	-0.66418	2.75107	-126.11	-8.04074	-7.22544	6.33875	-5.99556	-2.02742	-8.6583	-27.6966	2.98686	-7.84102	2.01307	0.61032	54.2741	-44.3617	-0.48281	-7.23627	21.5068	-0.18518	-98.6899	-15.4012	18.5039	-10.8092	0.46756	-12.7889	-3.16057	-14.7071	-4.52594	5.36743	4.0086	-1.29266	43.0889	-5.49272	103.063	-21.2415	1.90803	21.4353
71		0.03626	1.97	1	0	1	0	-11.3562	42.702	18.4609	15.638	-0.19083	2.79382	-124.088	-8.75233	-6.70836	30.7639	-6.08229	-2.20614	-4.77491	-31.5393	2.85514	-7.91217	1.71477	0.59824	53.4787	-41.3418	-0.13832	-3.89387	22.9881	-0.15275	-109.739	-12.4644	17.8169	-11.8493	0.28004	-12.6356	-1.18661	-13.1359	-4.14291	1.75292	3.08264	-1.21333	42.871	-5.32303	103.212	-25.417	2.62173	23.4554
72		0.02615	1.98	1	0	1	0	-25.0903	39.7288	23.5044	15.4606	0.26812	2.88677	-120.899	-9.43787	-6.16589	57.7436	-5.99633	-2.44816	0.63653	-34.9053	2.77475	-7.93806	1.37983	0.57843	52.1449	-37.886	0.22821	0.51627	23.4231	-0.10148	-122.36	-9.43131	14.6279	-13.0073	0.12493	-12.4962	0.8858	-11.4661	-3.76955	-2.97776	2.21337	-1.01312	42.6095	-5.13484	103.373	-29.9846	3.13594	25.7254
73		0.01598	1.99	1	0	1	0	-41.4086	36.0251	30.0207	15.1316	0.70717	3.04776	-116.474	-10.0812	-5.60059	86.1901	-5.73139	-2.70202	7.92012	-37.5861	3.22699	-7.90071	1.01477	0.55547	50.3142	-33.9647	0.54658	6.02681	22.5898	-0.04601	-136.752	-6.54477	8.41606	-14.3004	0.01072	-12.3974	3.01048	-9.71942	-3.42397	-8.84034	1.48018	-0.6699	42.3018	-4.92841	103.551	-34.7221	3.38888	28.1918
74		0.00574	2	1	0	1	0	-60.4791	31.6012	37.852	14.6228	1.11989	3.29258	-110.77	-10.6411	-5.01514	114.696	-5.27072	-2.90915	17.0837	-39.8447	4.52316	-7.78048	0.62549	0.53845	47.9997	-29.6702	0.75911	12.3836	20.6721	0.00213	-152.9	-3.82744	-0.86926	-15.7464	-0.05281	-12.3677	5.11916	-7.94369	-3.12154	-15.7494	0.90229	-0.19383	41.9473	-4.70529	103.747	-39.3897	3.47633	30.5768
75		-0.00455	2.01	1	0	1	0	-82.2679	26.3638	46.8765	13.9054	1.49756	3.63509	-103.783	-11.0566	-4.41078	141.42	-4.59685	-3.02578	27.83	-42.281	6.7175	-7.55917	0.21272	0.53805	45.2205	-25.1697	0.84093	19.1358	18.1106	0.03462	-170.605	-1.2233	-13.0574	-17.3619	-0.0532	-12.4326	7.13284	-6.19379	-2.87152	-23.5025	0.46309	0.3936	41.5477	-4.46827	103.961	-43.7274	3.36622	32.8156
76		-0.01489	2.02	1	0	1	0	-106.435	20.2605	56.8998	12.9518	1.82882	4.08773	-95.564	-11.261	-3.79113	164.145	-3.72752	-3.02757	39.557	-45.4615	9.60019	-7.22282	-0.22937	0.56346	42.042	-20.6466	0.79846	25.7069	15.3521	0.04558	-189.378	1.234	-27.771	-19.1601	0.02423	-12.6145	8.9704	-4.52759	-2.67576	-31.7656	0.13824	1.0678	41.1075	-4.22051	104.196	-47.4122	2.86166	35.1143
77		-0.02527	2.03	1	0	1	0	-132.308	13.3527	67.4807	11.7402	2.10116	4.65889	-86.24	-11.1943	-3.16622	180.571	-2.72726	-2.9063	51.3769	-49.5372	12.8051	-6.76501	-0.71041	0.62018	38.6431	-16.3188	0.66521	31.5044	12.7017	0.03311	-208.349	3.33194	-44.3843	-21.147	0.19365	-12.9299	10.5903	-3.00242	-2.53074	-40.1777	-0.08985	1.79652	40.6351	-3.96515	104.455	-50.1092	1.83454	37.6189
78		-0.03569	2.04	1	0	1	0	-158.93	5.68784	77.8272	10.2573	2.3019	5.34963	-76.0247	-10.8167	-2.55468	188.755	-1.67164	-2.6747	62.297	-54.1011	16.0042	-6.18931	-1.238	0.70996	35.2228	-12.3956	0.48277	35.8894	10.274	-0.00229	-226.331	4.76817	-62.1195	-23.3175	0.46547	-13.3888	11.9817	-1.67223	-2.42731	-48.2835	-0.2319	2.5432	40.1421	-3.70537	104.745	-51.5416	0.31146	40.2762
79		-0.04614	2.05	1	0	1	0	-185.157	-2.71138	86.5116	8.50147	2.41777	6.14995	-65.2223	-10.1202	-1.9863	187.598	-0.62683	-2.35951	71.542	-58.351	18.9828	-5.509	-1.81268	0.8326	31.7518	-8.98211	0.27366	38.1787	8.0223	-0.06251	-242.075	5.48272	-79.8567	-25.6536	0.84468	-13.9939	13.0795	-0.5846	-2.352	-55.3107	-0.30465	3.25989	39.6423	-3.4445	105.068	-51.5001	-1.57845	42.8708
80		-0.05661	2.06	1	0	1	0	-209.727	-11.6414	91.4119	6.48415	2.4356	7.03061	-54.216	-9.12844	-1.49494	177.143	0.3367	-1.98029	78.7732	-61.4139	21.486	-4.74329	-2.42579	0.98688	28.1892	-6.09701	0.05094	38.1883	5.86631	-0.14953	-254.546	5.89055	-95.8916	-28.1252	1.33101	-14.7343	13.7996	0.21762	-2.28439	-60.4779	-0.33993	3.86778	39.1512	-3.18633	105.426	-49.8794	-3.67792	45.1193
81		-0.06708	2.07	1	0	1	0	-231.28	-20.5404	90.5704	4.23118	2.34582	7.93837	-43.4345	-7.89234	-1.10454	158.585	1.14095	-1.55441	84.0113	-62.6701	23.0393	-3.91277	-3.06064	1.16851	24.8464	-3.78794	-0.14687	36.621	3.86056	-0.25578	-263.033	6.58876	-108.395	-30.6942	1.91924	-15.5796	14.1406	0.69057	-2.1893	-63.4727	-0.37333	4.26025	38.6845	-2.9351	105.815	-46.7433	-5.82131	46.7365
82		-0.07753	2.08	1	0	1	0	-248.455	-28.4158	83.3011	1.78311	2.14842	8.80515	-33.2992	-6.48814	-0.82516	134.086	1.71643	-1.12321	87.4721	-61.8879	22.9856	-3.03732	-3.69657	1.36689	22.187	-2.18393	-0.25196	34.572	2.24644	-0.35944	-267.151	7.76681	-116.213	-33.3175	2.59831	-16.484	14.1597	0.79187	-2.01833	-64.3537	-0.42822	4.33102	38.2562	-2.69526	106.229	-42.3197	-7.71268	47.2951
83		-0.08795	2.09	1	0	1	0	-259.973	-33.8594	70.412	-0.80653	1.85983	9.56597	-24.1662	-5.01281	-0.65113	106.415	2.01712	-0.74574	89.6193	-59.1741	20.6526	-2.13484	-4.31287	1.56374	20.4643	-1.38563	-0.21347	32.9178	1.28521	-0.43668	-267.002	8.92111	-119.011	-35.951	3.34898	-17.4003	13.8933	0.52321	-1.73612	-63.2527	-0.50873	4.01952	37.8771	-2.47132	106.653	-36.9418	-8.95663	46.2861
84		-0.09832	2.1	1	0	1	0	-264.6	-35.3614	53.4716	-3.47293	1.5177	10.1729	-16.2822	-3.57096	-0.55669	78.4324	2.03927	-0.46703	91.2177	-54.9129	15.4735	-1.21782	-4.89202	1.73354	19.6366	-1.29722	-0.0469	32.1319	1.02483	-0.4775	-263.237	9.19066	-116.677	-38.5552	4.13993	-18.29	13.3375	-0.00765	-1.36067	-60.3013	-0.59315	3.35749	37.5541	-2.26741	107.069	-31.0097	-9.3741	43.6104
85		-0.10863	2.11	1	0	1	0	-261.15	-32.0109	33.8397	-6.14015	1.17881	10.5981	-9.76879	-2.25595	-0.50092	52.6275	1.83876	-0.30799	93.0691	-49.6154	7.1472	-0.29073	-5.42247	1.84501	19.4387	-1.61974	0.17348	32.2682	1.26914	-0.48103	-256.622	8.0507	-108.922	-41.1006	4.92612	-19.1223	12.4856	-0.59372	-0.97469	-55.6894	-0.63144	2.46603	37.2901	-2.0862	107.458	-24.9731	-9.1006	39.7232
86		-0.11885	2.12	1	0	1	0	-248.544	-24.1749	12.2837	-8.72184	0.90748	10.8263	-4.62495	-1.13334	-0.43502	30.8232	1.51788	-0.27395	95.6539	-43.669	-4.07106	0.6486	-5.89855	1.86507	19.4928	-1.96147	0.35879	33.0087	1.70321	-0.44674	-247.521	5.76628	-95.5466	-43.5655	5.65365	-19.8682	11.359	-1.00241	-0.69189	-49.6673	-0.56242	1.49848	37.0834	-1.92823	107.811	-19.2827	-8.30916	35.1497
87		-0.12899	2.13	1	0	1	0	-225.747	-13.5727	-10.5295	-11.1218	0.75824	10.848	-0.74744	-0.23498	-0.31093	14.0289	1.18226	-0.36333	98.9894	-37.3381	-17.2247	1.60517	-6.31789	1.76635	19.4662	-1.93317	0.44765	33.867	1.98473	-0.37652	-235.951	3.36387	-76.8676	-45.9306	6.26994	-20.4969	10.0038	-1.06024	-0.60203	-42.5115	-0.34854	0.56171	36.9285	-1.79232	108.119	-14.3297	-7.08022	30.2415
88		-0.13905	2.14	1	0	1	0	-191.811	-2.6973	-33.1302	-13.2334	0.76067	10.6598	2.02371	0.4362	-0.09678	2.4895	0.90032	-0.57218	102.696	-30.9594	-30.855	2.58306	-6.68093	1.53419	19.1819	-1.31481	0.42553	34.3982	1.87568	-0.26442	-221.97	2.12721	-53.9823	-48.1771	6.73393	-20.9754	8.50736	-0.70818	-0.74036	-34.6414	0.0049	-0.32148	36.8163	-1.67595	108.379	-10.4333	-5.57644	25.4549
89		-0.14901	2.15	1	0	1	0	-146.435	5.83681	-52.7595	-14.9415	0.9111	10.2743	3.85461	0.89612	0.20939	-4.14405	0.68828	-0.87913	106.216	-24.8263	-43.2873	3.58272	-6.99178	1.17003	18.6061	-0.1791	0.30921	34.3249	1.37127	-0.09625	-205.913	2.75241	-29.058	-50.2878	7.02344	-21.2743	7.02531	0.00171	-1.09688	-26.7443	0.4701	-1.14952	36.7351	-1.57512	108.594	-7.84558	-4.12146	21.4657
90		-0.15889	2.16	0	0	1	0	-91.0374	9.84103	-65.9349	-16.1338	1.16965	9.73095	4.88756	1.16848	0.57036	-6.67331	0.52165	-1.21805	109.074	-18.8802	-52.9856	4.60095	-7.25516	0.69246	17.842	1.17655	0.14409	33.6847	0.62682	0.11256	-188.325	4.82039	-5.20401	-52.2483	7.13918	-21.3821	5.7601	0.91467	-1.60383	-19.6539	1.01916	-1.87645	36.671	-1.48453	108.773	-6.70063	-3.06324	18.9087
91		-0.16868	2.17	0	0	1	0	-29.69	8.35813	-69.8262	-16.7244	1.46653	9.09805	5.2353	1.27733	0.91729	-6.24182	0.36548	-1.48349	111.001	-12.7761	-59.0348	5.6326	-7.47139	0.13318	17.0319	2.36097	0.01292	32.6699	-0.20847	0.29916	-169.773	6.98686	14.5267	-54.0458	7.10336	-21.3174	4.8785	1.79139	-2.11311	-14.0295	1.60803	-2.43109	36.6101	-1.39835	108.934	-6.94388	-2.65017	18.1484
92		-0.17838	2.18	0	0	1	0	30.9929	2.39161	-63.5089	-16.6838	1.72299	8.46253	5.01237	1.24843	1.17734	-4.16326	0.20556	-1.57729	111.907	-6.29912	-61.2374	6.67171	-7.63531	-0.47154	16.1789	3.00273	0.01443	31.263	-1.06001	0.38121	-150.725	7.5513	28.2121	-55.6692	6.95079	-21.1277	4.4305	2.38874	-2.43467	-10.1073	2.14777	-2.73895	36.5397	-1.31111	109.097	-8.34187	-2.97716	19.2082
93		-0.18799	2.19	0	0	1	0	83.5701	-5.23796	-48.4222	-16.0601	1.87974	7.91345	4.38692	1.11609	1.29913	-1.6343	0.05872	-1.45635	111.833	0.37903	-59.6692	7.71243	-7.73997	-1.08617	15.1689	2.82243	0.22882	29.2847	-1.88981	0.28719	-131.442	5.12135	35.2674	-57.1087	6.71771	-20.8793	4.33939	2.5453	-2.40945	-7.7315	2.51394	-2.71984	36.4503	-1.21844	109.279	-10.5574	-3.93393	21.7261
94		-0.1975	2.2	0	0	1	0	122.479	-11.0266	-27.9516	-14.973	1.91845	7.52344	3.57985	0.92527	1.2724	0.56447	-0.0446	-1.15282	110.905	6.76827	-54.3676	8.7502	-7.78041	-1.67511	13.8713	1.77126	0.65721	26.5768	-2.62562	0.00974	-111.942	-0.70265	36.046	-58.3545	6.43662	-20.6448	4.4132	2.25205	-1.99621	-6.48707	2.60685	-2.33561	36.3358	-1.11761	109.493	-13.1603	-5.2348	25.0165
95		-0.20692	2.21	0	0	1	0	145.988	-12.5	-6.49457	-13.5807	1.86524	7.33366	2.79838	0.72374	1.13767	2.14834	-0.08895	-0.75622	109.237	12.1837	-45.5568	9.78232	-7.75601	-2.20171	12.2325	0.25303	1.1638	23.1207	-3.11144	-0.34063	-92.0784	-8.72264	31.5374	-59.3971	6.13752	-20.4874	4.36423	1.70379	-1.35729	-5.79006	2.40863	-1.67467	36.1949	-1.00796	109.744	-15.6035	-6.58529	28.3437
96		-0.21623	2.22	0	0	1	0	156.082	-9.62685	11.5777	-12.0352	1.77211	7.34409	2.17586	0.5489	0.96144	3.15766	-0.08526	-0.37099	106.917	15.8703	-34.0753	10.8066	-7.67315	-2.63201	10.4015	-1.01324	1.53342	19.2396	-3.15377	-0.59669	-71.5257	-16.0291	23.2082	-60.2276	5.85234	-20.4429	3.93356	1.20607	-0.79733	-5.10688	1.984	-0.94051	36.0319	-0.89082	110.029	-17.3668	-7.79483	31.1619
97		-0.22545	2.23	0	0	1	0	156.828	-4.67045	23.0677	-10.4524	1.68614	7.5118	1.75912	0.41864	0.79301	3.74327	-0.05799	-0.07787	104.127	17.2966	-21.4311	11.8203	-7.54671	-2.94262	8.62869	-1.56086	1.62422	15.4408	-2.70644	-0.67142	-49.8983	-19.1685	12.7231	-60.8374	5.61886	-20.5046	3.06069	0.95214	-0.52655	-4.22484	1.459	-0.31506	35.8558	-0.7689	110.341	-18.1983	-8.7297	33.1208
98		-0.23458	2.24	0	0	1	0	152.581	-0.42027	27.0412	-8.90094	1.62869	7.76477	1.52798	0.33292	0.64965	4.04503	-0.02838	0.0904	101.18	16.4265	-9.27244	12.8211	-7.39744	-3.12676	7.03338	-1.45691	1.45422	12.0037	-1.9583	-0.59848	-27.2189	-16.255	1.58205	-61.2181	5.47747	-20.6282	1.90314	0.91822	-0.51811	-3.27236	0.98389	0.13149	35.6759	-0.6454	110.669	-18.1135	-9.29528	34.0465
99		-0.24362	2.25	0	0	1	0	146.629	1.55965	24.9158	-7.40819	1.59597	8.02954	1.42449	0.2817	0.52484	4.14809	-0.00805	0.14822	98.3551	13.7092	1.2825	13.8081	-7.24638	-3.1928	5.62941	-1.07477	1.14325	8.99112	-1.18001	-0.45972	-4.06468	-8.12393	-9.10382	-61.3665	5.46017	-20.7577	0.6961	0.95537	-0.60002	-2.4847	0.65879	0.4015	35.5007	-0.52337	111.002	-17.145	-9.48626	33.9523
100		-0.25258	2.26	0	0	1	0	140.452	1.39651	19.3282	-5.97732	1.5733	8.25404	1.38295	0.25206	0.39824	4.08375	0.00062	0.13164	95.7539	9.945	9.78794	14.7811	-7.10979	-3.15728	4.48818	-0.84068	0.79639	6.52553	-0.56492	-0.31859	18.887	2.3176	-18.6096	-61.2855	5.58009	-20.8521	-0.37017	0.91362	-0.60591	-2.00745	0.49177	0.50819	35.3392	-0.40559	111.331	-15.2384	-9.30189	32.8337
101		-0.26147	2.27	0	0	1	0	133.898	0.33194	12.9174	-4.60718	1.54983	8.41472	1.35638	0.23399	0.24948	3.8648	0.00181	0.07767	93.3678	6.1371	16.0965	15.7397	-6.99559	-3.04043	3.73742	-1.08493	0.45659	4.82761	-0.19365	-0.2074	41.2194	11.4607	-26.5483	-60.981	5.82717	-20.8994	-1.1819	0.70301	-0.44516	-1.87733	0.42481	0.45843	35.201	-0.2949	111.645	-12.449	-8.62956	30.4933
102		-0.27029	2.28	0	0	1	0	125.988	-0.12015	7.60917	-3.30532	1.52609	8.51325	1.32644	0.22252	0.06965	3.51693	0.00232	0.0172	91.1979	3.2499	20.1401	16.6827	-6.90254	-2.86615	3.36693	-1.90742	0.13286	3.93635	-0.06556	-0.13725	62.7423	16.2017	-32.9052	-60.458	6.17047	-20.9187	-1.72175	0.31268	-0.11044	-2.10193	0.39544	0.26676	35.0942	-0.19432	111.929	-9.07302	-7.41063	26.887
103		-0.27905	2.29	0	0	1	0	115.752	1.11042	4.1734	-2.0913	1.51425	8.56681	1.29476	0.2159	-0.13167	3.0783	0.00752	-0.02983	89.2943	1.98284	22.1669	17.6089	-6.82183	-2.66076	3.09257	-3.13294	-0.17626	3.46447	-0.14737	-0.10489	83.3344	14.8092	-38.0281	-59.72	6.56637	-20.9528	-2.0759	-0.18673	0.33079	-2.71078	0.38933	-0.0242	35.0224	-0.10614	112.17	-5.46188	-5.87966	22.534
104		-0.28776	2.3	0	0	1	0	102.815	4.15383	2.27547	-0.99266	1.53202	8.59439	1.27188	0.21373	-0.32664	2.59111	0.0189	-0.05498	87.6895	2.64926	22.9324	18.5185	-6.73888	-2.44723	2.61813	-4.40519	-0.46905	2.93119	-0.38851	-0.09827	102.805	7.19605	-42.5096	-58.7706	6.96946	-21.0549	-2.35531	-0.67358	0.76377	-3.70427	0.42902	-0.34446	34.9867	-0.03121	112.365	-1.80052	-4.43988	18.2408
105		-0.29642	2.31	0	0	1	0	87.6232	8.14689	1.08037	-0.03641	1.59273	8.60753	1.27196	0.2162	-0.48627	2.09959	0.03394	-0.05706	86.3208	5.11459	23.313	19.4125	-6.63586	-2.2394	1.95663	-5.36059	-0.7227	2.24491	-0.72327	-0.10971	120.863	-5.37449	-46.9063	-57.616	7.34194	-21.2752	-2.62737	-1.0397	1.08633	-5.04327	0.5163	-0.62156	34.9873	0.03081	112.52	1.87344	-3.36082	14.5413
106		-0.30503	2.32	0	0	1	0	71.2776	11.7173	-0.19665	0.75925	1.6971	8.609	1.30741	0.22347	-0.59488	1.64406	0.04759	-0.03864	85.0768	8.86323	23.7316	20.2919	-6.49685	-2.04287	1.29152	-5.78783	-0.91313	1.56883	-1.08966	-0.14003	137.229	-20.7764	-51.3824	-56.2672	7.65775	-21.65	-2.9394	-1.22551	1.25001	-6.71866	0.59762	-0.80107	35.0245	0.08075	112.642	5.49166	-2.69466	11.5834
107		-0.3136	2.33	0	0	1	0	55.197	13.5613	-2.05702	1.38971	1.83186	8.59501	1.38335	0.23493	-0.64602	1.25199	0.05433	-0.00515	83.8053	13.2055	24.1829	21.157	-6.31251	-1.86035	0.72705	-5.67813	-1.04305	1.00587	-1.43299	-0.17905	151.813	-36.6402	-55.7336	-54.7407	7.90198	-22.1929	-3.3218	-1.20915	1.24894	-8.71978	0.59012	-0.85238	35.097	0.11973	112.74	8.83801	-2.35027	9.31333
108		-0.32214	2.34	0	0	1	0	40.7491	12.7962	-4.5809	1.86537	1.97267	8.55879	1.49721	0.24936	-0.63796	0.93644	0.05006	0.03425	82.1579	17.4786	24.6569	22.0061	-6.08095	-1.69318	0.29821	-5.16399	-1.12588	0.60008	-1.69498	-0.19413	164.905	-51.0619	-59.7006	-53.0553	8.06969	-22.8959	-3.75198	-1.00644	1.1114	-10.9388	0.44459	-0.78558	35.2008	0.14937	112.822	11.6274	-2.1659	7.57954
109		-0.33063	2.35	0	0	1	0	28.8257	9.20779	-7.40079	2.20888	2.08969	8.49552	1.63898	0.26505	-0.5742	0.69709	0.03337	0.06601	79.5484	21.1815	25.1755	22.8333	-5.80593	-1.5398	0.03453	-4.4075	-1.16049	0.39092	-1.78978	-0.14647	177.202	-62.9446	-62.9353	-51.2265	8.16363	-23.7358	-4.17469	-0.66632	0.89768	-13.2179	0.16467	-0.65673	35.329	0.17163	112.889	13.6883	-1.99376	6.18803
110		-0.3391	2.36	0	0	1	0	19.5962	3.32915	-10.0254	2.44806	2.15537	8.40606	1.79317	0.28002	-0.46202	0.51919	0.00574	0.07651	75.3702	24.0398	25.4688	23.626	-5.49525	-1.39745	-0.11468	-3.49848	-1.13166	0.2955	-1.61003	-0.02071	189.582	-71.6993	-64.6322	-49.2626	8.18943	-24.6796	-4.5669	-0.23705	0.67138	-15.5125	-0.22154	-0.53722	35.474	0.18821	112.946	15.0534	-1.72474	4.90912
111		-0.34754	2.37	0	0	1	0	12.6402	-3.74178	-12.3359	2.60849	2.1514	8.29514	1.94767	0.29304	-0.31223	0.3788	-0.0285	0.06011	69.3027	26.021	24.951	24.3658	-5.16036	-1.26715	-0.29864	-2.50969	-1.04131	0.09431	-1.14115	0.14558	202.726	-76.8259	-63.417	-47.1645	8.15112	-25.6823	-4.93132	0.24278	0.47913	-17.8405	-0.66391	-0.48301	35.6295	0.20008	112.99	15.8973	-1.19287	3.36777
112		-0.35597	2.38	0	0	1	0	7.29235	-10.6616	-14.6345	2.70945	2.07254	8.16526	2.0978	0.304	-0.13807	0.25221	-0.06294	0.02151	61.4865	27.3169	23.0865	25.0333	-4.81463	-1.15622	-0.56578	-1.5519	-0.91496	-0.27444	-0.50967	0.28535	216.838	-77.9264	-57.8022	-44.9305	8.04887	-26.6838	-5.23642	0.73881	0.34026	-20.0859	-1.09971	-0.5039	35.7915	0.20724	113.015	16.3793	-0.18874	1.14188
113		-0.3644	2.39	0	0	1	0	2.95667	-16.1969	-17.1819	2.76344	1.92723	8.01409	2.24298	0.3134	0.04366	0.12305	-0.09121	-0.0304	52.3684	28.2438	19.5799	25.6123	-4.47043	-1.07649	-0.78762	-0.69886	-0.77981	-0.58104	0.13559	0.36317	231.732	-74.8574	-46.8284	-42.5607	7.88012	-27.6123	-5.44605	1.22809	0.23968	-22.1221	-1.48902	-0.54634	35.9568	0.20911	113.011	16.5287	1.30974	-1.80969
114		-0.37283	2.4	0	0	1	0	-0.69741	-19.4772	-19.8148	2.77812	1.73472	7.83787	2.38484	0.32228	0.20919	-0.01205	-0.1088	-0.08838	42.3752	29.1215	14.3559	26.0915	-4.13781	-1.04269	-0.89323	-0.03275	-0.67527	-0.56995	0.68275	0.37982	247.102	-67.8056	-30.4699	-40.0588	7.64375	-28.3921	-5.57211	1.67702	0.15493	-23.9931	-1.79792	-0.5349	36.1221	0.20562	112.97	16.2751	3.01818	-4.96964
115		-0.38129	2.41	0	0	1	0	-3.76589	-20.0233	-21.7939	2.75945	1.52094	7.63678	2.52184	0.33103	0.33507	-0.14502	-0.11279	-0.14662	31.7945	30.1059	7.81244	26.4632	-3.82381	-1.07017	-1.03066	0.29529	-0.63844	-0.17863	1.0294	0.34739	262.584	-57.5586	-10.0275	-37.43	7.34336	-28.9545	-5.63791	2.01134	0.0918	-25.7658	-1.95863	-0.43455	36.2826	0.19774	112.895	15.5501	4.48875	-7.55412
116		-0.38978	2.42	0	0	1	0	-6.30544	-17.6412	-21.812	2.71287	1.3153	7.42144	2.64478	0.33859	0.40702	-0.26648	-0.10089	-0.19917	20.8435	31.0226	1.01502	26.7223	-3.53186	-1.16737	-1.45455	0.19639	-0.6628	0.5144	1.11693	0.28209	277.608	-45.7397	11.7657	-34.6803	6.98913	-29.2552	-5.68008	2.15348	0.0749	-27.5667	-1.91118	-0.26717	36.4336	0.18744	112.795	14.3568	5.30502	-8.87123
117		-0.3983	2.43	0	0	1	0	-8.38118	-12.4108	-18.4914	2.64262	1.14866	7.21797	2.74259	0.34388	0.418	-0.37075	-0.07208	-0.24257	9.755	31.5256	-4.74371	26.8668	-3.26229	-1.32866	-2.3826	-0.2312	-0.71288	1.38572	0.99365	0.19436	291.261	-34.493	31.6742	-31.8177	6.59671	-29.2901	-5.79857	2.08953	0.10826	-29.7765	-1.68118	-0.07934	36.5704	0.17722	112.689	12.7775	5.2004	-8.51588
118		-0.40687	2.44	0	0	1	0	-9.9624	-4.83627	-11.1843	2.55217	1.04988	7.06461	2.81078	0.34727	0.36487	-0.45295	-0.02827	-0.27923	-1.10953	31.4248	-8.62118	26.8979	-3.01283	-1.53606	-3.86868	-0.78722	-0.77275	2.31001	0.79073	0.08943	302.384	-25.7723	47.2885	-28.8562	6.18167	-29.0932	-6.09126	1.86177	0.16658	-32.6913	-1.35884	0.08856	36.6898	0.16965	112.596	10.9136	4.07015	-6.3532
119		-0.41546	2.45	0	0	1	0	-10.8887	4.02519	-0.31939	2.4459	1.04014	7.00094	2.85273	0.35033	0.25188	-0.50678	0.02459	-0.31627	-11.2435	30.8236	-10.5408	26.8217	-2.77937	-1.76713	-5.66284	-1.31938	-0.85812	3.19872	0.64134	-0.0271	309.954	-20.8116	57.6049	-25.8192	5.75386	-28.7223	-6.55543	1.52687	0.21491	-36.0919	-1.01774	0.20248	36.7891	0.16728	112.538	8.83356	1.92625	-2.41429
120		-0.42409	2.46	0	0	1	0	-10.8587	12.5991	12.789	2.33047	1.12662	7.05757	2.87061	0.35432	0.09207	-0.52146	0.07716	-0.3605	-20.1555	30.0858	-11.0811	26.6496	-2.55688	-2.00354	-7.27994	-1.77398	-0.99285	3.98018	0.6154	-0.15313	313.401	-19.9397	62.8651	-22.7375	5.31542	-28.2417	-7.09254	1.13002	0.22414	-39.3018	-0.68733	0.23736	36.8666	0.17258	112.534	6.62946	-1.07109	3.03128
121		-0.43274	2.47	0	0	1	0	-9.44641	19.1365	26.2434	2.21664	1.29773	7.24911	2.85424	0.35891	-0.09978	-0.4801	0.11888	-0.40973	-27.4822	29.6174	-11.0413	26.3968	-2.3398	-2.23657	-8.34629	-2.20431	-1.19851	4.60899	0.66909	-0.28352	312.507	-22.6142	64.0611	-19.6465	4.86296	-27.7085	-7.59328	0.68151	0.18631	-41.5997	-0.3716	0.19615	36.9214	0.1875	112.6	4.46866	-4.48263	9.22576
122		-0.44142	2.48	0	0	1	0	-6.3087	22.3284	37.7144	2.12034	1.52409	7.56964	2.78284	0.36211	-0.30707	-0.36967	0.14148	-0.44318	-32.9348	29.6836	-10.9949	26.0807	-2.12298	-2.46596	-8.95652	-2.64713	-1.46181	5.16849	0.69255	-0.40082	307.112	-27.6654	62.6272	-16.5841	4.39286	-27.1652	-8.07021	0.21589	0.11344	-42.8943	-0.08954	0.10429	36.9551	0.2125	112.736	2.51441	-7.53639	14.8288
123		-0.45012	2.49	0	0	1	0	-1.49028	21.7524	44.4549	2.06058	1.76627	7.98812	2.63756	0.36099	-0.50801	-0.19669	0.14159	-0.42336	-36.2642	30.5479	-11.1557	25.7216	-1.90132	-2.69575	-9.6401	-2.96187	-1.68952	5.86407	0.62231	-0.48138	297.059	-33.6193	60.6391	-13.5924	3.90516	-26.6341	-8.68911	-0.15083	0.01606	-43.905	0.11308	-0.0216	36.9704	0.24576	112.927	0.83854	-9.43057	18.4341
124		-0.45885	2.5	0	0	1	0	4.40904	17.9841	43.736	2.05452	1.98468	8.44379	2.41012	0.35244	-0.68711	0.006	0.12187	-0.31348	-37.3469	32.452	-11.3561	25.3416	-1.66706	-2.93186	-10.8898	-2.99768	-1.7781	6.83097	0.43275	-0.50534	282.389	-38.9662	60.4873	-10.7176	3.40412	-26.1092	-9.59183	-0.3413	-0.10404	-45.2786	0.2332	-0.18368	36.9702	0.28364	113.144	-0.56679	-9.8637	19.4847
125		-0.4676	2.51	0	0	1	0	10.3891	12.5268	34.2533	2.11164	2.14982	8.85041	2.10479	0.33359	-0.84055	0.19109	0.09053	-0.09205	-36.2125	35.1735	-10.9845	24.9628	-1.40965	-3.17751	-12.6633	-2.86709	-1.73712	7.91143	0.06325	-0.4589	263.287	-42.5004	63.2628	-8.00618	2.89824	-25.5598	-10.7231	-0.42666	-0.24482	-46.7056	0.34883	-0.38571	36.9572	0.32244	113.357	-1.73232	-9.15392	18.4981
126		-0.47637	2.52	0	0	1	0	15.5834	7.50167	17.6972	2.23062	2.25158	9.11986	1.7387	0.30259	-0.96457	0.32531	0.05897	0.23452	-32.9609	37.8559	-9.18502	24.607	-1.12054	-3.4259	-14.3613	-2.83186	-1.66465	8.66484	-0.54199	-0.33327	239.638	-43.6568	67.3357	-5.50391	2.40034	-24.9556	-11.8791	-0.53134	-0.39918	-47.1011	0.53741	-0.61787	36.9337	0.35964	113.549	-2.66685	-7.82616	16.3495
127		-0.48516	2.53	0	0	1	0	19.7279	5.01312	-1.20989	2.40272	2.30423	9.19811	1.33863	0.25927	-1.05046	0.40965	0.038	0.61098	-27.7475	39.3843	-5.30201	24.2946	-0.79778	-3.65772	-15.3391	-2.93391	-1.59366	8.67956	-1.29355	-0.13233	210.83	-42.4727	68.8705	-3.25977	1.92547	-24.2986	-12.8667	-0.6771	-0.55305	-45.3726	0.78123	-0.85057	36.9021	0.39369	113.713	-3.34989	-6.29701	13.7158
128		-0.49398	2.54	0	0	1	0	23.0202	6.01792	-16.6772	2.61803	2.34316	9.08995	0.93243	0.2044	-1.08338	0.47033	0.03297	0.93255	-20.83	38.8022	0.77557	24.0441	-0.44775	-3.84514	-15.3318	-2.8385	-1.40066	7.80367	-1.8816	0.11645	176.375	-39.0465	64.0117	-1.32932	1.48877	-23.6374	-13.5708	-0.73157	-0.67843	-40.9001	0.96411	-1.02686	36.8651	0.42355	113.844	-3.75174	-4.86975	11.0952
129		-0.50281	2.55	0	0	1	0	25.604	9.2422	-24.4694	2.86749	2.40607	8.85666	0.54418	0.13928	-1.04413	0.5362	0.04035	1.0918	-12.6344	35.5018	8.48176	23.8709	-0.08507	-3.95911	-14.4854	-2.13142	-0.91351	6.11187	-1.97429	0.37734	136.801	-33.115	51.1562	0.23124	1.10787	-23.0543	-13.9566	-0.53483	-0.73507	-33.705	0.97263	-1.07491	36.8257	0.44882	113.949	-3.86724	-3.70324	8.77351
130		-0.51168	2.56	0	0	1	0	27.2965	11.6474	-23.5853	3.14081	2.50606	8.58925	0.19622	0.06807	-0.93031	0.62448	0.05077	1.04846	-3.86334	29.323	16.7572	23.7845	0.26824	-3.97732	-13.2576	-0.80365	-0.13163	3.81418	-1.56834	0.62661	93.8661	-24.4954	31.8641	1.37802	0.80575	-22.6325	-14.0677	-0.09993	-0.69821	-24.4338	0.81886	-0.96304	36.7866	0.46937	114.029	-3.75807	-2.79433	6.78203
131		-0.5206	2.57	0	0	1	0	27.6653	10.356	-16.3511	3.4242	2.62067	8.37204	-0.09136	-0.00075	-0.77015	0.73025	0.05443	0.85363	4.5463	20.6797	24.5633	23.7861	0.58618	-3.88885	-12.2689	0.68503	0.72798	1.1443	-1.03161	0.83912	50.0138	-13.8796	10.0526	2.08933	0.60486	-22.4236	-13.9929	0.37992	-0.58206	-14.0559	0.64212	-0.73588	36.7495	0.48523	114.091	-3.55952	-2.12613	5.16882
132		-0.52958	2.58	0	0	1	0	26.1245	4.11855	-7.29341	3.6999	2.70313	8.25245	-0.30553	-0.05667	-0.60035	0.81477	0.04157	0.59948	11.7373	10.5992	31.263	23.8664	0.84604	-3.69375	-12.0863	1.85721	1.43452	-1.75629	-0.7915	1.00404	7.79362	-2.85682	-9.52193	2.36853	0.5158	-22.4319	-13.8292	0.73519	-0.42117	-3.53494	0.60264	-0.47638	36.7146	0.49711	114.138	-3.44263	-1.68423	4.05174
133		-0.53862	2.59	0	0	1	0	21.8683	-6.64601	-1.47964	3.94532	2.70135	8.22557	-0.43845	-0.08931	-0.44305	0.79823	0.00043	0.35728	17.2041	0.4793	36.5469	24.0095	1.03558	-3.40096	-12.9291	2.58759	1.91597	-4.79595	-1.07193	1.16285	-30.2748	6.90609	-22.5299	2.24325	0.53176	-22.6118	-13.6318	0.96835	-0.24447	6.25782	0.8067	-0.2456	36.68	0.50666	114.176	-3.55596	-1.28109	3.27337
134		-0.54775	2.6	0	0	1	0	13.8879	-20.6155	-2.65543	4.13022	2.57156	8.23691	-0.47501	-0.08764	-0.30702	0.56005	-0.08242	0.15919	20.6849	-8.35048	40.2371	24.1966	1.15525	-3.02734	-14.4716	3.00176	2.20967	-7.7687	-1.88533	1.37615	-61.5943	14.525	-26.2494	1.76591	0.63305	-22.8782	-13.3634	1.18945	-0.07637	14.5325	1.28978	-0.0617	36.6428	0.51571	114.205	-3.97072	-0.63071	2.43478
135		-0.55695	2.61	0	0	1	0	1.34967	-36.2953	-11.6181	4.21463	2.28411	8.20486	-0.37358	-0.0381	-0.19029	-0.05137	-0.2195	0.01249	21.8114	-14.95	42.2541	24.407	1.21565	-2.59574	-16.0308	3.20712	2.33968	-10.2408	-3.14926	1.66848	-83.591	20.1001	-20.6444	1.01531	0.79737	-23.1294	-12.9357	1.47149	0.06298	20.604	2.00954	0.0775	36.6001	0.52573	114.222	-4.67059	0.31406	1.42546
136		-0.56624	2.62	0	0	1	0	-15.8312	-52.282	-25.7265	4.15214	1.82475	8.05668	-0.0522	0.07679	-0.08317	-1.19741	-0.41869	-0.08856	19.9741	-18.7054	42.5421	24.615	1.23356	-2.13204	-16.8862	3.15583	2.25018	-11.5234	-4.69572	1.98723	-94.1787	24.1163	-8.3468	0.09524	1.00739	-23.2792	-12.2746	1.78	0.16583	23.9299	2.8327	0.16908	36.5493	0.53797	114.225	-5.57796	1.29885	0.55906
137		-0.57562	2.63	1	1	1	0	-36.6492	-66.8488	-40.1198	3.89897	1.19614	7.76117	0.5993	0.27623	0.01908	-3.01091	-0.67607	-0.15953	14.6491	-19.019	40.8864	24.7881	1.23	-1.66514	-16.6066	2.65193	1.82835	-10.9098	-6.14462	2.18255	-92.6433	26.4996	6.88621	-0.87313	1.2492	-23.2791	-11.3438	1.97491	0.23565	24.2591	3.49852	0.21317	36.4886	0.55353	114.216	-6.60098	2.0814	0.09488
138
[truncated: 260 more columns]
