# Supplementary material for: Instantaneous Metabolic Cost of Walking: Joint-Space Dynamic Model with Subject-Specific Heat Rate
Source: PLoS One. 2016 Dec 28;11(12):e0168070. doi: 10.1371/journal.pone.0168070 (PMC5193358; doi:10.1371/journal.pone.0168070)
Supplement: S1 File — (ZIP) [file pone.0168070.s001.zip › MEE-v2-Portable/calcResults.m]

function calcResults()
% calcResults calculates the model results and stores them in the 'subject'
% structure array. It also outputs the main results (the non-instantaneous
% results) to a timestamped spreadsheet.

global subject;
global numDOFs; numDOFs = 42; % total number of DOFs
global numDOFsR; numDOFsR = 24; % number of DOFs on right side (includes neck and waist)
global numDOFsL; numDOFsL = 18; % number of DOFs on left side
global DOFTorqueRatio; % dimensionless torque ratio (see humanMenu.m)

% model parameters
global modelParameters;
modelParameters = transpose([-2.2662e-04 -6.4045e-07 1.6147e-06 1.4326e-04 0.9790 3.4454e-04 0.0107 -0.1457 18.2123 -6.9700e-05]);

% calculate energy variables and include in subject data structure for each subject and stride
for i = 1
    numTrialsThisSubject = size(subject(i).stride, 2);
    for j = 1:numTrialsThisSubject
        MEE101(i,j);
        MEE(i,j);
    end
end

% organize the relevant results from the subject structure array into a matrix to export to an excel spreadsheet
resultsArray = [];
for i = 1
    numTrialsThisSubject = size(subject(i).stride, 2);
    for j = 1:numTrialsThisSubject
        resultsArray = [resultsArray; [i j subject(i).stride(j).E_Model subject(i).stride(j).Enet_Model subject(i).stride(j).Qam_Model subject(i).stride(j).Qsl_Model subject(i).stride(j).workSum subject(i).stride(j).Erate_Model subject(i).stride(j).EnetRate_Model ...
            subject(i).stride(j).COT_Model subject(i).stride(j).DS_percent subject(i).stride(j).DSCOT_Model subject(i).stride(j).SSCOT_Model subject(i).stride(j).MEEinDS_Model subject(i).stride(j).MEEinSS_Model subject(i).stride(j).MEEinDSRatio_Model] ];
    end
end

%% WRITE RESULTS TO TIMESTAMPED FILE ----------------------------------------------------------
% define filename to write inputs and outputs to
filename = sprintf('Model Results_%s.xlsx', datestr(now,'yyyymmdd_HHMMSS'));
filepath = fullfile('C:\MEE-v2-Portable\', filename);

xlswrite(filename,1) % create empty file
% rename default names of first 3 sheets
e = actxserver ('Excel.Application'); % open Activex server
ewb = e.Workbooks.Open(filepath); % open file (enter full path!)
ewb.Worksheets.Item(1).Name = 'Model Results'; % rename 1st sheet
ewb.Save % save to the same file
ewb.Close(false)
e.Quit

xlswrite(filename,resultsArray,'Model Results','A2');     %Write data
xlswrite(filename,{'Subject' 'Stride/Trial' 'Gross Model MEE (J)' 'Net Model MEE (J)' 'Qam (J)' 'Qsl (J)' 'Work (J)' 'Gross Model MEE Rate (W)' 'Net Model MEE Rate (W)' ...
    'Model COT' 'DS Percent' 'Model DS COT' 'Model SS COT' 'Model MEE in DS' 'Model MEE in SS' '% MEE in DS phase'},'Model Results','A1');     %Write column header

    function MEE(i,j)
        % MEE generates time integrated model results for the whole body
        % MEE(i,j) stores the calculated results in the 'subject' structure array
        %
        % Input arguments:
        %
        % i             Subject number
        % j             Stride/trial number
        
        
        % calculate the net MEE, Qam rate, Qsl, and mechanical work over all 42 DOFs)
        netMEESum = 0;   QamSum = 0;  QslSum = 0;
        
        for DOFNumber = 1:42
            [netMEE Qam Qsl] = DOFMEE(DOFNumber,i,j);
            netMEESum = netMEESum+netMEE;
            QamSum = QamSum + Qam;
            QslSum = QslSum + Qsl;
        end
        
        subject(i).stride(j).Enet_Model = netMEESum;
        subject(i).stride(j).Qam_Model = QamSum;
        subject(i).stride(j).Qsl_Model = QslSum;
        
        % calculate the gross MEE ( includes basal metabolic rate (BMR) )
        grossMEESum = netMEESum + subject(i).stride(j).B;
        subject(i).stride(j).E_Model = grossMEESum;
        
        % calculate gross model MEE Rate
        subject(i).stride(j).Erate_Model = subject(i).stride(j).E_Model / subject(i).stride(j).timeElapsed; % (W)
        
        % calculate net model MEE Rate
        subject(i).stride(j).EnetRate_Model = subject(i).stride(j).Enet_Model / subject(i).stride(j).timeElapsed; % (W)
        
        % net error
        subject(i).stride(j).Enet_percentError = ((subject(i).stride(j).Enet_Model - subject(i).stride(j).Enet_HSS) ./ subject(i).stride(j).Enet_HSS) .* 100;
        
        % gross error
        subject(i).stride(j).E_percentError = ((subject(i).stride(j).E_Model - subject(i).stride(j).E_HSS) ./ subject(i).stride(j).E_HSS) .* 100;
        
        
        
        
        function [netMEE Qam Qsl work] = DOFMEE(DOFNumber,i,j)
            % DOFMEE generates time integrated model results for a given DOF
            % [netMEE Qam Qsl work] = DOFMEE(i,j) calculates the netMEE (MEE minus BMR)
            % for a given subject's DOF and also its components Qam, Qsl, and work.
            %
            % Input arguments:
            %
            % DOFNumber     DOF index
            %               DOF ranges from 1 to 42 using the following indexing convention
            %               1 to 18 is right ankle x,y,z,right knee x,y,z,right hip x,y,z,right wrist x,y,z,right elbow x,y,z,right shoulder x,y,z
            %               19 to 24 is neck x,y,z, waist x,y,z
            %               25 to 42 is left ankle x,y,z,left knee x,y,z,left hip x,y,z,left wrist x,y,z,left elbow x,y,z,left shoulder x,y,z
            % i             Subject number
            % j             Stride/trial number
            
            alpha = 1:4; beta = 9; gamma = 5:8;  delta = 10; % grouping of equation parameters
            
            % vector of subject specific parameters
            subjectSpecific = cat(2,1,subject(i).mass,subject(i).age,subject(i).height);
            
            % obtain heat coefficients ham and hsl from model parameters
            ham = (1+modelParameters(beta).*subject(i).kneeTorqueMax.*DOFTorqueRatio(DOFNumber)).*(subjectSpecific*modelParameters(alpha));
            hsl = (1+modelParameters(delta).*subject(i).kneeTorqueMax.*DOFTorqueRatio(DOFNumber)).*(subjectSpecific*modelParameters(gamma));
            
            
            torqueIntegralAbs = subject(i).stride(j).torqueIntegralAbs(:,DOFNumber);
            workAbs = subject(i).stride(j).workAbs(:,DOFNumber);
            work = subject(i).stride(j).work(:,DOFNumber);
            
            Qam = ham*torqueIntegralAbs;
            Qsl = hsl*workAbs;
            netMEE = ham*torqueIntegralAbs+hsl*workAbs + work;
            
        end
    end

    function MEE101(i,j)
        % MEE101 generates instantaneous forms of model results for the whole body
        % as 1 x 101 vectors interpolated at of 0 to 100 % gait cycle
        % MEE101(i,j) stores the calculated results in the 'subject' structure array
        %
        % Input arguments:
        %
        % i             Subject number
        % j             Stride/trial number
        
        
        % calculate the instantaneous net MEE, Qam rate, Qsl, and mechanical work rates over all 42 DOFs)
        netMEESum = 0;   QamSum = 0;  QslSum = 0;
        
        for DOFNumber = 1:42
            [netMEE Qam Qsl] = DOFMEE101(DOFNumber,i,j);
            netMEESum = netMEESum+netMEE;
            QamSum = QamSum + Qam;
            QslSum = QslSum + Qsl;
        end
        
        subject(i).stride(j).Enet_Model_101 = netMEESum;
        subject(i).stride(j).Qam_Model_101 = QamSum;
        subject(i).stride(j).Qsl_Model_101 = QslSum;
        
        % calculate the instantaneous gross MEE rate ( includes basal metabolic rate (BMR) )
        grossMEESum = netMEESum + subject(i).Brate;
        subject(i).stride(j).E_Model_101 = grossMEESum;
        
        % calculate the instantaneous cost of transport (iCOT) using the CoG velocity
        velocity = subject(i).stride(j).velocity;
        subject(i).stride(j).iCOT_Model = grossMEESum./9.81./subject(i).mass./velocity;
        
        % Multiplying the DS vector (which takes values of 0 or 1) velocity vector
        % to separate velocity vector into DS and SS phases
        DS = subject(i).stride(j).DS101;
        velocityinDS = round(DS).*velocity;
        velocityinSS = (~round(DS)).*velocity;
        
        % calculate the MEE consumed in the double support (DS) and single support (SS)
        % phases, the COT for DS and SS, and the ratio of MEE in the DS phase
        
        time = subject(i).stride(j).time101;
        subject(i).stride(j).MEEinDS_Model = trapz(time, DS.*grossMEESum);
        subject(i).stride(j).MEEinSS_Model = trapz(time, (~DS).*grossMEESum);
        subject(i).stride(j).MEEinDSRatio_Model = subject(i).stride(j).MEEinDS_Model./trapz(time,grossMEESum)*100;
        subject(i).stride(j).DSCOT_Model = subject(i).stride(j).MEEinDS_Model./abs(trapz(time,velocityinDS))./9.81./subject(i).mass;
        subject(i).stride(j).SSCOT_Model = subject(i).stride(j).MEEinSS_Model./abs(trapz(time,velocityinSS))./9.81./subject(i).mass;
        subject(i).stride(j).COT_Model = trapz(time,grossMEESum)./abs(trapz(time,velocity))./9.81./subject(i).mass;
        
        
        function [netMEE Qam Qsl power] = DOFMEE101(DOFNumber,i,j)
            % DOFMEE101 generates instantaneous forms of model results for a given DOF
            % as 1 x 101 vectors interpolated at of 0% to 100% gait cycle
            % [netMEE Qam Qsl work] = DOFMEE101(i,j) calculates the netMEE (MEE minus BMR)
            % for a given DOF and also its components Qam, Qsl, and work.
            %
            % Input arguments:
            %
            % DOFNumber     DOF index
            %               DOF ranges from 1 to 42 using the following indexing convention
            %               1 to 18 is right ankle x,y,z,right knee x,y,z,right hip x,y,z,right wrist x,y,z,right elbow x,y,z,right shoulder x,y,z
            %               19 to 24 is neck x,y,z, waist x,y,z
            %               25 to 42 is left ankle x,y,z,left knee x,y,z,left hip x,y,z,left wrist x,y,z,left elbow x,y,z,left shoulder x,y,z
            % i             Subject number
            % j             Stride/trial number
            
            
            alpha = 1:4; beta = 9; gamma = 5:8;  delta = 10; % grouping of equation parameters
            
            % vector of subject specific parameters
            subjectSpecific = cat(2,1,subject(i).mass,subject(i).age,subject(i).height);
            
            % obtain heat coefficients ham and hsl from model parameters
            ham = (1+modelParameters(beta).*subject(i).kneeTorqueMax.*DOFTorqueRatio(DOFNumber)).*(subjectSpecific*modelParameters(alpha));
            hsl = (1+modelParameters(delta).*subject(i).kneeTorqueMax.*DOFTorqueRatio(DOFNumber)).*(subjectSpecific*modelParameters(gamma));
            
            torqueAbs = subject(i).stride(j).torqueAbs(:,DOFNumber);
            powerAbs = subject(i).stride(j).powerAbs(:,DOFNumber);
            power = subject(i).stride(j).power(:,DOFNumber);
            
            Qam = ham*torqueAbs;
            Qsl = hsl*powerAbs;
            netMEE = ham*torqueAbs+hsl*powerAbs + power;
            
        end
        
    end
end
