# Supplementary material for: Instantaneous Metabolic Cost of Walking: Joint-Space Dynamic Model with Subject-Specific Heat Rate
Source: PLoS One. 2016 Dec 28;11(12):e0168070. doi: 10.1371/journal.pone.0168070 (PMC5193358; doi:10.1371/journal.pone.0168070)
Supplement: S1 File — (ZIP) [file pone.0168070.s001.zip › MEE-v2-Portable/humanMenu.m]

% humanMenu initializes global variables and calls other functions as needed
% humanMenu() builds a structure array named 'subject' from input data from 
% Microsoft Excel spreadsheets in the main MEE-v2-Portable folder
%
% The relevant data can be viewed within MATLAB by accessing elements of
% the 'subject' structure array as follows:
%
% Example: Access the MEE (Joules) predicted by the model for the ith
% subject and jth stride/trial of that subject. 
%
% subject(i).stride(j).E_Model
%
% Example: Access the subject's age (years).
%
% subject(i).age
%
% Notes: Refer to user manual for further details

% close windows, clear console window, and clear all memory
clear all;
close all hidden;
clc;
disp('done cleaning');


global subject;
global numDOFs; numDOFs = 42; % total number of DOFs
global numDOFsR; numDOFsR = 24; % number of DOFs on right side (includes neck and waist)
global numDOFsL; numDOFsL = 18; % number of DOFs on left side

global DOFTorqueRatio;

% DOF ranges from 1 to 42 using the following indexing convention
%  1 to 18 is right ankle x,y,z,right knee x,y,z,right hip x,y,z,right wrist x,y,z,right elbow x,y,z,right shoulder x,y,z
% 19 to 24 is neck x,y,z, waist x,y,z
% 25 to 42 is left ankle x,y,z,left knee x,y,z,left hip x,y,z,left wrist x,y,z,left elbow x,y,z,left shoulder x,y,z

% maximum DOF torques for DOF numbers 1 to 24
DOFTorque24 = [ 150.3    %Hip sagittal flexion
                130.0    %Hip coronal abduction
                 92.4    %Hip tranverse external rotation
                113.1    %Knee sagittal flexion
                 30.0    %Knee coronal
                 39.3    %Knee tranverse tibial rotation
                 44.0    %Ankle sagittal dorsiflexion
                 31.6    %Ankle coronal inversion
                 20.0    %Ankle transverse
                 61.0    %Shoulder sagittal flexion
                 56.5    %Shoulder coronal adduction
                 55.7    %Shoulder transverse internal rotation
                 60.5    %Elbow sagittal flexion
                 40.0    %Elbow coronal adduction 
                 15.3    %Elbow transverse forearm supination 
                 16.4    %Wrist sagittal flexion
                  9.53   %Wrist coronal pronator no gender-specific data
                 13.2    %Wrist tranverse radial/ulnar deviator 
                 56.79   %Neck sagittal extension
                 56.59   %Neck coronal lateral flexion 
                 50.0    %Neck transverse
                238.0    %Waist sagittal flexion
                218.0    %Waist coronal lateral extension
                132.6];  %Waist transverse left rotation 
    
% maximum DOF torques for all DOFs 1 to 42 using left-right symmetry
DOFTorque42 = cat(1,DOFTorque24,DOFTorque24(1:18));

% divide all the DOF torques by the sagittal knee torque for dimensionless torque ratio
DOFTorqueRatio = DOFTorque42./DOFTorque42(4);

% process in the data from the spreadsheets
loadData();

% calculate remaining 'subject' structure array elements (e.g., the MEE
% (Joules) predicted by the model).
calcResults();
