# Supplementary material for: Instantaneous Metabolic Cost of Walking: Joint-Space Dynamic Model with Subject-Specific Heat Rate
Source: PLoS One. 2016 Dec 28;11(12):e0168070. doi: 10.1371/journal.pone.0168070 (PMC5193358; doi:10.1371/journal.pone.0168070)
Supplement: S1 File — (ZIP) [file pone.0168070.s001.zip › MEE-v2-Portable/loadData.m]

function loadData()
% loadData reads in the experimental metabolic and motion capture data from
% Microsoft Excel spreadsheets.

global subject

global numDOFs; numDOFs = 42;
global numDOFsR; numDOFsR = 24; % number of DOFs on right side (includes head and waist)
global numDOFsL; numDOFsL = 18; % number of DOFs on left side
global numDOFsLB_oneSide; numDOFsLB_oneSide = 9; % number of DOFs on one side of the lower body

%% DEFINE SUBJECT 1:  ----------------------------------------

% Read in subject-specific data (sex, mass, age, height, etc.) from spreadsheet
processSubject(1, 'C:\MEE-v2-Portable\resultsComprehensive_HSS.xlsx', 1, 'b4:j4');

% use actual reference data for BMR
subject(1).Brate = B_HSS('C:\MEE-v2-Portable\01_Metabolic_test.xlsx', 1, 'd4:d9');

% 70% SPEED
[subject(1).stride(1).Erate_HSS_ml_kg_min, subject(1).stride(1).Erate_HSS_L_min, subject(1).stride(1).Erate_HSS_W] = E_HSS('C:\MEE-v2-Portable\01_Metabolic_test.xlsx', 1, 'c39:d41');

processStride(1, 1, 'C:\MEE-v2-Portable\70walk_Right1.xlsx', 1, 'b6:cz150', ...
    'C:\MEE-v2-Portable\70walk_Left1.xlsx', 1, 'b6:cz150');

% 85% SPEED
[subject(1).stride(2).Erate_HSS_ml_kg_min, subject(1).stride(2).Erate_HSS_L_min, subject(1).stride(2).Erate_HSS_W] = E_HSS('C:\MEE-v2-Portable\01_Metabolic_test.xlsx', 1, 'c39:d41');

processStride(1, 2, 'C:\MEE-v2-Portable\85walk_Right1.xlsx', 1, 'b6:cz150', ...
    'C:\MEE-v2-Portable\85walk_Left1.xlsx', 1, 'b6:cz150');

% 100% (NORMAL/PREFERRED) SPEED

[subject(1).stride(3).Erate_HSS_ml_kg_min, subject(1).stride(3).Erate_HSS_L_min, subject(1).stride(3).Erate_HSS_W] = E_HSS('C:\MEE-v2-Portable\01_Metabolic_test.xlsx', 1, 'c22:d24');

processStride(1, 3, 'C:\MEE-v2-Portable\walk_Right1.xlsx', 1, 'b6:cz150', ...
    'C:\MEE-v2-Portable\walk_Left1.xlsx', 1, 'b6:cz150');

% 115% SPEED
[subject(1).stride(4).Erate_HSS_ml_kg_min, subject(1).stride(4).Erate_HSS_L_min, subject(1).stride(4).Erate_HSS_W] = E_HSS('C:\MEE-v2-Portable\01_Metabolic_test.xlsx', 1, 'c31:d33');

processStride(1, 4, 'C:\MEE-v2-Portable\115walk_Right1.xlsx', 1, 'b6:cz150', ...
    'C:\MEE-v2-Portable\115walk_Left1.xlsx', 1, 'b6:cz150');

% 130% SPEED
[subject(1).stride(5).Erate_HSS_ml_kg_min, subject(1).stride(5).Erate_HSS_L_min, subject(1).stride(5    ).Erate_HSS_W] = E_HSS('C:\MEE-v2-Portable\01_Metabolic_test.xlsx', 1, 'c48:d50');

processStride(1, 5, 'C:\MEE-v2-Portable\130walk_Right1.xlsx', 1, 'b6:cz150', ...
    'C:\MEE-v2-Portable\130walk_Left1.xlsx', 1, 'b6:cz150');


    function Brate = B_HSS(filename, sheetname, range)
        % B_HSS Calculates basal metabolic rate in Watts from HSS data
        % BRATE = B_HSS(FILENAME, SHEETNAME, RANGE)reads data from Microsoft Excel
        % spreadsheet to calculate BRATE.
        %
        % Brate = B_HSS(filename, sheetname, range)
        %
        % Input Arguments:
        %
        % FILENAME      String that specifies the name of the file to read.
        % SHEETNAME     Worksheet to read.
        % RANGE         String that specifies a rectangular portion of the
        %               worksheet to read.
        
        
        Bdata = xlsread(filename, sheetname, range);
        
        %B(L/min)
        Brate_L_min = mean(Bdata);
        
        %B(J/s=Watts) = B(L/min) * (4.82(kcal)/1(L oxygen)) * (4184(Joules)/1(kcal)) * (1(day)/24(hours)) * (1(hour)/60(min)) * (1(min)/60(sec));
        Brate = Brate_L_min * (4.82/1) * (4184/1) * (1/60); % Watts
        
    end

    function [Erate_HSS_ml_kg_min, Erate_HSS_L_min, Erate_HSS_W] = E_HSS(filename, sheetname, range)
        % E_HSS calculates metabolic rate in Watts from HSS data
        % [ERATE_HSS_ML_KG_MIN, ERATE_HSS_L_MIN, ERATE_HSS_W]= E_HSS(FILENAME, SHEETNAME, RANGE)
        % reads data from Microsoft Excel spreadsheet to calculate ERATE_HSS
        % (experimental MEE rate) in different units.
        %
        % Input Arguments:
        %
        % FILENAME      String that specifies the name of the file to read.
        % SHEETNAME     Worksheet to read.
        % RANGE         String that specifies a rectangular portion of the
        %               worksheet to read.
        
        Edata = xlsread(filename, sheetname, range);
        
        Erate_HSS_ml_kg_min = mean(Edata(:,1));
        
        Erate_HSS_L_min = mean(Edata(:,2));
        
        %B(J/s=Watts) = B(L/min) * (4.82(kcal)/1(L oxygen)) * (4184(Joules)/1(kcal)) * (1(min)/60(sec));
        Erate_HSS_W = Erate_HSS_L_min * (4.82/1) * (4184/1) * (1/60); % Watts
    end

    function [Erate_ACSM_ml_kg_min, Erate_ACSM_W, E_ACSM] = E_ACSM(speed, mass, time_elapsed)
        % E_ACSM returns total energy expenditure according to ACSM walking equation in:
        % S. Glass and G. B. Dwyer, Eds., ACSM�s Metabolic Calculations Handbook, 1st ed. Lippincott Williams & Wilkins, 2006.
        %
        % [ERATE_ACSM_ML_KG_MIN, ERATE_ACSM_W, E_ACSM] = E_ACSM(SPEED, MASS, TIME_ELAPSED)
        % calculates energy expenditure based on ACSM formulas.
        % Input Arguments:
        %
        % SPEED         Walking speed.
        % MASS          Subject mass.
        % TIME_ELAPSED  Time elapsed during stride/trial.
        
        %speed(m/min) = speed(m/s) * (60(sec)/1(min))
        speed = speed * (60/1);
        
        %E((ml/kg)/min) = 0.1((ml/kg)/m) * speed(m/min) + 3.5((ml/kg)/min)
        Erate_ACSM_ml_kg_min = 0.1 * (speed) + 3.5;  % note the " + 3.5" part represents BMR
        
        % ml oxygen to kcal conversion is average of fat/carb/protein numbers from:
        % J. B. de V. Weir, �New methods for calculating metabolic rate with special reference to protein metabolism,�
        % J Physiol, vol. 109, no. 1�2, pp. 1�9, Aug. 1949.
        
        %E(Watts) = E((ml/kg)/min) * (4.82(kcal)/1000(ml oxygen)) * (4184(J)/1(kcal)) * (1(min)/60(s)) * mass(kg)
        Erate_ACSM_W = Erate_ACSM_ml_kg_min * (4.82/1000) * (4184/1) * (1/60) * mass;
        
        %E(Joules) =
        E_ACSM = Erate_ACSM_W * time_elapsed;
    end

    function processSubject(i, filename, sheetname, range)
        % processSubject processes basic subject info
        % processSubject(i, FILENAME, SHEETNAME, RANGE)reads data from Microsoft Excel
        % spreadsheet about each subject.
        %
        % Input Arguments:
        %
        % i             Subject number
        % FILENAME      String that specifies the name of the file to read.
        % SHEETNAME     Worksheet to read.
        % RANGE         String that specifies a rectangular portion of the
        %               worksheet to read.
        
        % Creates subject entries in 'subject' structure array
        subject(i).subjectInfo = xlsread(filename, sheetname, range);
        subject(i).gender = subject(i).subjectInfo(1); % male=1, female=0
        subject(i).mass = subject(i).subjectInfo(2); % kg
        subject(i).height = subject(i).subjectInfo(3); %cm
        subject(i).age = subject(i).subjectInfo(4); % years
        subject(i).kneeExt60 = subject(i).subjectInfo(5); %Nm
        subject(i).kneeFlex60 = subject(i).subjectInfo(6); %Nm
        subject(i).kneeExt30 = subject(i).subjectInfo(7); %Nm
        subject(i).kneeFlex30 = subject(i).subjectInfo(8); %Nm
        subject(i).kneeTorqueMax = subject(i).subjectInfo(9); %Nm
        
    end

    function processStride( i, j, filenameR, sheetnameR, rangeR, filenameL, sheetnameL, rangeL)
        % processStride reads in and processes stride specific data for given subject
        % processStride(i, j, FILENAMER, SHEETNAMER, RANGER, FILENAMEL, SHEETNAMEL, RANGEL)
        % reads data from Microsoft Excel spreadsheet about each trial/stride.
        %
        % Input Arguments:
        %
        % i             Subject number
        % j             Stride/trial number
        %
        % For right side data
        % FILENAMER     String that specifies the name of the file to read.
        % SHEETNAMER    Worksheet to read.
        % RANGER        String that specifies a rectangular portion of the
        %               worksheet to read.
        % For left side data
        % FILENAMEL     String that specifies the name of the file to read.
        % SHEETNAMEL    Worksheet to read.
        % RANGEL        String that specifies a rectangular portion of the
        %               worksheet to read.
        
        % Creates stride/trials entries in 'subject' structure array
        
        % right side data
        subject(i).stride(j).dataR = xlsread(filenameR, sheetnameR, rangeR);
        subject(i).stride(j).dataR(isnan(subject(i).stride(j).dataR)) = 0; % replace any empty (NaN) cells with 0
        subject(i).stride(j).mR = size(subject(i).stride(j).dataR, 1); % size m x n
        subject(i).stride(j).frameR = 1:subject(i).stride(j).mR;
        
        subject(i).stride(j).trialspeedR = subject(i).stride(j).dataR(1,1); % (m/s) this is the speed of the whole trial, which might have several strides
        subject(i).stride(j).speedR = ( max(subject(i).stride(j).dataR(:,2)) - min(subject(i).stride(j).dataR(:,2)) ) / ( max(subject(i).stride(j).dataR(:,3)) - min(subject(i).stride(j).dataR(:,3)) ); % (m/s) this is the speed of the stride based on subracting the max and min times
        subject(i).stride(j).speedR_1stLast = abs( subject(i).stride(j).dataR(1,2) - subject(i).stride(j).dataR(end,2) ) / abs( subject(i).stride(j).dataR(1,3) - subject(i).stride(j).dataR(end,3) ); % (m/s) this is the speed of the stride based on the first and last times. it will be the same as above unless there is missing data.
        
        subject(i).stride(j).positionRawR = subject(i).stride(j).dataR(:, 2);
        subject(i).stride(j).positionR = ((subject(i).stride(j).positionRawR) - subject(i).stride(j).positionRawR(1)); % position (m) starting at 0
        subject(i).stride(j).positionR101 = interpGaitCycle(subject(i).stride(j).positionR, 101);
        
        subject(i).stride(j).timeRawR = subject(i).stride(j).dataR(:, 3);
        subject(i).stride(j).timeR = ((subject(i).stride(j).timeRawR) - subject(i).stride(j).timeRawR(1)); % time (s) starting at 0
        subject(i).stride(j).timeR101 = interpGaitCycle(subject(i).stride(j).timeR, 101);
        subject(i).stride(j).timeElapsed = subject(i).stride(j).timeR(end) - subject(i).stride(j).timeR(1); % s
        subject(i).stride(j).strideLength = subject(i).stride(j).speedR * subject(i).stride(j).timeElapsed;
        subject(i).stride(j).stepLength = subject(i).stride(j).strideLength/2;
        
        subject(i).stride(j).velocity = diffshc(subject(i).stride(j).positionR101)./diffshc(subject(i).stride(j).timeR101); % velocity vector
        
        % left side data
        subject(i).stride(j).dataL = xlsread(filenameL, sheetnameL, rangeL);
        subject(i).stride(j).dataL(isnan(subject(i).stride(j).dataL)) = 0; % replace any empty (NaN) cells with 0
        subject(i).stride(j).mL = size(subject(i).stride(j).dataL, 1); % size m x n
        subject(i).stride(j).frameL = 1:subject(i).stride(j).mL;
        subject(i).stride(j).timeRawL = subject(i).stride(j).dataL(:, 3);
        subject(i).stride(j).timeL = ((subject(i).stride(j).timeRawL) - subject(i).stride(j).timeRawL(1)); % time (s) starting at 0
        subject(i).stride(j).timeL101 = interpGaitCycle(subject(i).stride(j).timeL, 101);
        subject(i).stride(j).heelSwitchR = subject(i).stride(j).dataL(:, 5);
        
        % right and left combined
        subject(i).stride(j).timeRL = [subject(i).stride(j).timeR101, subject(i).stride(j).timeL101]; % lists time for RHC->RHC and LHC->LHC strides next to each other
        subject(i).stride(j).time = mean(subject(i).stride(j).timeRL, 2); % averages times at each frame for R and L strides
        subject(i).stride(j).time101 = interpGaitCycle(subject(i).stride(j).time, 101);
        subject(i).stride(j).timeInterval = diffshc(subject(i).stride(j).time);
        subject(i).stride(j).timeIntervalMean = mean(subject(i).stride(j).timeInterval);
        
        % find right heel strike in left stride
        subject(i).stride(j).split = find(subject(i).stride(j).heelSwitchR);
        
        % Reference energy and energy rates (J)
        subject(i).stride(j).B = subject(i).Brate * subject(i).stride(j).timeElapsed;
        subject(i).stride(j).EnetRate_HSS = subject(i).stride(j).Erate_HSS_W - subject(i).Brate;
        subject(i).stride(j).Enet_HSS = subject(i).stride(j).EnetRate_HSS * subject(i).stride(j).timeElapsed;
        subject(i).stride(j).E_HSS = subject(i).stride(j).Erate_HSS_W * subject(i).stride(j).timeElapsed;
        
        [subject(i).stride(j).Erate_ACSM_ml_kg_min, subject(i).stride(j).Erate_ACSM_W, subject(i).stride(j).E_ACSM] = E_ACSM(subject(i).stride(j).speedR, subject(i).mass, subject(i).stride(j).timeElapsed);
        
        % COT
        subject(i).stride(j).COT_HSS = subject(i).stride(j).Erate_HSS_W / (subject(i).mass * 9.8 * subject(i).stride(j).speedR);
        subject(i).stride(j).COT_ACSM = subject(i).stride(j).Erate_ACSM_W / (subject(i).mass * 9.8 * subject(i).stride(j).speedR);
        
        % DS, SS
        subject(i).stride(j).Rstance = subject(i).stride(j).dataR(:,4);
        subject(i).stride(j).Rstance101 = interpGaitCycle(subject(i).stride(j).Rstance, 101);
        subject(i).stride(j).LstanceTrue = subject(i).stride(j).dataL(:,6);
        subject(i).stride(j).Lstance = cat(1, subject(i).stride(j).LstanceTrue(subject(i).stride(j).split:end) , subject(i).stride(j).LstanceTrue(1:subject(i).stride(j).split-1));
        subject(i).stride(j).Lstance101 = interpGaitCycle(subject(i).stride(j).Lstance, 101);
        
        % make DS101 = 1 if both feet are on the ground
        for k = 1:101
            if subject(i).stride(j).Rstance101(k) > 0 & subject(i).stride(j).Lstance101(k) > 0
                subject(i).stride(j).DS101(k) = 1;
            else
                subject(i).stride(j).DS101(k) = 0;
            end
        end
        subject(i).stride(j).DS101 = subject(i).stride(j).DS101';
        subject(i).stride(j).DS_percent = sum(subject(i).stride(j).DS101); % of stride spent in DS
        
        % create variable for time vector during only DS phases
        for k = 1:101
            if subject(i).stride(j).DS101(k) == 1
                subject(i).stride(j).time101DS(k) = subject(i).stride(j).time101(k); %
            else
                subject(i).stride(j).time101DS(k) = 0;
            end
        end
        subject(i).stride(j).time101DS = subject(i).stride(j).time101DS';
        
        %% create TORQUE matrix
        subject(i).stride(j).torqueRight(:,1) = -subject(i).stride(j).dataR(:,26); % hip
        subject(i).stride(j).torqueRightAbs(:,1) = abs(subject(i).stride(j).torqueRight(:,1));
        
        subject(i).stride(j).torqueRight(:,2) = subject(i).stride(j).dataR(:,27);
        subject(i).stride(j).torqueRightAbs(:,2) = abs(subject(i).stride(j).torqueRight(:,2));
        
        subject(i).stride(j).torqueRight(:,3) = subject(i).stride(j).dataR(:,28);
        subject(i).stride(j).torqueRightAbs(:,3) = abs(subject(i).stride(j).torqueRight(:,3));
        
        subject(i).stride(j).torqueRight(:,4) = -subject(i).stride(j).dataR(:,38); % knee
        subject(i).stride(j).torqueRightAbs(:,4) = abs(subject(i).stride(j).torqueRight(:,4));
        
        subject(i).stride(j).torqueRight(:,5) = subject(i).stride(j).dataR(:,39);
        subject(i).stride(j).torqueRightAbs(:,5) = abs(subject(i).stride(j).torqueRight(:,5));
        
        subject(i).stride(j).torqueRight(:,6) = subject(i).stride(j).dataR(:,40);
        subject(i).stride(j).torqueRightAbs(:,6) = abs(subject(i).stride(j).torqueRight(:,6));
        
        subject(i).stride(j).torqueRight(:,7) = -subject(i).stride(j).dataR(:,14); % ankle
        subject(i).stride(j).torqueRightAbs(:,7) = abs(subject(i).stride(j).torqueRight(:,7));
        
        subject(i).stride(j).torqueRight(:,8) = subject(i).stride(j).dataR(:,15);
        subject(i).stride(j).torqueRightAbs(:,8) = abs(subject(i).stride(j).torqueRight(:,8));
        
        subject(i).stride(j).torqueRight(:,9) = subject(i).stride(j).dataR(:,16);
        subject(i).stride(j).torqueRightAbs(:,9) = abs(subject(i).stride(j).torqueRight(:,9));
        
        subject(i).stride(j).torqueRight(:,10) = subject(i).stride(j).dataR(:,62); % shoulder
        subject(i).stride(j).torqueRightAbs(:,10) = abs(subject(i).stride(j).torqueRight(:,10));
        
        subject(i).stride(j).torqueRight(:,11) = subject(i).stride(j).dataR(:,63);
        subject(i).stride(j).torqueRightAbs(:,11) = abs(subject(i).stride(j).torqueRight(:,11));
        
        subject(i).stride(j).torqueRight(:,12) = subject(i).stride(j).dataR(:,64);
        subject(i).stride(j).torqueRightAbs(:,12) = abs(subject(i).stride(j).torqueRight(:,12));
        
        subject(i).stride(j).torqueRight(:,13) = subject(i).stride(j).dataR(:,50); % elbow
        subject(i).stride(j).torqueRightAbs(:,13) = abs(subject(i).stride(j).torqueRight(:,13));
        
        subject(i).stride(j).torqueRight(:,14) = subject(i).stride(j).dataR(:,51);
        subject(i).stride(j).torqueRightAbs(:,14) = abs(subject(i).stride(j).torqueRight(:,14));
        
        subject(i).stride(j).torqueRight(:,15) = subject(i).stride(j).dataR(:,52);
        subject(i).stride(j).torqueRightAbs(:,15) = abs(subject(i).stride(j).torqueRight(:,15));
        
        subject(i).stride(j).torqueRight(:,16) = subject(i).stride(j).dataR(:,74); % wrist
        subject(i).stride(j).torqueRightAbs(:,16) = abs(subject(i).stride(j).torqueRight(:,16));
        
        subject(i).stride(j).torqueRight(:,17) = subject(i).stride(j).dataR(:,75);
        subject(i).stride(j).torqueRightAbs(:,17) = abs(subject(i).stride(j).torqueRight(:,17));
        
        subject(i).stride(j).torqueRight(:,18) = subject(i).stride(j).dataR(:,76);
        subject(i).stride(j).torqueRightAbs(:,18) = abs(subject(i).stride(j).torqueRight(:,18));
        
        subject(i).stride(j).torqueRight(:,19) = subject(i).stride(j).dataR(:,86); % neck
        subject(i).stride(j).torqueRightAbs(:,19) = abs(subject(i).stride(j).torqueRight(:,19));
        
        subject(i).stride(j).torqueRight(:,20) = subject(i).stride(j).dataR(:,87);
        subject(i).stride(j).torqueRightAbs(:,20) = abs(subject(i).stride(j).torqueRight(:,20));
        
        subject(i).stride(j).torqueRight(:,21) = subject(i).stride(j).dataR(:,88);
        subject(i).stride(j).torqueRightAbs(:,21) = abs(subject(i).stride(j).torqueRight(:,21));
        
        subject(i).stride(j).torqueRight(:,22) = subject(i).stride(j).dataR(:,98); % waist
        subject(i).stride(j).torqueRightAbs(:,22) = abs(subject(i).stride(j).torqueRight(:,22));
        
        subject(i).stride(j).torqueRight(:,23) = subject(i).stride(j).dataR(:,99);
        subject(i).stride(j).torqueRightAbs(:,23) = abs(subject(i).stride(j).torqueRight(:,23));
        
        subject(i).stride(j).torqueRight(:,numDOFsR) = subject(i).stride(j).dataR(:,100);
        subject(i).stride(j).torqueRightAbs(:,numDOFsR) = abs(subject(i).stride(j).torqueRight(:,numDOFsR));
        
        % LEFT SIDE
        subject(i).stride(j).torqueLeftTrue(:,1) = -subject(i).stride(j).dataL(:,26); % hip
        subject(i).stride(j).torqueLeft(:,1) = -cat(1, subject(i).stride(j).dataL(subject(i).stride(j).split:end,26) , subject(i).stride(j).dataL(1:subject(i).stride(j).split-1,26));
        subject(i).stride(j).torqueLeftAbs(:,1) = abs(subject(i).stride(j).torqueLeft(:,1));
        
        subject(i).stride(j).torqueLeftTrue(:,2) = subject(i).stride(j).dataL(:,27);
        subject(i).stride(j).torqueLeft(:,2) = cat(1, subject(i).stride(j).dataL(subject(i).stride(j).split:end,27) , subject(i).stride(j).dataL(1:subject(i).stride(j).split-1,27));
        subject(i).stride(j).torqueLeftAbs(:,2) = abs(subject(i).stride(j).torqueLeft(:,2));
        
        subject(i).stride(j).torqueLeftTrue(:,3) = subject(i).stride(j).dataL(:,28);
        subject(i).stride(j).torqueLeft(:,3) = cat(1, subject(i).stride(j).dataL(subject(i).stride(j).split:end,28) , subject(i).stride(j).dataL(1:subject(i).stride(j).split-1,28));
        subject(i).stride(j).torqueLeftAbs(:,3) = abs(subject(i).stride(j).torqueLeft(:,3));
        
        subject(i).stride(j).torqueLeftTrue(:,4) = -subject(i).stride(j).dataL(:,38); % knee
        subject(i).stride(j).torqueLeft(:,4) = -cat(1, subject(i).stride(j).dataL(subject(i).stride(j).split:end,38) , subject(i).stride(j).dataL(1:subject(i).stride(j).split-1,38));
        subject(i).stride(j).torqueLeftAbs(:,4) = abs(subject(i).stride(j).torqueLeft(:,4));
        
        subject(i).stride(j).torqueLeftTrue(:,5) = subject(i).stride(j).dataL(:,39);
        subject(i).stride(j).torqueLeft(:,5) = cat(1, subject(i).stride(j).dataL(subject(i).stride(j).split:end,39) , subject(i).stride(j).dataL(1:subject(i).stride(j).split-1,39));
        subject(i).stride(j).torqueLeftAbs(:,5) = abs(subject(i).stride(j).torqueLeft(:,5));
        
        subject(i).stride(j).torqueLeftTrue(:,6) = subject(i).stride(j).dataL(:,40);
        subject(i).stride(j).torqueLeft(:,6) = cat(1, subject(i).stride(j).dataL(subject(i).stride(j).split:end,40) , subject(i).stride(j).dataL(1:subject(i).stride(j).split-1,40));
        subject(i).stride(j).torqueLeftAbs(:,6) = abs(subject(i).stride(j).torqueLeft(:,6));
        
        subject(i).stride(j).torqueLeftTrue(:,7) = -subject(i).stride(j).dataL(:,14); % ankle
        subject(i).stride(j).torqueLeft(:,7) = -cat(1, subject(i).stride(j).dataL(subject(i).stride(j).split:end,14) , subject(i).stride(j).dataL(1:subject(i).stride(j).split-1,14));
        subject(i).stride(j).torqueLeftAbs(:,7) = abs(subject(i).stride(j).torqueLeft(:,7));
        
        subject(i).stride(j).torqueLeftTrue(:,8) = subject(i).stride(j).dataL(:,15);
        subject(i).stride(j).torqueLeft(:,8) = cat(1, subject(i).stride(j).dataL(subject(i).stride(j).split:end,15) , subject(i).stride(j).dataL(1:subject(i).stride(j).split-1,15));
        subject(i).stride(j).torqueLeftAbs(:,8) = abs(subject(i).stride(j).torqueLeft(:,8));
        
        subject(i).stride(j).torqueLeftTrue(:,9) = subject(i).stride(j).dataL(:,16);
        subject(i).stride(j).torqueLeft(:,9) = cat(1, subject(i).stride(j).dataL(subject(i).stride(j).split:end,16) , subject(i).stride(j).dataL(1:subject(i).stride(j).split-1,16));
        subject(i).stride(j).torqueLeftAbs(:,9) = abs(subject(i).stride(j).torqueLeft(:,9));
        
        subject(i).stride(j).torqueLeftTrue(:,10) = subject(i).stride(j).dataL(:,62); % shoulder
        subject(i).stride(j).torqueLeft(:,10) = cat(1, subject(i).stride(j).dataL(subject(i).stride(j).split:end,62) , subject(i).stride(j).dataL(1:subject(i).stride(j).split-1,62));
        subject(i).stride(j).torqueLeftAbs(:,10) = abs(subject(i).stride(j).torqueLeft(:,10));
        
        subject(i).stride(j).torqueLeftTrue(:,11) = subject(i).stride(j).dataL(:,63);
        subject(i).stride(j).torqueLeft(:,11) = cat(1, subject(i).stride(j).dataL(subject(i).stride(j).split:end,63) , subject(i).stride(j).dataL(1:subject(i).stride(j).split-1,63));
        subject(i).stride(j).torqueLeftAbs(:,11) = abs(subject(i).stride(j).torqueLeft(:,11));
        
        subject(i).stride(j).torqueLeftTrue(:,12) = subject(i).stride(j).dataL(:,64);
        subject(i).stride(j).torqueLeft(:,12) = cat(1, subject(i).stride(j).dataL(subject(i).stride(j).split:end,64) , subject(i).stride(j).dataL(1:subject(i).stride(j).split-1,64));
        subject(i).stride(j).torqueLeftAbs(:,12) = abs(subject(i).stride(j).torqueLeft(:,12));
        
        subject(i).stride(j).torqueLeftTrue(:,13) = subject(i).stride(j).dataL(:,50); % elbow
        subject(i).stride(j).torqueLeft(:,13) = cat(1, subject(i).stride(j).dataL(subject(i).stride(j).split:end,50) , subject(i).stride(j).dataL(1:subject(i).stride(j).split-1,50));
        subject(i).stride(j).torqueLeftAbs(:,13) = abs(subject(i).stride(j).torqueLeft(:,13));
        
        subject(i).stride(j).torqueLeftTrue(:,14) = subject(i).stride(j).dataL(:,51);
        subject(i).stride(j).torqueLeft(:,14) = cat(1, subject(i).stride(j).dataL(subject(i).stride(j).split:end,51) , subject(i).stride(j).dataL(1:subject(i).stride(j).split-1,51));
        subject(i).stride(j).torqueLeftAbs(:,14) = abs(subject(i).stride(j).torqueLeft(:,14));
        
        subject(i).stride(j).torqueLeftTrue(:,15) = subject(i).stride(j).dataL(:,52);
        subject(i).stride(j).torqueLeft(:,15) = cat(1, subject(i).stride(j).dataL(subject(i).stride(j).split:end,52) , subject(i).stride(j).dataL(1:subject(i).stride(j).split-1,52));
        subject(i).stride(j).torqueLeftAbs(:,15) = abs(subject(i).stride(j).torqueLeft(:,15));
        
        subject(i).stride(j).torqueLeftTrue(:,16) = subject(i).stride(j).dataL(:,74); % wrist
        subject(i).stride(j).torqueLeft(:,16) = cat(1, subject(i).stride(j).dataL(subject(i).stride(j).split:end,74) , subject(i).stride(j).dataL(1:subject(i).stride(j).split-1,74));
        subject(i).stride(j).torqueLeftAbs(:,16) = abs(subject(i).stride(j).torqueLeft(:,16));
        
        subject(i).stride(j).torqueLeftTrue(:,17) = subject(i).stride(j).dataL(:,75);
        subject(i).stride(j).torqueLeft(:,17) = cat(1, subject(i).stride(j).dataL(subject(i).stride(j).split:end,75) , subject(i).stride(j).dataL(1:subject(i).stride(j).split-1,75));
        subject(i).stride(j).torqueLeftAbs(:,17) = abs(subject(i).stride(j).torqueLeft(:,17));
        
        subject(i).stride(j).torqueLeftTrue(:,18) = subject(i).stride(j).dataL(:,76);
        subject(i).stride(j).torqueLeft(:,18) = cat(1, subject(i).stride(j).dataL(subject(i).stride(j).split:end,76) , subject(i).stride(j).dataL(1:subject(i).stride(j).split-1,76));
        subject(i).stride(j).torqueLeftAbs(:,18) = abs(subject(i).stride(j).torqueLeft(:,18));
        
        % normalize to percent gait cycle, put all DOFs in 1 matrix
        for k = 1:numDOFsR
            subject(i).stride(j).torque(:,k) = interpGaitCycle(subject(i).stride(j).torqueRight(:,k), 101);
            subject(i).stride(j).torqueAbs(:,k) = interpGaitCycle(subject(i).stride(j).torqueRightAbs(:,k), 101);
        end
        
        for k = 25:numDOFs
            subject(i).stride(j).torque(:,k) = interpGaitCycle(subject(i).stride(j).torqueLeft(:,k-numDOFsR), 101);
            subject(i).stride(j).torqueAbs(:,k) = interpGaitCycle(subject(i).stride(j).torqueLeftAbs(:,k-numDOFsR), 101);
        end
        
        % eliminate DOFs
        % subject(i).stride(j).torque(:,[3 5 6 8 9 12 14 15 17 18]) = 0;
        % subject(i).stride(j).torqueAbs(:,[3 5 6 8 9 12 14 15 17 18]) = 0;
        
        % add all columns
        subject(i).stride(j).torqueSum = sum(subject(i).stride(j).torque, 2);
        subject(i).stride(j).torqueSumAbs = sum(subject(i).stride(j).torqueAbs, 2);
        
        % stats
        subject(i).stride(j).torqueMax = max(subject(i).stride(j).torque);
        subject(i).stride(j).torqueMaxAbs = max(subject(i).stride(j).torqueAbs);
        subject(i).stride(j).torqueMin = min(subject(i).stride(j).torque);
        subject(i).stride(j).torqueMinAbs = min(subject(i).stride(j).torqueAbs);
        subject(i).stride(j).torqueAvg = mean(subject(i).stride(j).torque);
        subject(i).stride(j).torqueAvgAbs = mean(subject(i).stride(j).torqueAbs);
        
        subject(i).stride(j).torqueSumMax = max(max(subject(i).stride(j).torqueSum));
        subject(i).stride(j).torqueSumAbsMax = max(max(subject(i).stride(j).torqueSumMax));
        
        % initialize integratel vectors
        subject(i).stride(j).torqueIntegral = zeros(1, numDOFs);
        subject(i).stride(j).torqueIntegralAbs = zeros(1, numDOFs);
        
        % right side
        for k = 1:numDOFsR
            subject(i).stride(j).torqueIntegral(k) = trapz(subject(i).stride(j).timeR101, subject(i).stride(j).torque(:,k));
            subject(i).stride(j).torqueIntegralAbs(k) = trapz(subject(i).stride(j).timeR101, subject(i).stride(j).torqueAbs(:,k));
        end
        
        % left side
        for k = numDOFsR+1:numDOFs
            subject(i).stride(j).torqueIntegral(k) = trapz(subject(i).stride(j).timeL101, subject(i).stride(j).torque(:,k));
            subject(i).stride(j).torqueIntegralAbs(k) = trapz(subject(i).stride(j).timeL101, subject(i).stride(j).torqueAbs(:,k));
        end
        
        % integral of the sum
        for k = 1:numDOFsR
            subject(i).stride(j).torqueAbsSumIntegral = trapz(subject(i).stride(j).timeR101, subject(i).stride(j).torqueSumAbs);
        end
        
        
        %% create ANGULAR VELOCITY matrix
        % RIGHT SIDE
        subject(i).stride(j).angVelocityRight(:,1) = -degtorad(subject(i).stride(j).dataR(:,20)); % hip
        subject(i).stride(j).angVelocityRightAbs(:,1) = abs(subject(i).stride(j).angVelocityRight(:,1));
        
        subject(i).stride(j).angVelocityRight(:,2) = -degtorad(subject(i).stride(j).dataR(:,21));
        subject(i).stride(j).angVelocityRightAbs(:,2) = abs(subject(i).stride(j).angVelocityRight(:,2));
        
        subject(i).stride(j).angVelocityRight(:,3) = degtorad(subject(i).stride(j).dataR(:,22));
        subject(i).stride(j).angVelocityRightAbs(:,3) = abs(subject(i).stride(j).angVelocityRight(:,3));
        
        subject(i).stride(j).angVelocityRight(:,4) = -degtorad(subject(i).stride(j).dataR(:,32)); % knee
        subject(i).stride(j).angVelocityRightAbs(:,4) = abs(subject(i).stride(j).angVelocityRight(:,4));
        
        subject(i).stride(j).angVelocityRight(:,5) = degtorad(subject(i).stride(j).dataR(:,33));
        subject(i).stride(j).angVelocityRightAbs(:,5) = abs(subject(i).stride(j).angVelocityRight(:,5));
        
        subject(i).stride(j).angVelocityRight(:,6) = degtorad(subject(i).stride(j).dataR(:,34));
        subject(i).stride(j).angVelocityRightAbs(:,6) = abs(subject(i).stride(j).angVelocityRight(:,6));
        
        subject(i).stride(j).angVelocityRight(:,7) = -degtorad(subject(i).stride(j).dataR(:,8)); % ankle
        subject(i).stride(j).angVelocityRightAbs(:,7) = abs(subject(i).stride(j).angVelocityRight(:,7));
        
        subject(i).stride(j).angVelocityRight(:,8) = degtorad(subject(i).stride(j).dataR(:,9));
        subject(i).stride(j).angVelocityRightAbs(:,8) = abs(subject(i).stride(j).angVelocityRight(:,8));
        
        subject(i).stride(j).angVelocityRight(:,9) = degtorad(subject(i).stride(j).dataR(:,10));
        subject(i).stride(j).angVelocityRightAbs(:,9) = abs(subject(i).stride(j).angVelocityRight(:,9));
        
        subject(i).stride(j).angVelocityRight(:,10) = degtorad(subject(i).stride(j).dataR(:,59)); % shoulder
        subject(i).stride(j).angVelocityRightAbs(:,10) = abs(subject(i).stride(j).angVelocityRight(:,10));
        
        subject(i).stride(j).angVelocityRight(:,11) = degtorad(subject(i).stride(j).dataR(:,60));
        subject(i).stride(j).angVelocityRightAbs(:,11) = abs(subject(i).stride(j).angVelocityRight(:,11));
        
        subject(i).stride(j).angVelocityRight(:,12) = degtorad(subject(i).stride(j).dataR(:,61));
        subject(i).stride(j).angVelocityRightAbs(:,12) = abs(subject(i).stride(j).angVelocityRight(:,12));
        
        subject(i).stride(j).angVelocityRight(:,13) = degtorad(subject(i).stride(j).dataR(:,47)); % elbow
        subject(i).stride(j).angVelocityRightAbs(:,13) = abs(subject(i).stride(j).angVelocityRight(:,13));
        
        subject(i).stride(j).angVelocityRight(:,14) = degtorad(subject(i).stride(j).dataR(:,48));
        subject(i).stride(j).angVelocityRightAbs(:,14) = abs(subject(i).stride(j).angVelocityRight(:,14));
        
        subject(i).stride(j).angVelocityRight(:,15) = degtorad(subject(i).stride(j).dataR(:,49));
        subject(i).stride(j).angVelocityRightAbs(:,15) = abs(subject(i).stride(j).angVelocityRight(:,15));
        
        subject(i).stride(j).angVelocityRight(:,16) = degtorad(subject(i).stride(j).dataR(:,71)); % wrist
        subject(i).stride(j).angVelocityRightAbs(:,16) = abs(subject(i).stride(j).angVelocityRight(:,16));
        
        subject(i).stride(j).angVelocityRight(:,17) = degtorad(subject(i).stride(j).dataR(:,72));
        subject(i).stride(j).angVelocityRightAbs(:,17) = abs(subject(i).stride(j).angVelocityRight(:,17));
        
        subject(i).stride(j).angVelocityRight(:,18) = degtorad(subject(i).stride(j).dataR(:,73));
        subject(i).stride(j).angVelocityRightAbs(:,18) = abs(subject(i).stride(j).angVelocityRight(:,18));
        
        subject(i).stride(j).angVelocityRight(:,19) = degtorad(subject(i).stride(j).dataR(:,83)); % neck
        subject(i).stride(j).angVelocityRightAbs(:,19) = abs(subject(i).stride(j).angVelocityRight(:,19));
        
        subject(i).stride(j).angVelocityRight(:,20) = degtorad(subject(i).stride(j).dataR(:,84));
        subject(i).stride(j).angVelocityRightAbs(:,20) = abs(subject(i).stride(j).angVelocityRight(:,20));
        
        subject(i).stride(j).angVelocityRight(:,21) = degtorad(subject(i).stride(j).dataR(:,85));
        subject(i).stride(j).angVelocityRightAbs(:,21) = abs(subject(i).stride(j).angVelocityRight(:,21));
        
        subject(i).stride(j).angVelocityRight(:,22) = degtorad(subject(i).stride(j).dataR(:,95)); % waist
        subject(i).stride(j).angVelocityRightAbs(:,22) = abs(subject(i).stride(j).angVelocityRight(:,22));
        
        subject(i).stride(j).angVelocityRight(:,23) = degtorad(subject(i).stride(j).dataR(:,96));
        subject(i).stride(j).angVelocityRightAbs(:,23) = abs(subject(i).stride(j).angVelocityRight(:,23));
        
        subject(i).stride(j).angVelocityRight(:,24) = degtorad(subject(i).stride(j).dataR(:,97));
        subject(i).stride(j).angVelocityRightAbs(:,24) = abs(subject(i).stride(j).angVelocityRight(:,24));
        
        % LEFT SIDE
        subject(i).stride(j).angVelocityLeftTrue(:,1) = -degtorad(subject(i).stride(j).dataL(:,20)); % hip
        subject(i).stride(j).angVelocityLeft(:,1) = -degtorad(cat(1, subject(i).stride(j).dataL(subject(i).stride(j).split:end,20) , subject(i).stride(j).dataL(1:subject(i).stride(j).split-1,20))); % hip
        subject(i).stride(j).angVelocityLeftAbs(:,1) = abs(subject(i).stride(j).angVelocityLeft(:,1));
        
        subject(i).stride(j).angVelocityLeftTrue(:,2) = -degtorad(subject(i).stride(j).dataL(:,21));
        subject(i).stride(j).angVelocityLeft(:,2) = -degtorad(cat(1, subject(i).stride(j).dataL(subject(i).stride(j).split:end,21) , subject(i).stride(j).dataL(1:subject(i).stride(j).split-1,21)));
        subject(i).stride(j).angVelocityLeftAbs(:,2) = abs(subject(i).stride(j).angVelocityLeft(:,2));
        
        subject(i).stride(j).angVelocityLeftTrue(:,3) = degtorad(subject(i).stride(j).dataL(:,22));
        subject(i).stride(j).angVelocityLeft(:,3) = degtorad(cat(1, subject(i).stride(j).dataL(subject(i).stride(j).split:end,22) , subject(i).stride(j).dataL(1:subject(i).stride(j).split-1,22)));
        subject(i).stride(j).angVelocityLeftAbs(:,3) = abs(subject(i).stride(j).angVelocityLeft(:,3));
        
        subject(i).stride(j).angVelocityLeftTrue(:,4) = -degtorad(subject(i).stride(j).dataL(:,32)); % knee
        subject(i).stride(j).angVelocityLeft(:,4) = -degtorad(cat(1, subject(i).stride(j).dataL(subject(i).stride(j).split:end,32) , subject(i).stride(j).dataL(1:subject(i).stride(j).split-1,32)));
        subject(i).stride(j).angVelocityLeftAbs(:,4) = abs(subject(i).stride(j).angVelocityLeft(:,4));
        
        subject(i).stride(j).angVelocityLeftTrue(:,5) = degtorad(subject(i).stride(j).dataL(:,33));
        subject(i).stride(j).angVelocityLeft(:,5) = degtorad(cat(1, subject(i).stride(j).dataL(subject(i).stride(j).split:end,33) , subject(i).stride(j).dataL(1:subject(i).stride(j).split-1,33)));
        subject(i).stride(j).angVelocityLeftAbs(:,5) = abs(subject(i).stride(j).angVelocityLeft(:,5));
        
        subject(i).stride(j).angVelocityLeftTrue(:,6) = degtorad(subject(i).stride(j).dataL(:,34));
        subject(i).stride(j).angVelocityLeft(:,6) = degtorad(cat(1, subject(i).stride(j).dataL(subject(i).stride(j).split:end,34) , subject(i).stride(j).dataL(1:subject(i).stride(j).split-1,34)));
        subject(i).stride(j).angVelocityLeftAbs(:,6) = abs(subject(i).stride(j).angVelocityLeft(:,6));
        
        subject(i).stride(j).angVelocityLeftTrue(:,7) = -degtorad(subject(i).stride(j).dataL(:,8)); % ankle
        subject(i).stride(j).angVelocityLeft(:,7) = -degtorad(cat(1, subject(i).stride(j).dataL(subject(i).stride(j).split:end,8) , subject(i).stride(j).dataL(1:subject(i).stride(j).split-1,8)));
        subject(i).stride(j).angVelocityLeftAbs(:,7) = abs(subject(i).stride(j).angVelocityLeft(:,7));
        
        subject(i).stride(j).angVelocityLeftTrue(:,8) = degtorad(subject(i).stride(j).dataL(:,9));
        subject(i).stride(j).angVelocityLeft(:,8) = degtorad(cat(1, subject(i).stride(j).dataL(subject(i).stride(j).split:end,9) , subject(i).stride(j).dataL(1:subject(i).stride(j).split-1,9)));
        subject(i).stride(j).angVelocityLeftAbs(:,8) = abs(subject(i).stride(j).angVelocityLeft(:,8));
        
        subject(i).stride(j).angVelocityLeftTrue(:,9) = degtorad(subject(i).stride(j).dataL(:,10));
        subject(i).stride(j).angVelocityLeft(:,9) = degtorad(cat(1, subject(i).stride(j).dataL(subject(i).stride(j).split:end,10) , subject(i).stride(j).dataL(1:subject(i).stride(j).split-1,10)));
        subject(i).stride(j).angVelocityLeftAbs(:,9) = abs(subject(i).stride(j).angVelocityLeft(:,9));
        
        subject(i).stride(j).angVelocityLeftTrue(:,10) = degtorad(subject(i).stride(j).dataL(:,59)); % shoulder
        subject(i).stride(j).angVelocityLeft(:,10) = degtorad(cat(1, subject(i).stride(j).dataL(subject(i).stride(j).split:end,59) , subject(i).stride(j).dataL(1:subject(i).stride(j).split-1,59)));
        subject(i).stride(j).angVelocityLeftAbs(:,10) = abs(subject(i).stride(j).angVelocityLeft(:,10));
        
        subject(i).stride(j).angVelocityLeftTrue(:,11) = degtorad(subject(i).stride(j).dataL(:,60));
        subject(i).stride(j).angVelocityLeft(:,11) = degtorad(cat(1, subject(i).stride(j).dataL(subject(i).stride(j).split:end,60) , subject(i).stride(j).dataL(1:subject(i).stride(j).split-1,60)));
        subject(i).stride(j).angVelocityLeftAbs(:,11) = abs(subject(i).stride(j).angVelocityLeft(:,11));
        
        subject(i).stride(j).angVelocityLeftTrue(:,12) = degtorad(subject(i).stride(j).dataL(:,61));
        subject(i).stride(j).angVelocityLeft(:,12) = degtorad(cat(1, subject(i).stride(j).dataL(subject(i).stride(j).split:end,61) , subject(i).stride(j).dataL(1:subject(i).stride(j).split-1,61)));
        subject(i).stride(j).angVelocityLeftAbs(:,12) = abs(subject(i).stride(j).angVelocityLeft(:,12));
        
        subject(i).stride(j).angVelocityLeftTrue(:,13) = degtorad(subject(i).stride(j).dataL(:,47)); % elbow
        subject(i).stride(j).angVelocityLeft(:,13) = degtorad(cat(1, subject(i).stride(j).dataL(subject(i).stride(j).split:end,47) , subject(i).stride(j).dataL(1:subject(i).stride(j).split-1,47)));
        subject(i).stride(j).angVelocityLeftAbs(:,13) = abs(subject(i).stride(j).angVelocityLeft(:,13));
        
        subject(i).stride(j).angVelocityLeftTrue(:,14) = degtorad(subject(i).stride(j).dataL(:,48));
        subject(i).stride(j).angVelocityLeft(:,14) = degtorad(cat(1, subject(i).stride(j).dataL(subject(i).stride(j).split:end,48) , subject(i).stride(j).dataL(1:subject(i).stride(j).split-1,48)));
        subject(i).stride(j).angVelocityLeftAbs(:,14) = abs(subject(i).stride(j).angVelocityLeft(:,14));
        
        subject(i).stride(j).angVelocityLeftTrue(:,15) = degtorad(subject(i).stride(j).dataL(:,49));
        subject(i).stride(j).angVelocityLeft(:,15) = degtorad(cat(1, subject(i).stride(j).dataL(subject(i).stride(j).split:end,49) , subject(i).stride(j).dataL(1:subject(i).stride(j).split-1,49)));
        subject(i).stride(j).angVelocityLeftAbs(:,15) = abs(subject(i).stride(j).angVelocityLeft(:,15));
        
        subject(i).stride(j).angVelocityLeftTrue(:,16) = degtorad(subject(i).stride(j).dataL(:,71)); % wrist
        subject(i).stride(j).angVelocityLeft(:,16) = degtorad(cat(1, subject(i).stride(j).dataL(subject(i).stride(j).split:end,71) , subject(i).stride(j).dataL(1:subject(i).stride(j).split-1,71)));
        subject(i).stride(j).angVelocityLeftAbs(:,16) = abs(subject(i).stride(j).angVelocityLeft(:,16));
        
        subject(i).stride(j).angVelocityLeftTrue(:,17) = degtorad(subject(i).stride(j).dataL(:,72));
        subject(i).stride(j).angVelocityLeft(:,17) = degtorad(cat(1, subject(i).stride(j).dataL(subject(i).stride(j).split:end,72) , subject(i).stride(j).dataL(1:subject(i).stride(j).split-1,72)));
        subject(i).stride(j).angVelocityLeftAbs(:,17) = abs(subject(i).stride(j).angVelocityLeft(:,17));
        
        subject(i).stride(j).angVelocityLeftTrue(:,18) = degtorad(subject(i).stride(j).dataL(:,73));
        subject(i).stride(j).angVelocityLeft(:,18) = degtorad(cat(1, subject(i).stride(j).dataL(subject(i).stride(j).split:end,73) , subject(i).stride(j).dataL(1:subject(i).stride(j).split-1,73)));
        subject(i).stride(j).angVelocityLeftAbs(:,18) = abs(subject(i).stride(j).angVelocityLeft(:,18));
        
        % normalize to 101 frames
        for k = 1:numDOFsR %
            subject(i).stride(j).angVelocity(:,k) = interpGaitCycle(subject(i).stride(j).angVelocityRight(:,k), 101);
            subject(i).stride(j).angVelocityAbs(:,k) = interpGaitCycle(subject(i).stride(j).angVelocityRightAbs(:,k), 101);
        end
        
        for k = numDOFsR+1:numDOFs
            subject(i).stride(j).angVelocity(:,k) = interpGaitCycle(subject(i).stride(j).angVelocityLeft(:,k-numDOFsR), 101);
            subject(i).stride(j).angVelocityAbs(:,k) = interpGaitCycle(subject(i).stride(j).angVelocityLeftAbs(:,k-numDOFsR), 101);
        end
        
        % eliminate DOFs 3 5 6 8 9 and 12 14 15 17 18
        % subject(i).stride(j).angVelocity(:, [3 5 6 8 9 12 14 15 17 18]) = 0;
        % subject(i).stride(j).angVelocityAbs(:, [3 5 6 8 9 12 14 15 17 18]) = 0;
        
        % add all columns
        subject(i).stride(j).angVelocitySum = sum(subject(i).stride(j).angVelocity, 2);
        subject(i).stride(j).angVelocitySumAbs = sum(subject(i).stride(j).angVelocityAbs, 2);
        
        % stats
        subject(i).stride(j).angVelocityMax = max(subject(i).stride(j).angVelocity);
        subject(i).stride(j).angVelocityAbsMax = max(subject(i).stride(j).angVelocityAbs);
        subject(i).stride(j).angVelocityMin = min(subject(i).stride(j).angVelocity);
        subject(i).stride(j).angVelocityAbsMin = min(subject(i).stride(j).angVelocityAbs);
        subject(i).stride(j).angVelocityAvg = mean(subject(i).stride(j).angVelocity);
        subject(i).stride(j).angVelocityAbsAvg = mean(subject(i).stride(j).angVelocityAbs);
        
        subject(i).stride(j).angVelocitySumMax = sum(subject(i).stride(j).angVelocityMax);
        subject(i).stride(j).angVelocitySumAbsMax = sum(subject(i).stride(j).angVelocityAbsMax);
        
        %% POWER
        for k = 1:numDOFs
            subject(i).stride(j).power(:,k) = subject(i).stride(j).torque(:,k) .* subject(i).stride(j).angVelocity(:,k);
            subject(i).stride(j).powerAbs(:,k) = abs(subject(i).stride(j).power(:,k));
        end
        
        subject(i).stride(j).powerPos = subject(i).stride(j).power .* (subject(i).stride(j).power > 0);
        subject(i).stride(j).powerNeg = subject(i).stride(j).power .* (subject(i).stride(j).power < 0);
        
        subject(i).stride(j).powerSum = sum(subject(i).stride(j).power, 2);
        subject(i).stride(j).powerSumAbs = abs(subject(i).stride(j).powerSum);
        subject(i).stride(j).powerAbsSum = sum(subject(i).stride(j).powerAbs, 2);
        subject(i).stride(j).powerSumPos = sum(subject(i).stride(j).powerPos, 2);
        subject(i).stride(j).powerSumNeg = sum(subject(i).stride(j).powerNeg, 2);
        
        % stats
        subject(i).stride(j).powerMax = max(subject(i).stride(j).power);
        subject(i).stride(j).powerAbsMax = max(subject(i).stride(j).powerAbs);
        subject(i).stride(j).powerMin = min(subject(i).stride(j).power);
        subject(i).stride(j).powerAbsMin = min(subject(i).stride(j).powerAbs);
        subject(i).stride(j).powerAvg = mean(subject(i).stride(j).power);
        subject(i).stride(j).powerAbsAvg = mean(subject(i).stride(j).powerAbs);
        
        subject(i).stride(j).powerSumMax = max(subject(i).stride(j).powerSum);
        subject(i).stride(j).powerSumAbsMax = max(subject(i).stride(j).powerSumAbs);
        
        % integral of the sum
        for k = 1:numDOFsR
            subject(i).stride(j).powerSumIntegral = trapz(subject(i).stride(j).timeR101, subject(i).stride(j).powerSum);
            subject(i).stride(j).powerAbsSumIntegral = trapz(subject(i).stride(j).timeR101, subject(i).stride(j).powerAbsSum);
        end
        
        %% WORK is integral of power
        % initialize vectors
        subject(i).stride(j).work = zeros(1, 2*numDOFs);
        subject(i).stride(j).workAbs = zeros(1, 2*numDOFs);
        subject(i).stride(j).workPos = zeros(1, 2*numDOFs);
        subject(i).stride(j).workNeg = zeros(1, 2*numDOFs);
        
        for k = 1:numDOFsR % right
            subject(i).stride(j).work(k) = trapz(subject(i).stride(j).timeR101, subject(i).stride(j).power(:,k));
            subject(i).stride(j).workAbs(k) = trapz(subject(i).stride(j).timeR101, subject(i).stride(j).powerAbs(:,k));
            subject(i).stride(j).workPos(k) = trapz(subject(i).stride(j).timeR101, subject(i).stride(j).powerPos(:,k));
            subject(i).stride(j).workNeg(k) = trapz(subject(i).stride(j).timeR101, subject(i).stride(j).powerNeg(:,k));
        end
        
        for k = 25:numDOFs % left
            subject(i).stride(j).work(k) = trapz(subject(i).stride(j).timeL101, subject(i).stride(j).power(:,k));
            subject(i).stride(j).workAbs(k) = trapz(subject(i).stride(j).timeL101, subject(i).stride(j).power(:,k));
            subject(i).stride(j).workPos(k) = trapz(subject(i).stride(j).timeL101, subject(i).stride(j).powerPos(:,k));
            subject(i).stride(j).workNeg(k) = trapz(subject(i).stride(j).timeL101, subject(i).stride(j).powerNeg(:,k));
        end
        
        subject(i).stride(j).workSum = sum(subject(i).stride(j).work); % Nm
        subject(i).stride(j).workAbsSum = sum(subject(i).stride(j).workAbs);
        subject(i).stride(j).workPosSum = sum(subject(i).stride(j).workPos);
        subject(i).stride(j).workNegSum = sum(subject(i).stride(j).workNeg);
        
        function d = diffshc(x)
            
            % DIFFSHC same as diff but output vector is same length as input
            % diffshc(x) returns a vector d representing the
            % difference between sequential values of x, similar
            % to diff.m, but of the same length as x.  The missing
            % value is approximated using polynomial approximation.
            % This function is useful for discrete derivative
            % approximation.
            %
            % In order to prevent a time shift, the differece is
            % first shifted into the middle through a linear
            % interpolation, then both ends are addended using
            % a 2nd order polynomial approximation.  Therefore,
            % the minimum number of rows required is 5.
            %
            % Created by Steve Collins, shc@umich.edu
            % Updated by Karl Zelik 11/19/09
            
            
            if size(x,2) > size(x,1)
                x=x';
            end
            
            d0 = diff(x);
            d = zeros(size(x));
            
            for n = 1:size(x,2)
                d(2:size(d,1)-1,n) = interp1([1:1:size(d0,1)],d0(:,n),[1.5:1:size(d0,1)])';
                p = polyfit([1:3]',d(end-3:end-1,n),2);
                d(end,n) = polyval(p,4);
                p = polyfit([1:3]',d(2:4,n),2);
                d(1,n) = polyval(p,0);
            end
        end
        
        function [newvar] = interpGaitCycle(var, varargin)
            
            % INTERPGAITCYCLE resample gait cycle to contain N points
            %  Resample gait cycle (or other variable) to strecth across N points.
            %  If varargin is unspecified, the default number of points (N) is set to 1000.
            %
            %  If input VAR contains NaN values, NaN values will also appear in NEWVAR output.
            %  NANTOZERO function can be used to convert NaN values to zeros.
            %
            %  Example:
            %    y=1:100; newy = interpGaitCycle(y); % length(newy) == 1000
            %    y=1:100; newy = interpGaitCycle(y,200); % length(newy) == 200
            %    y=1:100; newy = interpGaitCycle(y,45); % length(newy) == 45
            
            %  Karl Zelik
            %  2/2/10
            
            if nargin==1
                N=1000;
            elseif nargin==2
                N=varargin{1};
            else
                fprintf('Error: Unexpected varargin in interpGaitCycle.m');
                return;
            end
            
            
            if size(var,2) > size(var,1)
                var = var';
            end
            
            for p=1:size(var,2)
                newvar(:,p) = interp1([1:size(var,1)]',var(:,p),linspace(1,length(var),N));
            end
            
            
            % % Replace NaN values from interpolation with zeros
            % nan_indices = find(isnan(newvar));
            % newvar(nan_indices)=0;
        end
        
    end

end
