# Supplementary material for: Instantaneous Metabolic Cost of Walking: Joint-Space Dynamic Model with Subject-Specific Heat Rate
Source: PLoS One. 2016 Dec 28;11(12):e0168070. doi: 10.1371/journal.pone.0168070 (PMC5193358; doi:10.1371/journal.pone.0168070)
Supplement: S1 File — (ZIP) [file pone.0168070.s001.zip › MEE-v2-Portable/MEEplotter.m]

function MEEplotter(i,j)
% MEEplotter(i,j) Plots the instantaneous MEE and its components in one figure.
% Plots instantaneous COT in a second figure.
% Plots are in terms of gait cycle. It also outputs the results to a timestamped spreadsheet.
%
% Notes: Only run this function after running humanMenu. This function does
% not calculate any results  and only accesses entries from the 'subject' structure array
%
% Input arguments:
%
% i             Subject number
% j             Stride/trial number

global subject
gaitCycle = 0:100;

resultsArray = [subject(i).stride(j).E_Model_101, subject(i).stride(j).Qam_Model_101, ...
    subject(i).stride(j).Qsl_Model_101 subject(i).stride(j).powerSum subject(i).Brate.*ones(101,1) subject(i).stride(j).iCOT_Model ];
subplot(1,2,1)
plot(gaitCycle,resultsArray(:,1),gaitCycle,resultsArray(:,2),gaitCycle,resultsArray(:,3),gaitCycle,resultsArray(:,4),gaitCycle,resultsArray(:,5))
legend('Gross MEE Rate','Qam Rate','Qsl Rate','Mechanical Work Rate','Basal Metabolic Rate');
xlabel('Gait Cycle (%)');
ylabel('MEE Rate');
subplot(1,2,2)
plot(gaitCycle,subject(i).stride(j).iCOT_Model)
xlabel('Gait Cycle (%)');
ylabel('Instantaneous COT');
legend('Instantaneous COT');

%% WRITE RESULTS TO TIMESTAMPED FILE ----------------------------------------------------------
% define filename to write inputs and outputs to
filename = sprintf('Instantaneous Model Results_%s.xlsx', datestr(now,'yyyymmdd_HHMMSS'));
filepath = fullfile('C:\MEE-v2-Portable\', filename);

xlswrite(filename,1) % create empty file
% rename default names of first 3 sheets
e = actxserver ('Excel.Application'); % open Activex server
ewb = e.Workbooks.Open(filepath); % open file (enter full path!)
ewb.Worksheets.Item(1).Name = 'Model Results'; % rename 1st sheet
ewb.Save % save to the same file
ewb.Close(false)
e.Quit

xlswrite(filename,[i j],'Model Results','A2');     % Write subject and trial/stride number
xlswrite(filename,[gaitCycle' resultsArray],'Model Results','A4');     % Write data

xlswrite(filename,{ 'Subject' 'Stride/Trial'}, 'Model Results','A1');     %Write column header
xlswrite(filename,{ 'Gait Cycle %' 'Gross Model MEE (W)' 'Qam Rate (W)' 'Qsl Rate (W)' 'Mechanical Work Rate (W)' 'Basal Metabolic Rate' 'Instantaneous COT'}, 'Model Results','A3');     %Write column header

end
