# Supplementary material for: Instantaneous Metabolic Cost of Walking: Joint-Space Dynamic Model with Subject-Specific Heat Rate
Source: PLoS One. 2016 Dec 28;11(12):e0168070. doi: 10.1371/journal.pone.0168070 (PMC5193358; doi:10.1371/journal.pone.0168070)
Supplement: S1 File — (ZIP) [file pone.0168070.s001.zip › MEE-v2-Portable/Model Results_20150516_003237.xlsx]

## Sheet: Model Results
Subject	Stride/Trial	Gross Model MEE (J)	Net Model MEE (J)	Qam (J)	Qsl (J)	Work (J)	Gross Model MEE Rate (W)	Net Model MEE Rate (W)	Model COT	DS Percent	Model DS COT	Model SS COT	Model MEE in DS	Model MEE in SS	% MEE in DS phase
1	1	258.127	124.387	69.9985	82.2383	-27.8501	187.048	90.1353	0.415951	39	0.556336	0.319497	207.877	173.754	54.4707
1	2	292.533	160.731	69.5699	105.966	-14.8053	215.098	118.185	0.380656	34	0.573426	0.274593	219.468	191.012	53.4661
1	3	306.108	188.843	71.7684	133.888	-16.8139	252.981	156.068	0.381924	32	0.63594	0.255386	247.87	199.823	55.3661
1	4	331.206	222.664	69.2512	154.779	-1.36679	295.72	198.807	0.385552	32	0.63438	0.262678	251.817	211.154	54.3915
1	5	313.747	206.174	75.5453	151.817	-21.1883	282.655	185.742	0.375579	24	0.67382	0.273802	228.813	272.45	45.6473
