# Supplementary material for: Instantaneous Metabolic Cost of Walking: Joint-Space Dynamic Model with Subject-Specific Heat Rate
Source: PLoS One. 2016 Dec 28;11(12):e0168070. doi: 10.1371/journal.pone.0168070 (PMC5193358; doi:10.1371/journal.pone.0168070)
Supplement: S1 File — (ZIP) [file pone.0168070.s001.zip › MEE-v2-Portable/resultsComprehensive_HSS.xlsx]

## Sheet: Sheet1
	sex	mass	height	age	Knee extension torque 60 deg	Knee flexion torque 60 deg	Knee extension torque 30 deg	Knee flexion torque 30 deg	Maximum knee torque
Subject	(M=1,F=0)	(kg)	(m)	(y)	(Nm)	(Nm)	(Nm)	(Nm)	(Nm)
1	1	85.2754	1.8796	41	264.1	124.5	159.6	139	264.1
