# Supplementary material for: Instantaneous Metabolic Cost of Walking: Joint-Space Dynamic Model with Subject-Specific Heat Rate
Source: PLoS One. 2016 Dec 28;11(12):e0168070. doi: 10.1371/journal.pone.0168070 (PMC5193358; doi:10.1371/journal.pone.0168070)
Supplement: S1 File — (ZIP) [file pone.0168070.s001.zip › MEE-v2-Portable/walk_Left1.xlsx]

## Sheet: walk_Left1
	walk04.c3d	walk04.c3d	walk04.c3d	walk04.c3d	walk04.c3d	walk04.c3d	walk04.c3d	walk04.c3d	walk04.c3d	walk04.c3d	walk04.c3d	walk04.c3d	walk04.c3d	walk04.c3d	walk04.c3d	walk04.c3d	walk04.c3d	walk04.c3d	walk04.c3d	walk04.c3d	walk04.c3d	walk04.c3d	walk04.c3d	walk04.c3d	walk04.c3d	walk04.c3d	walk04.c3d	walk04.c3d	walk04.c3d	walk04.c3d	walk04.c3d	walk04.c3d	walk04.c3d	walk04.c3d	walk04.c3d	walk04.c3d	walk04.c3d	walk04.c3d	walk04.c3d	walk04.c3d	walk04.c3d	walk04.c3d	walk04.c3d	walk04.c3d	walk04.c3d	walk04.c3d	walk04.c3d	walk04.c3d	walk04.c3d
	Average Speed	COG	TIME	RIGHT_STANCE	RIGHT_STANCE_HEEL_SWITCH	LEFT_STANCE	LEFT_STANCE_HEEL_SWITCH	Left Ankle Angular Velocity	Left Ankle Angular Velocity	Left Ankle Angular Velocity	Left Ankle Joint Angle	Left Ankle Joint Angle	Left Ankle Joint Angle	Left Ankle Moment	Left Ankle Moment	Left Ankle Moment	Left Ankle Power	Left Ankle Power	Left Ankle Power	Left Hip Angular Velocity	Left Hip Angular Velocity	Left Hip Angular Velocity	Left Hip Joint Angle	Left Hip Joint Angle	Left Hip Joint Angle	Left Hip Moment	Left Hip Moment	Left Hip Moment	Left Hip Power	Left Hip Power	Left Hip Power	Left Knee Angular Velocity	Left Knee Angular Velocity	Left Knee Angular Velocity	Left Knee Joint Angle	Left Knee Joint Angle	Left Knee Joint Angle	Left Knee Moment	Left Knee Moment	Left Knee Moment	Left Knee Power	Left Knee Power	Left Knee Power	Left Elbow Angle	Left Elbow Angle	Left Elbow Angle	Left Elbow Angular Velocity	Left Elbow Angular Velocity	Left Elbow Angular Velocity
	METRIC	LINK_MODEL_BASED	FRAME_NUMBERS	DERIVED	DERIVED	DERIVED	DERIVED	LINK_MODEL_BASED	LINK_MODEL_BASED	LINK_MODEL_BASED	LINK_MODEL_BASED	LINK_MODEL_BASED	LINK_MODEL_BASED	LINK_MODEL_BASED	LINK_MODEL_BASED	LINK_MODEL_BASED	LINK_MODEL_BASED	LINK_MODEL_BASED	LINK_MODEL_BASED	LINK_MODEL_BASED	LINK_MODEL_BASED	LINK_MODEL_BASED	LINK_MODEL_BASED	LINK_MODEL_BASED	LINK_MODEL_BASED	LINK_MODEL_BASED	LINK_MODEL_BASED	LINK_MODEL_BASED	LINK_MODEL_BASED	LINK_MODEL_BASED	LINK_MODEL_BASED	LINK_MODEL_BASED	LINK_MODEL_BASED	LINK_MODEL_BASED	LINK_MODEL_BASED	LINK_MODEL_BASED	LINK_MODEL_BASED	LINK_MODEL_BASED	LINK_MODEL_BASED	LINK_MODEL_BASED	LINK_MODEL_BASED	LINK_MODEL_BASED	LINK_MODEL_BASED	LINK_MODEL_BASED	LINK_MODEL_BASED	LINK_MODEL_BASED	LINK_MODEL_BASED	LINK_MODEL_BASED	LINK_MODEL_BASED
	PROCESSED	PROCESSED	ORIGINAL	PROCESSED	PROCESSED	PROCESSED	PROCESSED	PROCESSED	PROCESSED	PROCESSED	PROCESSED	PROCESSED	PROCESSED	PROCESSED	PROCESSED	PROCESSED	PROCESSED	PROCESSED	PROCESSED	PROCESSED	PROCESSED	PROCESSED	PROCESSED	PROCESSED	PROCESSED	PROCESSED	PROCESSED	PROCESSED	PROCESSED	PROCESSED	PROCESSED	PROCESSED	PROCESSED	PROCESSED	PROCESSED	PROCESSED	PROCESSED	PROCESSED	PROCESSED	PROCESSED	PROCESSED	PROCESSED	PROCESSED	PROCESSED	PROCESSED	PROCESSED	PROCESSED	PROCESSED	PROCESSED
ITEM	1	X	1	1	1	1	1	X	Y	Z	X	Y	Z	X	Y	Z	X	Y	Z	X	Y	Z	X	Y	Z	X	Y	Z	X	Y	Z	X	Y	Z	X	Y	Z	X	Y	Z	X	Y	Z	X	Y	Z	X	Y	Z
1	0.79553	0.81064	0.72	0	0	1	1	-70.6919	58.7424	-7.92974	4.58495	-4.86142	-20.2163	-0.309	-0.16996	-0.22222	-3.43735	-0.30946	0.39856	-9.43696	-2.57636	13	22.8031	4.19007	-1.17872	-18.6294	-7.84493	-2.4705	5.7682	0.47518	-0.43003	-39.0654	-17.6274	-35.8257	1.66642	-0.35905	30.9308	-16.3943	-6.20092	-0.61399	12.6335	3.16135	0.68565	24.8506	-2.0163	-118.148	-19.9408	5.46913	-33.7621
2		0.79876	0.73	0	0	1	0	-100.845	72.6042	-3.47484	3.71224	-4.20387	-20.3269	0.87929	-0.91623	-0.17118	-6.95059	-1.14052	0.37138	-14.5389	-4.57866	8.157	22.6763	4.2036	-1.05933	-21.6114	-8.74699	-2.9054	8.3006	1.00447	-0.49916	-49.0591	-21.733	-53.3086	1.19244	-0.54863	30.4872	-16.542	-7.0238	-0.61656	15.687	3.31579	0.73868	24.6169	-2.11735	-118.535	-23.74	8.38447	-45.5076
3		0.78674	0.74	0	0	1	0	-127.148	80.8192	7.73891	2.54289	-3.43751	-20.3582	2.74708	-1.98178	-0.10519	-11.4119	-2.26205	0.24583	-19.8379	-6.74175	-0.08845	22.4977	4.17114	-0.99103	-24.5022	-8.66627	-2.90375	10.6913	1.42158	-0.49528	-52.87	-24.6154	-71.5203	0.65162	-0.77126	29.8577	-16.3746	-7.44178	-0.56331	16.4439	3.24608	0.7152	24.34	-2.23897	-119.044	-27.5131	11.1426	-57.2316
4		0.77458	0.75	0	0	1	0	-144.659	82.32	25.3851	1.14515	-2.63341	-20.2363	5.23001	-3.27775	-0.08225	-16.1885	-3.50028	-0.01059	-24.0072	-8.25887	-11.6582	22.2739	4.08328	-1.00784	-26.8379	-7.56588	-2.50696	12.549	1.64939	-0.4918	-54.1012	-27.2331	-87.9017	0.09086	-1.01895	29.0475	-15.6683	-7.32748	-0.50825	15.379	2.99247	0.61196	24.0197	-2.38069	-119.67	-31.1342	13.5457	-68.2063
5		0.76229	0.76	0	0	1	0	-150.202	78.1352	48.2944	-0.37006	-1.86222	-19.8962	8.1473	-4.65319	-0.16034	-20.286	-4.63193	-0.43098	-26.0442	-8.68323	-26.2307	22.0236	3.93759	-1.14382	-28.5891	-5.67754	-1.86272	13.6774	1.71175	-0.55715	-56.3509	-30.0942	-99.9046	-0.48311	-1.29208	28.0873	-14.3506	-6.5725	-0.51583	13.1259	2.52921	0.42942	23.6583	-2.54066	-120.401	-34.395	15.5217	-77.9828
6		0.74987	0.77	0	0	1	0	-143.239	70.2503	73.943	-1.87331	-1.17571	-19.292	11.2645	-5.94292	-0.38946	-22.7106	-5.46615	-1.04084	-25.4925	-7.93361	-43.1891	21.7729	3.73565	-1.42991	-29.7569	-3.24204	-1.10782	13.9304	1.64337	-0.74579	-61.8658	-33.1312	-105.107	-1.0953	-1.59393	27.0327	-12.3728	-5.08191	-0.64892	10.1011	1.77154	0.17689	23.2603	-2.71598	-121.225	-37.0968	17.0462	-86.222
7		0.73735	0.78	0	0	1	0	-125.826	60.3333	97.9815	-3.24466	-0.60269	-18.4146	14.3462	-7.00725	-0.80808	-22.8759	-5.85799	-1.83625	-22.5726	-6.27789	-61.2374	21.5491	3.48108	-1.88887	-30.1322	-0.38513	-0.29191	13.201	1.42011	-1.09336	-70.8964	-35.7986	-101.576	-1.78303	-1.92512	25.9626	-9.63058	-2.78534	-0.96569	6.32978	0.63188	-0.11057	22.8324	-2.9028	-122.123	-39.0453	18.0909	-92.5392
8		0.72472	0.79	0	0	1	0	-101.672	49.2798	115.023	-4.39676	-0.15504	-17.3101	17.1792	-7.75572	-1.42801	-20.772	-5.71156	-2.74947	-18.3128	-4.28528	-77.8077	21.3724	3.17961	-2.52515	-29.4602	2.74989	0.58376	11.6163	0.96719	-1.58223	-81.8812	-37.4345	-89.0555	-2.5749	-2.27949	24.9712	-6.07793	0.29774	-1.51016	1.69994	-0.87696	-0.34908	22.3838	-3.09629	-123.074	-40.0095	18.6822	-96.6942
9		0.712	0.8	0	0	1	0	-74.6388	37.6529	120.824	-5.28392	0.16603	-16.0803	19.578	-8.15821	-2.21237	-16.8049	-5.03344	-3.61338	-14.4542	-2.76467	-89.0088	21.2475	2.8423	-3.30914	-27.749	5.99174	1.51817	9.70846	0.16018	-2.12295	-92.2445	-37.6135	-70.3041	-3.47629	-2.64465	24.1434	-1.85029	4.01445	-2.2914	-3.66397	-2.56975	-0.39043	21.9265	-3.29114	-124.056	-39.779	18.9033	-98.643
10		0.69922	0.81	0	0	1	0	-47.6081	26.2124	114.417	-5.8955	0.36883	-14.8569	21.3925	-8.2438	-3.0678	-11.5497	-3.97095	-4.18979	-12.9047	-2.65772	-90.8646	21.1566	2.48732	-4.16659	-25.3488	9.28784	2.48784	8.24712	-1.18271	-2.55578	-99.4504	-36.1007	-50.8976	-4.46581	-3.00358	23.5195	2.79825	8.13074	-3.26276	-9.34144	-4.14172	-0.03461	21.4746	-3.48193	-125.049	-38.2159	18.7878	-98.1954
11		0.68638	0.82	0	0	1	0	-22.241	15.9004	98.5098	-6.24258	0.471	-13.7594	22.5101	-8.07865	-3.87473	-5.62639	-2.75645	-4.30834	-14.9991	-4.70374	-81.3384	21.0634	2.13635	-4.98685	-22.7063	12.7459	3.40892	7.79915	-3.22966	-2.64913	-101.861	-32.8021	-36.8601	-5.50227	-3.33388	23.0749	7.64038	12.3991	-4.3319	-14.7919	-5.29554	0.91052	21.0436	-3.66285	-126.025	-35.2429	18.2512	-94.7847
12		0.67348	0.83	0	0	1	0	0.78952	7.57396	77.9772	-6.34702	0.49634	-12.8625	22.8477	-7.73027	-4.53746	0.37819	-1.61564	-3.99441	-21.0898	-8.90892	-61.7753	20.9229	1.80827	-5.65245	-20.1828	16.5074	4.13552	8.47014	-5.967	-2.21291	-99.1176	-28.0411	-31.6563	-6.53651	-3.61055	22.7309	12.4988	16.5729	-5.40058	-19.4686	-5.86378	2.51205	20.6504	-3.82741	-126.951	-30.9186	17.1382	-87.7041
13		0.66056	0.84	0	0	1	0	21.4129	1.82008	57.7341	-6.23312	0.4713	-12.1853	22.3558	-7.24513	-5.00947	5.94387	-0.71356	-3.43725	-30.5556	-14.3376	-36.6015	20.6933	1.51517	-6.07802	-17.9429	20.5816	4.53006	9.92665	-9.07462	-1.29673	-91.9948	-22.5923	-34.8694	-7.52296	-3.81482	22.3943	17.2229	20.4287	-6.39234	-22.928	-5.84601	4.60794	20.311	-3.96891	-127.789	-25.5231	15.2912	-76.4517
14		0.64762	0.85	0	0	1	0	39.5278	-1.24862	41.1962	-5.9243	0.42214	-11.7015	21.0236	-6.64905	-5.28509	10.5268	-0.12503	-2.85077	-42.0605	-19.5346	-11.4534	20.3459	1.26209	-6.2357	-15.8639	24.823	4.53949	11.5754	-11.9941	-0.18939	-81.8247	-17.1594	-43.1664	-8.42695	-3.94017	21.9939	21.7106	23.7993	-7.25238	-24.9309	-5.3019	6.81166	20.0377	-4.08124	-128.493	-19.4609	12.5946	-60.8599
15		0.63469	0.86	0	0	1	0	54.6193	-2.11788	29.7038	-5.4472	0.37067	-11.3604	18.889	-5.95957	-5.38101	13.5494	0.17293	-2.36659	-53.9422	-23.1116	8.62309	19.8695	1.04877	-6.15596	-13.7869	29.0404	4.21522	12.8849	-14.0825	0.75941	-70.0176	-11.9996	-51.9423	-9.2255	-3.99022	21.5016	25.8978	26.5769	-7.9406	-25.4695	-4.25952	8.59247	19.8388	-4.15927	-129.019	-13.1148	9.02722	-41.1709
16		0.6218	0.87	0	0	1	0	66.0701	-1.6739	22.7587	-4.83579	0.33036	-11.1088	16.0542	-5.19623	-5.32899	14.6145	0.26799	-2.00853	-64.5141	-24.0737	20.096	19.271	0.87156	-5.91515	-11.7018	33.0337	3.68309	13.4445	-14.7357	1.28016	-58.0153	-7.16769	-56.6002	-9.90668	-3.97533	20.9377	29.7038	28.7108	-8.43876	-24.7892	-2.8017	9.40219	19.7186	-4.19898	-129.329	-6.81721	4.70943	-18.1826
17		0.60896	0.88	0	0	1	0	73.6559	-0.74652	18.7631	-4.12911	0.30558	-10.907	12.6749	-4.38139	-5.17646	13.696	0.25369	-1.72678	-72.3698	-22.0986	21.7241	18.5743	0.72553	-5.61674	-9.50943	36.5877	3.1064	12.772	-13.6368	1.28487	-47.1001	-2.88428	-54.0656	-10.471	-3.91278	20.3645	32.9954	30.2106	-8.7631	-23.2772	-1.17429	8.91041	19.6772	-4.19797	-129.393	-0.83759	-0.10364	6.78715
18		0.5962	0.89	0	0	1	0	77.6316	0.15823	15.9622	-3.36551	0.29538	-10.7349	8.91579	-3.53728	-4.97153	11.1014	0.1916	-1.45535	-76.8609	-17.7403	15.0028	17.8148	0.60586	-5.36236	-7.03311	39.5514	2.63988	10.6211	-11.0185	0.8849	-37.8333	0.56859	-44.2139	-10.9288	-3.82558	19.862	35.6179	31.1601	-8.95474	-21.1587	0.33307	7.22289	19.7113	-4.15555	-129.2	4.69884	-5.06609	32.1956
19		0.58353	0.9	0	0	1	0	78.4758	0.69646	13.1163	-2.57884	0.29644	-10.5884	4.91792	-2.6854	-4.74199	7.30078	0.11929	-1.15408	-78.336	-12.0884	3.25648	17.0281	0.50812	-5.22325	-4.25057	41.8898	2.36536	7.32847	-7.49998	0.27257	-29.8198	3.1917	-29.5573	-11.2926	-3.73521	19.4936	37.481	31.7018	-9.04866	-18.3333	1.59956	4.81253	19.8154	-4.07222	-128.752	9.85355	-9.77256	56.503
20		0.57096	0.91	0	0	1	0	76.7736	0.63998	9.55526	-1.79779	0.30243	-10.4724	0.794	-1.84556	-4.49565	2.78535	0.06401	-0.81397	-77.7947	-6.08938	-9.97211	16.2412	0.42939	-5.23063	-1.2825	43.6198	2.2698	3.54849	-3.6335	-0.3864	-22.2129	5.12766	-13.313	-11.5689	-3.65452	19.289	38.5785	31.9599	-9.05535	-14.5909	2.59943	2.21661	19.9845	-3.94905	-128.069	14.8099	-13.8316	78.384
21		0.55849	0.92	0	0	1	0	73.3038	0.15303	4.9587	-1.04445	0.30594	-10.3965	-3.36957	-1.03328	-4.23279	-2.00326	0.03428	-0.44507	-76.2966	-0.24659	-21.78	15.4685	0.37035	-5.38196	1.67577	44.7488	2.29015	-0.09619	0.29698	-0.97113	-14.4709	6.19521	2.03943	-11.7577	-3.58992	19.2482	38.9198	32.0018	-8.97157	-9.97182	3.15291	-0.16847	20.2146	-3.78725	-127.182	19.7588	-16.9992	97.0511
22		0.54613	0.93	0	0	1	0	68.9484	-0.28462	-0.77843	-0.33198	0.30381	-10.3724	-7.50981	-0.25847	-3.95184	-6.71237	0.01786	-0.06744	-74.6554	5.26009	-30.0898	14.7147	0.33633	-5.64947	4.43174	45.319	2.3602	-3.30198	4.19137	-1.39961	-6.63853	5.96625	14.9125	-11.858	-3.54829	19.3506	38.5132	31.8953	-8.80108	-4.87507	2.97808	-2.09829	20.5025	-3.58792	-126.127	24.8116	-19.2209	112.306
23		0.53386	0.94	0	0	1	0	64.439	-0.43255	-7.62385	0.3351	0.29792	-10.4115	-11.5792	0.47431	-3.64978	-11.0888	-0.00523	0.29573	-73.391	10.4483	-33.8636	13.9773	0.33629	-5.98939	6.77472	45.425	2.4128	-6.14713	8.04134	-1.6189	0.82237	4.35438	24.4548	-11.8729	-3.53813	19.5631	37.4032	31.7365	-8.55892	0.09351	2.01127	-3.45133	20.8462	-3.35218	-124.941	29.9811	-20.5527	124.283
24		0.52169	0.95	0	0	1	0	60.1592	-0.58666	-15.4084	0.95816	0.28955	-10.5242	-15.5391	1.16498	-3.32197	-14.9427	-0.0535	0.61993	-72.6777	15.4072	-33.2134	13.2505	0.38096	-6.35385	8.5517	45.1641	2.3867	-8.92053	11.8471	-1.61096	7.33595	1.95376	30.5809	-11.8115	-3.56448	19.8477	35.6991	31.5893	-8.25646	4.34658	0.57663	-4.22547	21.243	-3.08125	-123.655	35.1987	-21.097	133.237
25		0.50963	0.96	0	0	1	0	56.132	-1.27454	-23.812	1.54019	0.27446	-10.7185	-19.3614	1.81809	-2.96467	-18.1259	-0.13959	0.88138	-72.5287	20.0031	-29.0967	12.5282	0.47942	-6.70173	9.91653	44.6226	2.2619	-11.999	15.4069	-1.41722	12.6523	-0.12306	33.8375	-11.6882	-3.6237	20.1718	33.551	31.4275	-7.89177	7.54806	-0.70707	-4.51416	21.69	-2.77664	-122.301	40.3175	-20.9634	139.4
26		0.49768	0.97	0	0	1	0	52.2761	-2.73405	-32.3491	2.08288	0.24351	-10.998	-23.031	2.443	-2.57907	-20.5737	-0.26148	1.06139	-73.166	23.7452	-22.7979	11.8044	0.63363	-7.00336	11.147	43.8199	2.04887	-15.5105	18.2109	-1.11872	17.1108	-0.80325	34.9587	-11.5162	-3.70123	20.5127	31.076	31.1427	-7.45696	9.70343	-1.22329	-4.44596	22.1825	-2.44057	-120.907	45.1675	-20.2351	142.944
27		0.48583	0.98	0	0	1	0	48.5808	-4.58809	-40.2953	2.58751	0.18828	-11.361	-26.5448	3.05207	-2.1717	-22.3028	-0.39125	1.14669	-74.8789	26.1619	-15.5942	11.069	0.83563	-7.24067	12.3427	42.6951	1.75108	-19.1105	19.7822	-0.78964	21.4038	0.20033	34.5174	-11.3018	-3.77554	20.8563	28.3723	30.62	-6.94855	11.0427	-0.78412	-4.13827	22.7148	-2.07562	-119.499	49.6613	-19.0098	144.201
28		0.4741	0.99	0	0	1	0	44.959	-6.01043	-46.6849	3.05551	0.10832	-11.7972	-29.9091	3.66008	-1.75065	-23.3189	-0.48176	1.13144	-77.4317	27.2737	-8.64326	10.3101	1.07126	-7.40708	13.3759	41.2381	1.37454	-22.0874	20.1192	-0.48574	26.0657	2.164	32.8555	-11.0436	-3.82907	21.1925	25.5256	29.8282	-6.37843	11.8037	0.2231	-3.69319	23.2814	-1.68408	-118.098	53.8094	-17.4692	143.827
29		0.46246	1	0	0	1	0	41.2159	-6.43602	-50.371	3.48658	0.01341	-12.2863	-33.1373	4.28441	-1.32192	-23.6096	-0.50318	1.02177	-80.013	27.5804	-2.82263	9.5225	1.32732	-7.50736	13.9792	39.5492	0.95024	-23.7005	19.6644	-0.24526	31.1046	4.06081	29.8811	-10.7372	-3.85626	21.5109	22.5262	28.831	-5.77717	12.0522	1.23667	-3.17704	23.8775	-1.26749	-116.717	57.6672	-15.89	142.773
30		0.45092	1.01	0	0	1	0	37.3216	-6.02755	-50.2886	3.87864	-0.08342	-12.7956	-36.2497	4.9415	-0.88974	-23.2873	-0.46642	0.84062	-81.911	27.5734	1.48859	8.7108	1.59559	-7.5544	14.1092	37.7787	0.52895	-23.8516	18.8705	-0.08111	36.0874	5.40463	24.9505	-10.3814	-3.85989	21.7954	19.3363	27.7128	-5.17225	11.7219	1.9887	-2.5884	24.4997	-0.82625	-115.357	61.3315	-14.5847	142.12
31		0.43947	1.02	0	0	1	0	33.5603	-5.21783	-46.0543	4.23107	-0.17342	-13.2834	-39.2704	5.64169	-0.45652	-22.6618	-0.39101	0.62869	-82.9437	27.324	4.34549	7.88419	1.871	-7.56287	14.0442	36.052	0.1524	-23.1638	17.8744	0.01664	40.5151	6.26557	17.5209	-9.98122	-3.84207	22.0212	16.0233	26.5244	-4.56715	10.7843	2.50324	-1.90215	25.1458	-0.35928	-114.009	64.9198	-13.7761	142.67
32		0.42809	1.03	0	0	1	0	30.377	-4.10717	-38.3059	4.54756	-0.25101	-13.7089	-42.2209	6.387	-0.02026	-22.1473	-0.26905	0.43282	-83.2197	26.6455	5.83241	7.05106	2.14729	-7.54562	14.0026	34.4432	-0.16864	-22.2221	16.6269	0.06762	44.0168	6.69884	8.04078	-9.54615	-3.80253	22.1618	12.7103	25.3123	-3.95354	9.28433	2.80335	-1.15498	25.815	0.13529	-112.657	68.4804	-13.5186	144.606
33		0.41678	1.04	0	0	1	0	28.1769	-2.58884	-28.3798	4.83634	-0.30988	-14.0432	-45.1183	7.17244	0.42382	-22.1364	-0.08631	0.29075	-82.8341	25.5057	5.86103	6.21859	2.41678	-7.51576	14.0608	33.0228	-0.43506	-21.3027	15.1957	0.09145	46.3183	6.52739	-2.07109	-9.08797	-3.744	22.2013	9.4868	24.1522	-3.33163	7.29985	2.80727	-0.45312	26.5062	0.65891	-111.289	71.9589	-13.7437	147.618
34		0.40554	1.05	0	0	1	0	27.1088	-0.78037	-17.8501	5.1091	-0.34395	-14.2728	-47.9811	7.98832	0.87899	-22.8305	0.13308	0.22194	-81.8408	24.081	4.48546	5.39356	2.67327	-7.48817	14.396	31.8963	-0.6332	-20.7364	13.7816	0.10367	47.3203	5.70651	-11.2411	-8.61979	-3.67467	22.141	6.42843	23.1309	-2.71019	4.989	2.49577	0.09556	27.2174	1.21201	-109.894	75.2423	-14.2853	151.098
35		0.39434	1.06	0	0	1	0	26.9012	0.85568	-8.22917	5.37697	-0.3515	-14.3998	-50.8294	8.82362	1.34591	-24.102	0.31217	0.22583	-80.2988	22.5931	2.21038	4.58223	2.91333	-7.47554	15.1403	31.1057	-0.74298	-20.7841	12.5376	0.112	47.2498	4.61354	-18.412	-8.15334	-3.60347	21.9962	3.57351	22.2897	-2.09803	2.59516	2.03823	0.43167	27.9452	1.7936	-108.471	78.2099	-14.8719	154.207
36		0.38319	1.07	0	0	1	0	27.1588	1.68156	-0.5037	5.64612	-0.33806	-14.44	-53.6808	9.66782	1.82279	-25.743	0.34172	0.29291	-78.2996	21.2812	-0.1862	3.78989	3.1366	-7.48332	16.06	30.5147	-0.75829	-21.2073	11.4957	0.11523	46.4821	3.74737	-23.3453	-7.69578	-3.53451	21.7899	0.84416	21.5732	-1.49965	0.33076	1.66438	0.54848	28.6855	2.40121	-107.03	80.8081	-15.2574	156.244
37		0.37209	1.08	0	0	1	0	27.8537	1.17434	5.19372	5.91971	-0.31624	-14.414	-56.5487	10.5086	2.30609	-27.8711	0.12741	0.41483	-75.9381	20.3816	-2.0237	3.02029	3.34609	-7.50916	16.8728	29.9624	-0.6913	-21.6668	10.6303	0.10826	45.1542	3.23568	-26.5822	-7.25094	-3.46755	21.5439	-1.84622	20.8957	-0.91335	-1.63959	1.46106	0.47662	29.4345	3.03157	-105.582	83.0853	-15.4043	157.088
38		0.36104	1.09	0	0	1	0	29.1899	-0.69482	9.18902	6.20333	-0.30228	-14.3391	-59.447	11.3323	2.79284	-30.7685	-0.33397	0.57566	-73.1987	19.968	-2.79618	2.27618	3.54726	-7.54533	17.716	29.4619	-0.56348	-22.3443	9.88754	0.08618	43.1718	2.84797	-28.9413	-6.82386	-3.4024	21.271	-4.45116	20.2462	-0.33299	-3.15734	1.36755	0.26252	30.1896	3.68139	-104.138	85.0797	-15.4175	156.978
39		0.35003	1.1	0	0	1	0	31.0721	-3.24142	11.6968	6.50426	-0.3091	-14.2293	-62.3888	12.1289	3.28323	-34.3758	-0.90474	0.74103	-70.0274	19.834	-2.03899	1.56107	3.74508	-7.57956	18.8906	29.1045	-0.404	-23.6382	9.13201	0.04328	40.6007	2.44962	-31.0331	-6.42133	-3.3407	20.9762	-6.88499	19.6794	0.24655	-4.15508	1.34458	-0.04574	30.948	4.34699	-102.707	86.6982	-15.2734	155.824
40		0.33906	1.11	0	0	1	0	33.0983	-5.4053	12.6515	6.82614	-0.33951	-14.0989	-65.3738	12.8912	3.78061	-38.3056	-1.37015	0.85601	-66.5673	19.6358	0.48293	0.87815	3.941	-7.59473	20.479	28.9418	-0.26067	-25.6649	8.20116	-0.02537	37.754	2.20533	-32.9556	-6.04789	-3.28275	20.6598	-9.09775	19.2654	0.82923	-4.68886	1.45547	-0.39631	31.7067	5.0233	-101.3	87.7918	-14.7175	153.098
41		0.32812	1.12	0	0	1	0	35.0086	-6.47269	11.7237	7.16803	-0.38632	-13.9654	-68.3826	13.6151	4.28929	-42.3143	-1.58947	0.84514	-63.085	19.1424	4.33588	0.22771	4.13307	-7.57365	22.3425	28.9871	-0.18452	-28.1604	7.03767	-0.11645	34.8398	2.25248	-33.9919	-5.7042	-3.22584	20.3252	-11.0451	19.0558	1.42028	-4.86397	1.73887	-0.72468	32.4622	5.7043	-99.936	88.322	-13.446	148.343
42		0.31722	1.13	0	0	1	0	36.8721	-6.5205	8.68916	7.52818	-0.43976	-13.8512	-71.3967	14.3065	4.81382	-46.504	-1.60044	0.63963	-59.7207	18.2101	8.48481	-0.39183	4.31787	-7.50778	24.1522	29.2322	-0.18583	-30.4595	5.68571	-0.21473	31.7829	2.47353	-33.0514	-5.38986	-3.16829	19.9874	-12.7672	19.0563	2.01984	-4.8313	2.10861	-0.95615	33.2125	6.38428	-98.6381	88.3745	-11.3503	141.576
43		0.30633	1.14	0	0	1	0	38.8159	-6.23388	3.90985	7.90685	-0.49534	-13.7776	-74.4191	14.9843	5.35796	-51.0148	-1.58802	0.21877	-56.5112	16.584	11.931	-0.98157	4.49023	-7.40072	25.7155	29.7278	-0.2398	-31.976	4.22933	-0.30577	28.4656	2.80955	-29.6688	-5.10593	-3.11147	19.6712	-14.3482	19.266	2.62088	-4.73946	2.4687	-1.03209	33.9569	7.05831	-97.4262	88.0462	-8.62795	133.309
44		0.29545	1.15	0	0	1	0	40.7146	-6.42195	-1.98572	8.30482	-0.55645	-13.7578	-77.4703	15.675	5.91623	-55.6517	-1.77241	-0.40148	-53.4526	14.0527	14.1787	-1.5424	4.6414	-7.26406	27.2265	30.4951	-0.32005	-32.6234	2.83892	-0.38312	24.9056	3.49028	-24.1009	-4.85398	-3.05552	19.4008	-15.7768	19.6858	3.21244	-4.62511	2.81719	-0.93032	34.6952	7.72204	-96.3118	87.3525	-5.64608	124.227
45		0.28458	1.16	0	0	1	0	42.2718	-7.60609	-8.56687	8.71996	-0.63339	-13.7984	-80.5743	16.412	6.46736	-59.9897	-2.29736	-1.18934	-50.4715	10.8501	15.227	-2.07458	4.76192	-7.11136	28.7395	31.3396	-0.38877	-32.3227	1.81816	-0.42982	21.1464	4.70518	-16.9467	-4.63504	-2.9966	19.1962	-17.077	20.225	3.77417	-4.45004	3.16179	-0.66664	35.4261	8.37111	-95.299	86.21	-2.65727	114.736
46		0.27372	1.17	0	0	1	0	43.3144	-9.74782	-15.2462	9.14722	-0.73874	-13.9027	-83.753	17.2266	6.99115	-63.7502	-3.14819	-2.06367	-47.6658	7.65105	15.3377	-2.57753	4.84774	-6.95399	30.0653	32.0425	-0.41053	-31.1471	1.48575	-0.41583	17.3157	6.25422	-9.31491	-4.45047	-2.93001	19.07	-18.369	20.7463	4.28574	-4.17265	3.43207	-0.30793	36.1472	9.00066	-94.3898	84.522	0.29356	104.899
47		0.26285	1.18	0	0	1	0	43.7993	-12.3141	-20.9968	9.58114	-0.88	-14.066	-87.0251	18.1303	7.4881	-66.793	-4.16722	-2.87939	-45.5575	5.1895	14.7975	-3.05391	4.90289	-6.7997	31.2727	32.5855	-0.38435	-29.9311	1.9451	-0.33137	13.881	7.64228	-2.73471	-4.29988	-2.85411	19.0197	-19.6848	21.213	4.7489	-3.81687	3.52237	0.02878	36.8555	9.60573	-93.5865	82.2954	3.21437	94.7659
48		0.25199	1.19	0	0	1	0	43.6018	-14.7114	-24.828	10.0161	-1.05567	-14.2729	-90.4055	19.1135	7.96865	-68.822	-5.17592	-3.48783	-44.7237	3.90376	13.8958	-3.51405	4.93802	-6.65348	32.6504	33.1197	-0.33756	-29.5608	2.93571	-0.21338	11.3859	8.5016	1.5259	-4.17684	-2.77171	19.0265	-20.9412	21.6766	5.18284	-3.52813	3.42131	0.22179	37.5488	10.182	-92.89	79.635	6.01961	84.596
49		0.24115	1.2	0	0	1	0	42.4888	-16.6442	-26.395	10.4444	-1.25806	-14.5012	-93.8992	20.1581	8.4334	-69.3643	-6.07909	-3.81541	-45.1337	3.66516	13.095	-3.97261	4.96582	-6.51687	34.4234	33.8524	-0.31298	-30.1357	3.93956	-0.1259	9.77087	9.00794	2.90392	-4.07129	-2.68663	19.0621	-22.0541	22.1817	5.60333	-3.36233	3.30959	0.19032	38.2251	10.7264	-92.2974	76.6445	8.54065	74.7927
50		0.23032	1.21	0	0	1	0	40.2801	-18.0497	-25.9682	10.8561	-1.47841	-14.7298	-97.494	21.2503	8.87314	-68.0281	-6.84267	-3.86506	-46.1046	3.88849	12.909	-4.44002	4.99395	-6.3857	36.5718	34.795	-0.34273	-31.1836	4.52035	-0.10941	8.34786	9.69851	1.42373	-3.97842	-2.5974	19.0967	-23.0244	22.7098	6.01503	-3.09842	3.43194	-0.102	38.8825	11.2371	-91.801	73.3673	10.6845	65.6203
51		0.2195	1.22	0	0	1	0	37.0639	-18.8362	-23.842	11.24	-1.70821	-14.9423	-101.162	22.38	9.28003	-64.8775	-7.40929	-3.64292	-46.7915	4.1096	13.4815	-4.91809	5.02291	-6.2518	38.8741	35.7655	-0.43761	-32.1443	4.60141	-0.16337	6.30718	10.7344	-2.63533	-3.90175	-2.49729	19.1033	-23.905	23.212	6.4162	-2.36957	3.82541	-0.66462	39.5183	11.7132	-91.3922	69.7651	12.5127	57.0037
52		0.2087	1.23	0	0	1	0	33.3775	-18.8845	-20.1134	11.5879	-1.93728	-15.124	-104.864	23.5315	9.65429	-60.762	-7.70574	-3.13745	-46.4537	4.33766	14.4896	-5.40057	5.05107	-6.10846	41.25	36.6824	-0.61403	-32.5987	4.44789	-0.26924	2.75952	11.5865	-8.81555	-3.85223	-2.38208	19.0581	-24.6679	23.6964	6.80389	-0.77996	4.24179	-1.47416	40.1296	12.1532	-91.0651	65.728	14.0575	48.7443
53		0.19788	1.24	0	0	1	0	29.9703	-18.2098	-15.0253	11.8998	-2.15461	-15.2611	-108.556	24.6801	9.99894	-56.8851	-7.70648	-2.37528	-44.6057	4.83597	15.4515	-5.87393	5.07979	-5.95361	43.8383	37.5939	-0.90223	-32.3239	4.41823	-0.40495	-3.16015	11.5069	-16.338	-3.85073	-2.25619	18.9426	-25.1825	24.2206	7.16943	1.95037	4.33561	-2.4512	40.7118	12.5549	-90.8147	61.1723	15.1279	40.8836
54		0.18703	1.25	0	0	1	0	27.1813	-16.9293	-9.18731	12.1823	-2.35108	-15.344	-112.187	25.7994	10.3119	-53.6683	-7.42622	-1.45381	-41.3639	5.69473	15.9174	-6.32144	5.11367	-5.78955	46.7227	38.5396	-1.33237	-31.3772	4.68817	-0.54184	-11.5371	10.1691	-24.0499	-3.92486	-2.13129	18.7474	-25.3078	24.8216	7.49268	5.67304	3.92122	-3.45047	41.2585	12.9155	-90.6317	56.1313	15.3899	33.719
55		0.17613	1.26	0	0	1	0	24.7104	-15.2081	-3.3782	12.4419	-2.52046	-15.3705	-115.697	26.8688	10.5866	-50.3261	-6.91158	-0.5073	-37.438	6.66423	15.3812	-6.73112	5.1569	-5.62301	49.7376	39.498	-1.90951	-30.0594	5.15913	-0.63504	-21.4488	7.88496	-30.5685	-4.09632	-2.0197	18.4767	-24.9656	25.4996	7.74696	9.80154	3.08945	-4.28031	41.7632	13.2321	-90.5018	50.6929	14.6507	27.4296
56		0.16515	1.27	0	0	1	0	21.9354	-13.3189	1.87117	12.6787	-2.66021	-15.3455	-119.019	27.8761	10.8139	-45.4517	-6.27312	0.36635	-33.4986	7.45478	13.3209	-7.09944	5.21039	-5.4669	52.5399	40.363	-2.58506	-28.5677	5.64931	-0.62366	-31.7638	5.27609	-34.785	-4.37332	-1.92846	18.149	-24.1602	26.2147	7.9078	13.698	2.08066	-4.77765	42.2199	13.5016	-90.4105	44.881	13.0771	21.731
57		0.15408	1.28	0	0	1	0	18.2432	-11.5612	6.48014	12.8863	-2.77183	-15.2761	-122.078	28.8123	10.9802	-37.6558	-5.64377	1.14451	-29.6811	8.12894	9.63574	-7.4268	5.27386	-5.33894	54.8819	40.9778	-3.27706	-26.7617	6.16383	-0.47094	-41.8294	2.72877	-36.4808	-4.75417	-1.85873	17.7914	-22.9453	26.8851	7.95679	16.9474	1.04038	-4.90091	42.6233	13.7204	-90.3499	38.6863	11.125	15.9985
58		0.14291	1.29	0	0	1	0	13.252	-10.1507	10.518	13.0525	-2.8592	-15.1679	-124.796	29.6653	11.0717	-26.0592	-5.12603	1.82867	-25.8025	9.05915	5.01753	-7.71223	5.34965	-5.25375	56.8073	41.2486	-3.93537	-24.3988	6.90647	-0.21051	-51.5129	0.20703	-36.3096	-5.23389	-1.80998	17.4271	-21.3673	27.4352	7.8825	19.3545	-0.06035	-4.73423	42.9706	13.8844	-90.3214	32.1514	9.23128	9.73705
59		0.13163	1.3	0	0	1	0	6.81985	-9.2628	13.7473	13.1633	-2.92797	-15.0257	-127.086	30.42	11.0824	-10.3576	-4.81126	2.36411	-21.8374	10.5819	0.66028	-7.9539	5.44304	-5.21427	58.5589	41.1759	-4.5672	-21.4975	8.05342	0.07149	-60.8987	-2.43477	-35.0717	-5.80865	-1.78309	17.0697	-19.4218	27.8363	7.6827	20.8114	-1.27461	-4.39312	43.2603	13.99	-90.331	25.3081	7.54054	2.87908
60		0.12024	1.31	0	0	1	0	-1.23521	-8.97867	15.5686	13.2035	-2.98662	-14.8588	-128.84	31.0647	11.0139	9.70338	-4.7443	2.63519	-18.0181	12.8186	-2.44573	-8.15268	5.55991	-5.21046	60.2832	40.7566	-5.19302	-18.3435	9.60603	0.29174	-69.9628	-5.18996	-33.0763	-6.47581	-1.77952	16.7259	-17.0943	28.0794	7.36465	21.1768	-2.56152	-3.94071	43.4905	14.0348	-90.383	18.1106	5.86651	-4.2661
61		0.10871	1.32	0	0	1	0	-11.1314	-9.13129	15.3839	13.1546	-3.04495	-14.6835	-129.916	31.5954	10.8695	34.1962	-4.83989	2.54032	-14.5745	15.7142	-3.88377	-8.31334	5.70532	-5.22526	61.8465	39.926	-5.80005	-15.1568	11.4082	0.3938	-78.7239	-7.99492	-30.1663	-7.23131	-1.80044	16.4026	-14.452	28.1281	6.94095	20.3058	-3.84288	-3.39223	43.6569	14.0171	-90.4764	10.5114	3.95935	-11.3242
62		0.09704	1.33	1	1	1	0	-22.8564	-9.22907	12.9381	12.9964	-3.11029	-14.5212	-130.138	32.0081	10.6487	62.3095	-4.84147	2.06086	-11.3865	19.0875	-3.63701	-8.44222	5.88291	-5.24055	62.9382	38.6019	-6.34921	-11.7502	13.1917	0.33842	-87.7433	-10.8759	-26.1544	-8.07276	-1.84776	16.1092	-11.6247	27.9214	6.42503	18.1521	-5.08467	-2.77096	43.7543	13.9361	-90.6069	2.52567	1.8309	-18.2037
63		0.08523	1.34	1	0	1	0	-36.3979	-8.51537	8.32873	12.7102	-3.18283	-14.3952	-129.298	32.2823	10.3501	92.7789	-4.35537	1.26556	-7.81398	22.6915	-1.89713	-8.54173	6.09403	-5.23956	63.2721	36.7417	-6.81582	-7.49588	14.641	0.10561	-98.0695	-13.9131	-21.0061	-9.0071	-1.92533	15.8554	-8.70664	27.4247	5.82925	14.727	-6.29198	-2.13053	43.7786	13.7914	-90.7726	-5.80548	-0.34889	-25.0057
64		0.07326	1.35	1	0	1	0	-52.1473	-6.37735	1.68241	12.2761	-3.25276	-14.3282	-127.173	32.3684	9.97427	124.738	-3.08085	0.25241	-2.99137	26.3878	0.80971	-8.60497	6.33786	-5.20892	62.7817	34.3791	-7.21588	-1.83487	15.5565	-0.26651	-110.623	-17.0807	-14.5139	-10.0526	-2.03916	15.6503	-5.72599	26.6578	5.16711	9.97972	-7.44168	-1.51697	43.7265	13.5834	-90.9733	-14.4529	-2.60642	-31.6367
65		0.06112	1.36	1	0	1	0	-70.7225	-2.80061	-7.11494	11.6676	-3.305	-14.3431	-123.544	32.1903	9.51641	157.339	-1.06753	-0.90757	3.68828	30.2584	3.56881	-8.6158	6.61433	-5.143	61.5553	31.613	-7.56784	5.20531	15.9582	-0.66124	-125.862	-20.0997	-6.09343	-11.234	-2.19659	15.5069	-2.71588	25.6331	4.45901	3.86296	-8.40932	-0.93802	43.594	13.3129	-91.2059	-23.4124	-5.16198	-37.789
66		0.04883	1.37	1	0	1	0	-92.5793	1.73925	-18.2205	10.8525	-3.32662	-14.4644	-118.226	31.6581	8.96233	189.007	1.33933	-2.15146	12.5179	34.4453	5.39492	-8.55306	6.92665	-5.04682	59.5791	28.517	-7.83814	13.2379	15.9551	-0.93427	-143.91	-22.4839	4.79484	-12.5778	-2.40404	15.4459	0.23074	24.3001	3.73694	-3.54456	-8.99328	-0.39096	43.3761	12.9814	-91.4634	-32.7248	-8.1639	-43.2481
67		0.03639	1.38	1	0	1	0	-117.821	6.68303	-31.4806	9.79536	-3.30908	-14.7154	-111.098	30.6764	8.29635	217.328	3.72477	-3.38222	23.6645	38.9434	5.62948	-8.39242	7.28018	-4.93445	56.8123	25.1206	-7.96962	21.9163	15.6114	-0.98678	-164.716	-23.8302	18.2407	-14.11	-2.66533	15.4919	3.00086	22.5935	3.0411	-12.0531	-9.07042	0.11001	43.0667	12.591	-91.7376	-42.4597	-11.5122	-48.1215
68		0.02383	1.39	1	0	1	0	-146.065	11.6366	-46.2934	8.46249	-3.24701	-15.1138	-102.142	29.1608	7.50985	239.228	5.75105	-4.47396	37.0519	43.4922	4.13137	-8.10763	7.67967	-4.82455	53.3414	21.5284	-7.93177	30.8372	14.9601	-0.79903	-188.008	-23.9761	33.8833	-15.8553	-2.98327	15.6683	5.49421	20.4883	2.40986	-21.3608	-8.67849	0.54949	42.6594	12.1442	-92.0252	-52.6372	-14.7455	-52.9648
69		0.01115	1.4	1	0	1	0	-176.409	16.4859	-61.5193	6.82732	-3.13612	-15.6677	-91.4788	27.0617	6.61029	251.511	7.23535	-5.29474	52.1509	47.4993	1.30216	-7.67523	8.12549	-4.73519	49.3543	17.9288	-7.71722	39.3623	13.9786	-0.43637	-213.104	-22.7817	50.8118	-17.8338	-3.36023	15.993	7.63465	18.0107	1.8763	-31.0394	-7.88614	0.92463	42.1501	11.6436	-92.3334	-63.1655	-17.0904	-58.7103
70		-0.00162	1.41	1	0	1	0	-207.513	21.3366	-75.4498	4.87545	-2.97068	-16.3697	-79.3928	24.3836	5.62949	251.69	8.1406	-5.73032	68.0612	50.2274	-2.09365	-7.08016	8.60934	-4.67894	45.0018	14.4452	-7.31491	46.5732	12.5678	-0.02447	-238.818	-20.0985	67.5162	-20.0572	-3.79359	16.473	9.36349	15.2415	1.46754	-40.4468	-6.70404	1.23848	41.5381	11.0922	-92.6839	-73.8044	-17.803	-66.2639
71		-0.01445	1.42	1	0	1	0	-237.64	26.2397	-85.9837	2.60881	-2.74367	-17.1923	-66.347	21.2018	4.62172	238.664	8.46739	-5.71906	83.7228	51.2436	-5.35607	-6.31862	9.11486	-4.66064	40.2827	11.1194	-6.71251	51.4827	10.6805	0.32788	-263.559	-16.1762	82.2777	-22.5234	-4.27433	17.099	10.609	12.3261	1.19321	-48.6773	-5.21479	1.49068	40.8277	10.4933	-93.1083	-84.1372	-16.4175	-76.2182
72		-0.02731	1.43	1	0	1	0	-264.807	31.0108	-91.0278	0.04932	-2.45103	-18.0856	-52.9638	17.6665	3.65313	213.232	8.18358	-5.27828	98.0278	50.5887	-8.05195	-5.39856	9.62358	-4.67965	35.3291	8.04291	-5.94611	53.6876	8.44002	0.57971	-285.401	-11.7187	93.54	-25.2146	-4.79174	17.8451	11.3276	9.47077	1.03768	-54.8551	-3.64601	1.6736	40.0277	9.85148	-93.6434	-93.6096	-12.645	-88.9804
73		-0.04017	1.44	1	0	1	0	-287.01	35.4524	-89.1056	-2.76026	-2.09583	-18.98	-39.9624	13.9873	2.7861	178.252	7.30688	-4.50619	109.89	48.5322	-9.72682	-4.33985	10.1197	-4.73113	30.6334	5.36857	-5.11552	53.6509	6.0712	0.72561	-302.122	-7.41824	100.081	-28.0933	-5.33454	18.6709	11.5482	6.89269	0.96765	-58.3798	-2.23302	1.77238	39.1533	9.1715	-94.3309	-101.653	-6.36553	-104.737
74		-0.05301	1.45	1	0	1	0	-302.364	39.6046	-79.958	-5.75786	-1.68729	-19.7968	-28.0498	10.4006	2.06487	138.102	6.00798	-3.56097	118.451	45.347	-9.66622	-3.17433	10.5906	-4.80317	26.7595	3.26324	-4.3431	52.289	3.82757	0.76017	-311.649	-3.65985	101.34	-31.1001	-5.88846	19.5275	11.3532	4.77013	0.93758	-59.0119	-1.10846	1.7593	38.2239	8.45903	-95.2115	-107.813	2.10022	-123.021
75		-0.0658	1.46	1	0	1	0	-309.184	43.4292	-64.7644	-8.86417	-1.23761	-20.4639	-17.7955	7.12534	1.50515	97.6389	4.54516	-2.61288	123.506	41.2097	-7.01526	-1.94254	11.0268	-4.87404	24.0234	1.90357	-3.73339	50.5524	2.00394	0.67696	-312.979	-0.35954	97.5648	-34.1579	-6.43617	20.368	10.8539	3.21288	0.89572	-57.0088	-0.32317	1.59765	37.2607	7.72092	-96.3144	-111.77	11.8959	-142.486
76		-0.07853	1.47	1	0	1	0	-306.106	46.3059	-45.707	-11.9857	-0.76412	-20.9309	-9.5347	4.32011	1.08565	61.1236	3.12365	-1.7856	125.761	36.1545	-1.04828	-0.68458	11.4207	-4.9121	22.3181	1.2907	-3.31411	48.9686	0.78949	0.46127	-306.755	3.17775	89.2557	-37.1872	-6.95513	21.1574	10.1264	2.19897	0.81396	-52.8622	0.12508	1.28009	36.2841	6.96615	-97.6477	-113.315	21.8675	-161.197
77		-0.09119	1.48	1	0	1	0	-292.144	47.2843	-25.1265	-15.0184	-0.29414	-21.1768	-3.33162	2.05786	0.75201	31.4518	1.85377	-1.13112	126.452	30.2296	8.44753	0.56945	11.7653	-4.87887	21.1736	1.09349	-3.01154	47.4085	0.09568	0.09398	-294.681	7.81762	76.5449	-40.1228	-7.4112	21.8741	9.18382	1.53974	0.7261	-46.9446	0.2905	0.86213	35.3135	6.20599	-99.1942	-112.403	30.8541	-177.14
78		-0.10377	1.49	1	0	1	0	-266.563	45.9417	-5.15952	-17.8511	0.13804	-21.2064	0.98679	0.33084	0.44401	9.87876	0.79169	-0.65087	126.692	23.6792	20.7674	1.80268	12.0554	-4.73697	20.1877	0.90306	-2.73577	45.6826	-0.30867	-0.40421	-278.499	13.7964	59.5999	-42.9188	-7.75921	22.5029	8.09333	0.98457	0.71849	-39.8637	0.2497	0.42338	34.3656	5.45302	-100.914	-109.265	37.8995	-188.677
79		-0.11626	1.5	1	0	0	0	-228.653	42.6257	11.9154	-20.366	0.50436	-21.0452	3.74698	-0.9207	0.12699	-3.77654	-0.02956	-0.32736	127.246	16.8542	34.2882	3.00986	12.2899	-4.4614	19.3058	0.52766	-2.45523	44.0849	-0.58125	-0.94526	-259.687	20.5062	39.5608	-45.5451	-7.95632	23.0314	7.0444	0.37008	0.87377	-32.7538	0.05494	0.00435	33.4528	4.71943	-102.752	-104.37	42.42	-194.878
80		-0.12867	1.51	1	0	0	0	-178.086	37.8598	23.6193	-22.4372	0.79312	-20.7416	5.31651	-1.77394	-0.2018	-10.6337	-0.59772	-0.13265	128.6	10.024	46.9892	4.19609	12.4703	-4.04748	18.6112	-0.02927	-2.17286	43.0294	-0.79295	-1.41429	-239.409	26.9192	18.6363	-47.9851	-7.97815	23.4542	6.22431	-0.34505	1.22286	-26.6951	-0.26315	-0.39191	32.583	4.01553	-104.645	-98.234	44.2718	-195.562
81		-0.14097	1.52	1	0	0	0	-116.343	31.8867	28.0556	-23.9392	1.00863	-20.3661	6.00271	-2.29293	-0.52141	-12.2391	-0.9177	-0.0203	130.846	3.35402	57.0204	5.37451	12.5986	-3.51132	18.0153	-0.70151	-1.89797	42.4119	-0.98662	-1.72996	-218.068	32.0892	-0.65416	-50.2297	-7.8263	23.7757	5.68388	-1.11396	1.72336	-22.0799	-0.65545	-0.76991	31.7608	3.34948	-106.532	-91.2623	43.6801	-191.075
82		-0.15318	1.53	1	0	0	0	-47.9691	24.7584	24.8832	-24.7742	1.16448	-20.0012	6.02493	-2.51977	-0.79306	-10.2965	-1.00886	0.06656	133.528	-2.95559	62.9189	6.56026	12.6758	-2.88619	17.2109	-1.43193	-1.64784	41.4777	-1.17423	-1.85758	-195.24	35.3789	-16.0507	-52.2672	-7.52649	24.009	5.33021	-1.83495	2.27377	-18.6139	-1.04253	-1.12868	30.9899	2.72776	-108.358	-83.7517	41.1859	-182.263
83		-0.16529	1.54	1	0	0	0	20.0211	16.6427	15.7524	-24.9064	1.27513	-19.7228	5.56037	-2.49446	-0.97492	-6.54732	-0.9158	0.16131	135.825	-8.58058	63.6188	7.76402	12.7026	-2.21864	15.8164	-2.16222	-1.42636	39.145	-1.31433	-1.77412	-170.455	36.3083	-25.7506	-54.0772	-7.1245	24.1744	4.98922	-2.40123	2.75393	-15.6578	-1.335	-1.45371	30.2736	2.15513	-110.083	-75.9937	37.5592	-170.486
84		-0.1773	1.55	1	0	0	0	80.364	7.90873	3.89152	-24.3781	1.34904	-19.5791	4.78471	-2.27391	-1.04376	-2.51285	-0.70711	0.25211	136.976	-13.2247	58.6016	8.98951	12.6804	-1.56467	13.5886	-2.71339	-1.21319	34.604	-1.33598	-1.45948	-143.98	34.4917	-28.8424	-55.6364	-6.68241	24.2944	4.51369	-2.72777	3.04032	-12.6486	-1.45643	-1.72309	29.6139	1.63396	-111.682	-68.2765	33.4963	-157.109
85		-0.18921	1.56	1	0	0	0	127.667	-1.0487	-7.22034	-23.2991	1.38425	-19.5803	3.87124	-1.93211	-1.00808	0.80547	-0.45083	0.30838	136.625	-16.8197	48.1289	10.2347	12.6102	-0.98252	10.6612	-2.74764	-1.01157	28.0409	-1.20899	-0.95542	-116.893	30.1191	-25.7416	-56.9291	-6.26769	24.3881	3.90276	-2.75297	3.01773	-9.49141	-1.37275	-1.92838	29.0116	1.1644	-113.145	-60.7191	29.3737	-142.897
86		-0.20101	1.57	1	0	0	0	159.445	-9.86252	-15.3155	-21.8204	1.36983	-19.7045	2.9725	-1.5483	-0.90338	3.0037	-0.19668	0.32066	134.799	-19.3369	33.1983	11.495	12.4908	-0.52367	7.49185	-2.04757	-0.87162	20.5629	-1.00482	-0.3887	-90.489	24.181	-17.8349	-57.954	-5.93637	24.4711	3.26679	-2.47146	2.63533	-6.51368	-1.11665	-2.07484	28.4687	0.74575	-114.465	-53.1878	25.3062	-127.994
87		-0.21272	1.58	1	0	0	0	176.165	-18.2012	-19.6518	-20.1022	1.29392	-19.9144	2.20272	-1.18972	-0.76916	4.13485	0.02531	0.30256	131.547	-20.3982	15.3091	12.7645	12.3223	-0.22741	4.4961	-0.75824	-0.8224	13.2448	-0.84869	0.10617	-65.5144	17.7189	-6.83946	-58.7218	-5.7247	24.5586	2.67044	-1.9605	1.95106	-4.01927	-0.76647	-2.15405	27.9893	0.37771	-115.635	-45.5359	21.2873	-112.291
88		-0.22433	1.59	1	0	0	0	180.426	-25.888	-20.1298	-18.2861	1.14847	-20.1693	1.62892	-0.8991	-0.6291	4.49202	0.20291	0.26931	126.793	-19.3926	-3.70284	14.0334	12.1128	-0.11797	1.91022	0.73531	-0.81624	6.73369	-0.7492	0.4456	-41.7355	11.0052	5.26805	-59.2469	-5.6506	24.6614	2.07621	-1.35694	1.1223	-2.07591	-0.40273	-2.14647	27.5782	0.06031	-116.647	-37.8836	17.2726	-95.8166
89		-0.23583	1.6	1	0	0	0	175.801	-32.6951	-16.5515	-16.4804	0.92811	-20.4272	1.26996	-0.69304	-0.4905	4.41195	0.335	0.22773	120.635	-16.0652	-21.9506	15.2869	11.8796	-0.20169	-0.03322	2.07178	-0.76507	1.62894	-0.58453	0.57776	-18.1061	3.59337	16.4873	-59.5375	-5.71522	24.7763	1.42372	-0.80517	0.35384	-0.63145	-0.09282	-2.05145	27.2369	-0.20734	-117.493	-30.5545	13.2283	-78.8672
90		-0.24724	1.61	1	0	0	0	166.101	-37.9833	-9.04079	-14.7553	0.63235	-20.6423	1.09995	-0.56605	-0.35347	4.15153	0.42113	0.18197	113.486	-10.8937	-37.9604	16.5092	11.6434	-0.46727	-1.0757	3.1081	-0.60794	-1.45857	-0.30221	0.48374	6.44415	-4.82014	25.8177	-59.5899	-5.90796	24.8848	0.73655	-0.38884	-0.20218	0.33569	0.10905	-1.87876	26.9629	-0.42767	-118.17	-23.8268	9.10852	-61.7601
91		-0.25856	1.62	1	0	0	0	154.833	-40.9706	1.11053	-13.1429	0.27194	-20.7729	1.06451	-0.49909	-0.21877	3.85813	0.46016	0.14051	105.868	-4.97263	-50.8275	17.6874	11.4201	-0.8901	-1.20425	3.86261	-0.33459	-2.44418	0.02049	0.20119	32.1984	-13.5296	33.6744	-59.3923	-6.21671	24.9685	0.08759	-0.10705	-0.52022	0.75214	0.17914	-1.63069	26.7514	-0.60418	-118.676	-17.8371	4.80242	-44.5346
92		-0.2698	1.63	1	0	0	0	144.433	-41.3671	11.7173	-11.6431	-0.13023	-20.7958	1.10694	-0.47134	-0.09191	3.60037	0.45683	0.11245	98.1942	0.40151	-59.9042	18.8118	11.2165	-1.43584	-0.78466	4.32151	0.03774	-2.01984	0.28165	-0.19382	58.6946	-20.9921	40.7276	-58.9337	-6.6311	25.0261	-0.52664	0.07433	-0.66626	0.50482	0.14372	-1.32605	26.5963	-0.74045	-119.009	-12.6512	0.18767	-27.0687
93		-0.28096	1.64	1	0	0	0	135.822	-39.5754	20.8489	-10.2385	-0.54616	-20.7112	1.18454	-0.46672	0.01993	3.39898	0.42355	0.1007	90.756	4.1607	-64.5777	19.8744	11.0311	-2.06057	-0.33164	4.45283	0.48637	-1.19633	0.4192	-0.61657	85.3056	-25.7649	46.6731	-58.2078	-7.13469	25.0728	-1.15721	0.18787	-0.72612	-0.474	0.05949	-1.02123	26.4904	-0.83984	-119.162	-8.31944	-4.6986	-9.54651
94		-0.29207	1.65	1	0	0	0	128.648	-36.5109	27.4485	-8.91039	-0.95152	-20.5364	1.27051	-0.47395	0.11441	3.24234	0.37608	0.10257	83.833	5.71224	-64.4452	20.8685	10.8582	-2.71234	-0.23257	4.30965	0.97989	-0.79811	0.42113	-0.97831	111.462	-27.0581	50.2879	-57.2142	-7.69677	25.1278	-1.81191	0.27251	-0.77603	-2.16223	-0.02466	-0.77895	26.4258	-0.90576	-119.138	-4.84568	-9.59428	7.36012
95		-0.30312	1.66	1	0	0	0	121.829	-33.2636	31.2174	-7.64845	-1.33218	-20.2969	1.35239	-0.48628	0.19339	3.10246	0.32916	0.11253	77.6814	4.89389	-59.5377	21.7904	10.6926	-3.33623	-0.5237	4.02481	1.46902	-1.1277	0.30559	-1.18513	136.74	-24.7034	50.2174	-55.9586	-8.27133	25.2042	-2.44579	0.36407	-0.86005	-4.36307	-0.07673	-0.61964	26.3943	-0.94193	-118.946	-2.17161	-14.1562	22.7789
96		-0.31412	1.67	1	0	0	0	114.215	-30.6607	32.2081	-6.45587	-1.6855	-20.0208	1.42971	-0.50157	0.25636	2.95316	0.29306	0.12204	72.2977	1.68625	-50.3821	22.6395	10.5295	-3.87999	-0.92361	3.75897	1.90908	-1.92353	0.08806	-1.18585	161.05	-18.8167	45.72	-54.4511	-8.80213	25.3046	-2.97849	0.47369	-0.97303	-6.70385	-0.07577	-0.51657	26.3883	-0.95265	-118.605	-0.20028	-18.0777	35.894
97		-0.3251	1.68	1	0	0	0	105.236	-29.0193	30.408	-5.34602	-2.01628	-19.7371	1.50835	-0.52074	0.29896	2.78117	0.27189	0.1208	67.303	-3.97638	-37.9328	23.4145	10.363	-4.29839	-1.19925	3.58392	2.27485	-2.79409	-0.22934	-1.00991	184.488	-9.46943	37.0216	-52.7015	-9.23065	25.4259	-3.35224	0.58281	-1.07755	-8.87196	-0.01145	-0.4269	26.401	-0.94291	-118.143	1.1991	-21.0788	45.9974
98		-0.33605	1.69	1	0	0	0	95.0309	-28.1337	25.7023	-4.33418	-2.33123	-19.4762	1.59781	-0.54651	0.32027	2.58947	0.26383	0.10251	62.2019	-12.0402	-23.3116	24.1114	10.1832	-4.55631	-1.32983	3.41087	2.53395	-3.51239	-0.6386	-0.71082	207.098	3.13868	25.1096	-50.7181	-9.50373	25.5653	-3.57616	0.66152	-1.13455	-10.7913	0.10991	-0.32045	26.4266	-0.91801	-117.594	2.15865	-22.9257	52.53
99		-0.34698	1.7	1	0	0	0	84.1411	-27.4579	18.2315	-3.43176	-2.63366	-19.27	1.7127	-0.5838	0.32794	2.39815	0.26362	0.07021	56.6267	-22.0996	-7.54114	24.7237	9.97844	-4.62975	-1.40298	3.13053	2.65519	-3.947	-1.09724	-0.32833	228.965	18.2692	11.3088	-48.5097	-9.58048	25.7212	-3.70425	0.68979	-1.12224	-12.6153	0.25383	-0.19359	26.4608	-0.88356	-116.998	2.77288	-23.4952	55.1772
100		-0.35791	1.71	1	0	0	0	73.3228	-26.469	8.67837	-2.64368	-2.92177	-19.1457	1.8692	-0.63858	0.3295	2.23979	0.26659	0.03239	50.2831	-33.423	8.45136	25.2446	9.73896	-4.50583	-1.59211	2.7127	2.63311	-3.99637	-1.50875	0.08627	250.376	34.6174	-2.94306	-46.0832	-9.43774	25.89	-3.81761	0.64844	-1.03369	-14.7269	0.35776	-0.06382	26.4995	-0.84546	-116.397	3.11565	-22.8161	54.0347
101		-0.36884	1.72	1	0	0	0	63.4948	-24.8909	-1.81768	-1.96604	-3.19073	-19.1204	2.07503	-0.71425	0.32257	2.14728	0.27029	-0.00537	42.9581	-45.0253	23.6728	25.666	9.45876	-4.18372	-2.25294	2.13561	2.47742	-3.65752	-1.72365	0.4713	271.634	50.4963	-16.1383	-43.4426	-9.07332	26.0651	-4.02581	0.51163	-0.876	-17.7437	0.34394	0.04432	26.54	-0.80904	-115.828	3.25588	-21.063	49.6645
102		-0.37977	1.73	1	0	0	0	55.6519	-22.7873	-11.8979	-1.38452	-3.43517	-19.1981	2.32203	-0.80837	0.30037	2.14368	0.27523	-0.042	34.6504	-55.668	36.9357	25.9814	9.13684	-3.67716	-3.85519	1.41451	2.21877	-3.04545	-1.6273	0.77886	292.632	64.0861	-26.889	-40.5899	-8.50858	26.2379	-4.45268	0.27297	-0.68239	-22.3655	0.15382	0.11103	26.5801	-0.77841	-115.32	3.27582	-18.4572	42.8164
103		-0.3907	1.74	1	0	0	0	50.5691	-20.672	-20.1184	-0.87396	-3.65279	-19.3682	2.58575	-0.91219	0.26284	2.23262	0.2866	-0.07723	25.4243	-64.086	46.8257	26.1874	8.77813	-3.01777	-6.54195	0.738	1.92338	-2.18512	-1.29353	0.98719	312.812	74.051	-34.298	-37.532	-7.78543	26.398	-5.14917	-0.02501	-0.5039	-28.8127	-0.18474	0.13009	26.6186	-0.75632	-114.897	3.28978	-15.1951	34.1972
104		-0.40162	1.75	1	0	0	0	48.3467	-19.2612	-25.2523	-0.40274	-3.84893	-19.6052	2.82917	-1.01181	0.21867	2.38623	0.31103	-0.11021	15.2009	-69.3554	51.8544	26.2836	8.3908	-2.2561	-9.84415	0.44172	1.67739	-0.86715	-0.96671	1.10317	331.554	80.1071	-37.9247	-34.2826	-6.95416	26.537	-6.03052	-0.30355	-0.3774	-36.4992	-0.55104	0.10616	26.6561	-0.74419	-114.572	3.38474	-11.5229	24.5983
105		-0.41253	1.76	1	0	0	0	48.3375	-18.84	-26.7716	0.05796	-4.03546	-19.8739	3.01261	-1.0917	0.17839	2.55076	0.34709	-0.14033	3.91867	-70.9329	50.8313	26.2689	7.98229	-1.45887	-13.1041	0.74084	1.53874	1.14438	-0.76313	1.13013	348.24	82.7155	-37.2587	-30.8602	-6.062	26.6559	-6.99299	-0.50536	-0.30972	-44.696	-0.82938	0.04412	26.6936	-0.74217	-114.353	3.57936	-7.76235	14.9312
106		-0.42343	1.77	1	0	0	0	49.5588	-18.9882	-24.9611	0.52764	-4.22269	-20.138	3.10656	-1.13922	0.14507	2.67183	0.38151	-0.16568	-8.11891	-68.427	43.3172	26.1437	7.55945	-0.70293	-16.0246	1.50308	1.49027	3.79997	-0.51374	1.00076	361.912	82.2783	-31.5704	-27.2883	-5.15258	26.7722	-8.01669	-0.63025	-0.29091	-53.0252	-0.96637	-0.05148	26.732	-0.74929	-114.236	3.90146	-4.20711	6.00474
107		-0.43431	1.78	1	0	0	0	51.0397	-19.003	-20.5798	1.01531	-4.41303	-20.3678	3.09795	-1.14737	0.11153	2.71192	0.3984	-0.18036	-20.0993	-61.7046	29.8628	25.9129	7.1328	-0.06624	-18.6188	2.38706	1.48408	6.7362	-0.12121	0.61987	371.138	79.0132	-20.547	-23.6015	-4.27005	26.9176	-9.12391	-0.72478	-0.30738	-61.1976	-0.94954	-0.16871	26.7732	-0.76371	-114.208	4.44535	-1.06727	-1.58916
108		-0.44517	1.79	1	0	0	0	51.9439	-18.3958	-14.5145	1.52034	-4.60167	-20.5423	2.98837	-1.11504	0.06896	2.65455	0.38937	-0.1767	-30.9372	-51.3788	11.8521	25.5898	6.71677	0.38337	-20.8416	3.12958	1.5179	9.49366	0.17991	0.0006	374.405	73.496	-5.03003	-19.8499	-3.45482	27.129	-10.3362	-0.84769	-0.34278	-68.8419	-0.79943	-0.29032	26.8203	-0.78289	-114.255	5.29833	1.50288	-7.44374
109		-0.456	1.8	1	0	0	0	51.6027	-16.9698	-7.66523	2.03406	-4.78031	-20.6495	2.78503	-1.0446	0.01941	2.49937	0.35345	-0.15154	-39.6272	-38.8846	-8.75397	25.1956	6.3236	0.59872	-22.4679	3.59016	1.60801	11.7033	0.12737	-0.72712	370.626	66.7598	12.9234	-16.0983	-2.73289	27.4364	-11.6522	-1.01591	-0.38203	-75.4054	-0.55778	-0.40399	26.8767	-0.80405	-114.355	6.41319	3.35082	-11.2466
110		-0.46682	1.81	1	0	0	0	49.5108	-14.8321	-0.7402	2.54139	-4.93961	-20.6864	2.49361	-0.93936	-0.02215	2.25444	0.29484	-0.10999	-45.3506	-25.9962	-29.4936	24.7572	5.95957	0.5606	-23.4273	3.61222	1.7327	13.2572	-0.29085	-1.40855	359.166	59.8269	30.372	-12.4198	-2.11188	27.8533	-13.094	-1.2159	-0.41235	-80.4393	-0.2894	-0.50023	26.9449	-0.82455	-114.486	7.52873	4.28973	-12.6974
111		-0.47762	1.82	1	0	0	0	45.524	-12.6281	6.15535	3.02282	-5.07294	-20.6551	2.12248	-0.80397	-0.03951	1.94447	0.2258	-0.06337	-47.5544	-14.4008	-47.6496	24.3046	5.6263	0.28248	-23.9492	3.06186	1.8569	14.2393	-0.89184	-1.94856	339.49	53.4881	43.827	-8.89346	-1.58409	28.3665	-14.7243	-1.44671	-0.41547	-83.7682	-0.09718	-0.56156	27.0234	-0.84217	-114.62	8.21708	4.18838	-11.7017
112		-0.48843	1.83	1	0	0	0	40.208	-11.4184	13.1137	3.46073	-5.18324	-20.554	1.6877	-0.6448	-0.02536	1.62591	0.16537	-0.02396	-46.1482	-5.31798	-60.9124	23.869	5.32235	-0.19041	-24.0498	2.0966	1.9906	14.4944	-1.46968	-2.35118	311.021	48.2086	50.4882	-5.60543	-1.12936	28.9295	-16.4585	-1.66883	-0.37119	-84.4644	-0.04752	-0.56792	27.1058	-0.85571	-114.732	8.10168	3.11569	-8.64451
113		-0.49925	1.84	1	0	0	0	34.6814	-11.8147	19.2287	3.84748	-5.28507	-20.3822	1.20866	-0.46823	0.0194	1.37371	0.12954	0.00281	-41.5043	0.9806	-68.0079	23.4775	5.04595	-0.79169	-23.4289	1.11012	2.16615	13.6201	-1.92585	-2.64415	273.551	43.6635	50.1137	-2.64822	-0.72304	29.4789	-18.0212	-1.80258	-0.2687	-80.7614	-0.0934	-0.5173	27.1831	-0.86518	-114.802	7.04337	1.34964	-4.33195
114		-0.51012	1.85	1	0	0	0	29.8607	-13.3191	22.6129	4.18619	-5.39538	-20.156	0.70334	-0.28	0.0911	1.24173	0.12361	0.02375	-34.3237	5.26152	-68.8458	23.152	4.8003	-1.45013	-22.0803	0.32824	2.36539	11.4752	-2.25472	-2.78697	227.878	38.5783	45.1806	-0.11266	-0.35188	29.9654	-19.1998	-1.8254	-0.11119	-71.7236	-0.11667	-0.43146	27.2462	-0.87165	-114.821	5.03514	-0.69637	0.12344
115		-0.52104	1.86	1	0	0	0	25.9773	-14.7197	22.0004	4.48381	-5.52178	-19.9132	0.19238	-0.0873	0.18287	1.23501	0.14391	0.04945	-25.5901	8.72699	-64.2342	22.9073	4.59717	-2.10367	-20.5648	-0.31199	2.52887	8.41728	-2.44938	-2.70057	175.871	31.4935	38.864	1.9256	-0.02393	30.373	-19.9925	-1.79855	0.07694	-58.0245	-0.03541	-0.33857	27.2852	-0.87779	-114.793	2.00989	-2.5171	3.30141
116		-0.53203	1.87	1	0	0	0	22.688	-14.773	18.0247	4.74536	-5.65897	-19.6972	-0.29356	0.09859	0.28081	1.30449	0.18203	0.08211	-16.4602	12.0679	-55.4467	22.7491	4.45404	-2.70568	-19.6085	-0.92195	2.63804	5.11472	-2.46825	-2.36732	120.037	21.7665	32.8589	3.41459	0.2361	30.7118	-20.5044	-1.81522	0.25178	-41.2874	0.13283	-0.25838	27.2892	-0.88848	-114.739	-2.08502	-3.5937	3.74692
117		-0.54312	1.88	1	0	0	0	19.1	-12.3727	12.9869	4.97173	-5.78894	-19.5346	-0.7117	0.26073	0.37075	1.34436	0.22398	0.11933	-8.08959	14.8598	-43.8484	22.6727	4.38409	-3.2234	-19.5104	-1.45442	2.75129	2.21557	-2.29375	-1.87308	63.5031	10.0044	26.6356	4.32998	0.4	30.9952	-20.7634	-1.91826	0.37752	-23.3504	0.32698	-0.20027	27.2468	-0.91019	-114.693	-7.09962	-3.52781	0.45163
118		-0.55431	1.89	1	0	0	0	13.5249	-6.61258	9.50508	5.15411	-5.88104	-19.4241	-1.01025	0.37679	0.44529	1.18525	0.24506	0.16119	-1.55351	15.8957	-30.6423	22.6635	4.38532	-3.63256	-20.002	-1.78347	2.92178	0.19227	-1.98885	-1.33179	10.3169	-2.24882	18.4373	4.68312	0.44932	31.2172	-20.6663	-2.06133	0.44746	-6.05691	0.52275	-0.16215	27.1494	-0.94954	-114.698	-12.7006	-2.14451	-6.9043
119		-0.56562	1.9	1	0	0	0	3.60457	2.94755	9.0884	5.26431	-5.89554	-19.3407	-1.12778	0.41998	0.495	0.59179	0.20533	0.20591	2.15648	14.1884	-16.7908	22.6971	4.43873	-3.91369	-20.6133	-1.87544	3.10508	-0.62324	-1.65944	-0.79555	-34.7956	-13.2798	7.12953	4.53103	0.38263	31.35	-20.104	-2.17921	0.4683	8.75974	0.73193	-0.12778	26.9919	-1.01222	-114.796	-18.5101	0.46829	-17.9547
120		-0.57705	1.91	1	0	0	0	-12.866	16.0216	11.5664	5.24892	-5.79133	-19.2526	-0.98338	0.356	0.50149	-0.72772	0.04964	0.24348	2.23106	9.64134	-3.15704	22.7397	4.51648	-4.05296	-21.1912	-1.8019	3.19363	-0.0862	-1.38983	-0.26858	-67.4777	-21.7765	-6.73855	3.97939	0.21491	31.3598	-19.1242	-2.27699	0.43609	19.6777	0.98456	-0.07119	26.7731	-1.10238	-115.023	-24.1877	3.99797	-31.7932
121		-0.58863	1.92	1	0	0	0	-36.7402	31.4259	15.6008	5.03486	-5.53583	-19.1368	-0.46554	0.13705	0.45016	-3.08645	-0.28771	0.25773	-1.61676	2.9571	9.27495	22.7517	4.59113	-4.04636	-21.9815	-1.63949	3.12053	1.72412	-1.23538	0.23705	-85.1891	-26.9838	-21.3866	3.17166	-0.02623	31.2263	-17.9294	-2.41488	0.34177	26.1029	1.30966	0.02942	26.4947	-1.2223	-115.401	-29.5069	8.02061	-47.2908
122		-0.60035	1.93	1	0	1	1	-66.5433	47.1708	19.7042	4.54851	-5.11549	-18.9848	0.56672	-0.2975	0.34525	-6.73755	-0.87038	0.23004	-8.78701	-4.81175	19.4065	22.6953	4.64035	-3.90391	-23.0705	-1.35283	2.91074	4.61227	-1.20777	0.69276	-88.2791	-28.853	-34.9697	2.26353	-0.30602	30.9495	-16.6565	-2.60495	0.1921	28.1297	1.6856	0.18154	26.1599	-1.3727	-115.942	-34.3576	12.1012	-63.2924
123
124
125
126
127
128
129
[truncated: 260 more columns]
