# Supplementary material for: Instantaneous Metabolic Cost of Walking: Joint-Space Dynamic Model with Subject-Specific Heat Rate
Source: PLoS One. 2016 Dec 28;11(12):e0168070. doi: 10.1371/journal.pone.0168070 (PMC5193358; doi:10.1371/journal.pone.0168070)
Supplement: S1 File — (ZIP) [file pone.0168070.s001.zip › MEE-v2-Portable/walk_Right1.xlsx]

## Sheet: walk_Right1
	walk04.c3d	walk04.c3d	walk04.c3d	walk04.c3d	walk04.c3d	walk04.c3d	walk04.c3d	walk04.c3d	walk04.c3d	walk04.c3d	walk04.c3d	walk04.c3d	walk04.c3d	walk04.c3d	walk04.c3d	walk04.c3d	walk04.c3d	walk04.c3d	walk04.c3d	walk04.c3d	walk04.c3d	walk04.c3d	walk04.c3d	walk04.c3d	walk04.c3d	walk04.c3d	walk04.c3d	walk04.c3d	walk04.c3d	walk04.c3d	walk04.c3d	walk04.c3d	walk04.c3d	walk04.c3d	walk04.c3d	walk04.c3d	walk04.c3d	walk04.c3d	walk04.c3d	walk04.c3d	walk04.c3d	walk04.c3d	walk04.c3d	walk04.c3d	walk04.c3d	walk04.c3d	walk04.c3d	walk04.c3d	walk04.c3d
	Average Speed	COG	TIME	RIGHT_STANCE	RIGHT_STANCE_HEEL_SWITCH	LEFT_STANCE	LEFT_STANCE_HEEL_SWITCH	Right Ankle Angular Velocity	Right Ankle Angular Velocity	Right Ankle Angular Velocity	Right Ankle Joint Angle	Right Ankle Joint Angle	Right Ankle Joint Angle	Right Ankle Moment	Right Ankle Moment	Right Ankle Moment	Right Ankle Power	Right Ankle Power	Right Ankle Power	Right Hip Angular Velocity	Right Hip Angular Velocity	Right Hip Angular Velocity	Right Hip Joint Angle	Right Hip Joint Angle	Right Hip Joint Angle	Right Hip Moment	Right Hip Moment	Right Hip Moment	Right Hip Power	Right Hip Power	Right Hip Power	Right Knee Angular Velocity	Right Knee Angular Velocity	Right Knee Angular Velocity	Right Knee Joint Angle	Right Knee Joint Angle	Right Knee Joint Angle	Right Knee Moment	Right Knee Moment	Right Knee Moment	Right Knee Power	Right Knee Power	Right Knee Power	Right Elbow Angle	Right Elbow Angle	Right Elbow Angle	Right Elbow Angular Velocity	Right Elbow Angular Velocity	Right Elbow Angular Velocity
	METRIC	LINK_MODEL_BASED	FRAME_NUMBERS	DERIVED	DERIVED	DERIVED	DERIVED	LINK_MODEL_BASED	LINK_MODEL_BASED	LINK_MODEL_BASED	LINK_MODEL_BASED	LINK_MODEL_BASED	LINK_MODEL_BASED	LINK_MODEL_BASED	LINK_MODEL_BASED	LINK_MODEL_BASED	LINK_MODEL_BASED	LINK_MODEL_BASED	LINK_MODEL_BASED	LINK_MODEL_BASED	LINK_MODEL_BASED	LINK_MODEL_BASED	LINK_MODEL_BASED	LINK_MODEL_BASED	LINK_MODEL_BASED	LINK_MODEL_BASED	LINK_MODEL_BASED	LINK_MODEL_BASED	LINK_MODEL_BASED	LINK_MODEL_BASED	LINK_MODEL_BASED	LINK_MODEL_BASED	LINK_MODEL_BASED	LINK_MODEL_BASED	LINK_MODEL_BASED	LINK_MODEL_BASED	LINK_MODEL_BASED	LINK_MODEL_BASED	LINK_MODEL_BASED	LINK_MODEL_BASED	LINK_MODEL_BASED	LINK_MODEL_BASED	LINK_MODEL_BASED	LINK_MODEL_BASED	LINK_MODEL_BASED	LINK_MODEL_BASED	LINK_MODEL_BASED	LINK_MODEL_BASED	LINK_MODEL_BASED
	PROCESSED	PROCESSED	ORIGINAL	PROCESSED	PROCESSED	PROCESSED	PROCESSED	PROCESSED	PROCESSED	PROCESSED	PROCESSED	PROCESSED	PROCESSED	PROCESSED	PROCESSED	PROCESSED	PROCESSED	PROCESSED	PROCESSED	PROCESSED	PROCESSED	PROCESSED	PROCESSED	PROCESSED	PROCESSED	PROCESSED	PROCESSED	PROCESSED	PROCESSED	PROCESSED	PROCESSED	PROCESSED	PROCESSED	PROCESSED	PROCESSED	PROCESSED	PROCESSED	PROCESSED	PROCESSED	PROCESSED	PROCESSED	PROCESSED	PROCESSED	PROCESSED	PROCESSED	PROCESSED	PROCESSED	PROCESSED	PROCESSED
ITEM	1	X	1	1	1	1	1	X	Y	Z	X	Y	Z	X	Y	Z	X	Y	Z	X	Y	Z	X	Y	Z	X	Y	Z	X	Y	Z	X	Y	Z	X	Y	Z	X	Y	Z	X	Y	Z	X	Y	Z	X	Y	Z
1	0.79553	0.09704	1.33	1	1	1	0	-48.715	-63.4634	-51.8109	4.3226	1.83153	9.67885	0.85184	0.36101	-0.37482	-4.1532	-1.56031	0.22753	7.30968	15.1595	10.2809	25.9287	2.98607	-4.13198	-34.5247	6.75838	6.43423	-7.31482	-0.73303	-0.50611	-66.5669	6.10703	91.7242	0.79108	0.77653	-24.9729	-24.0074	2.66452	0.1583	27.5197	3.43105	0.26989	36.8329	0.89385	114.302	-3.0964	-2.32558	7.13187
2		0.08523	1.34	1	0	1	0	-66.6227	-81.6495	-73.0848	3.74235	1.06235	9.08638	2.52511	0.83577	-0.35095	-7.68638	-2.28274	0.15166	3.14046	11.3773	22.7085	25.9753	3.17537	-4.04383	-35.403	4.37428	5.49793	-3.54553	-2.17956	0.01764	-80.8349	10.9093	101.906	0.00686	0.84434	-23.9819	-22.3757	1.56091	0.06172	31.7798	4.25823	0.24193	36.7904	0.91715	114.369	-5.19638	-1.95597	6.48186
3		0.07326	1.35	1	0	1	0	-83.8383	-93.5359	-89.5376	2.97695	0.12777	8.30037	4.78807	1.44949	-0.25223	-12.1183	-2.97117	-0.03537	-1.52893	7.74171	35.4833	25.9667	3.38837	-3.82227	-35.8336	1.36329	4.18937	0.5142	-3.14467	0.5086	-85.414	13.9657	104.435	-0.8654	0.94629	-22.9258	-20.1386	0.22526	0.02992	30.8068	4.25859	0.23399	36.7269	0.9399	114.43	-7.30661	-1.6984	6.14343
4		0.06112	1.36	1	0	1	0	-98.195	-96.4775	-98.4177	2.04052	-0.88381	7.38227	7.5451	2.16577	-0.06344	-16.9727	-3.46117	-0.32716	-5.93352	3.85501	46.7878	25.9027	3.62173	-3.47206	-36.0043	-1.79354	2.78962	4.31695	-3.26098	1.01549	-83.8919	15.7367	99.1802	-1.743	1.06582	-21.8849	-17.438	-1.13004	0.10504	25.9479	3.30127	0.27174	36.6424	0.96306	114.488	-9.4223	-1.52438	6.07067
5		0.04883	1.37	1	0	1	0	-107.004	-90.2333	-99.5282	0.97295	-1.86851	6.4106	10.6479	2.93903	0.22723	-21.4388	-3.61198	-0.68775	-9.67348	-0.30882	54.9063	25.7895	3.86115	-3.01244	-36.4834	-4.62373	1.58616	7.43512	-2.41817	1.45056	-80.2249	17.4268	87.8721	-2.58331	1.19719	-20.9327	-14.5343	-2.33093	0.329	19.4651	1.70613	0.38875	36.5365	0.98753	114.545	-11.5874	-1.40649	6.19651
6		0.03639	1.38	1	0	1	0	-108.173	-76.5219	-94.6027	-0.15544	-2.73515	5.45394	13.9023	3.72161	0.62848	-24.6289	-3.34634	-1.06691	-12.5705	-4.0526	58.436	25.6372	4.08811	-2.47896	-37.1759	-7.24645	0.52559	9.60062	-1.11392	1.52863	-77.48	19.6636	73.6732	-3.38376	1.34775	-20.1142	-11.4022	-3.49012	0.72796	13.0419	-0.03492	0.6112	36.4086	1.01394	114.604	-13.8061	-1.24336	6.28802
7		0.02383	1.39	1	0	1	0	-101.547	-57.9858	-85.5845	-1.25999	-3.42013	4.5621	17.0846	4.46792	1.13929	-25.9072	-2.6712	-1.40661	-14.7854	-6.25326	56.5803	25.4581	4.28916	-1.92239	-37.5541	-9.95962	-0.53878	10.9467	-0.12342	1.19899	-76.7299	21.8583	59.7574	-4.16477	1.52267	-19.4396	-7.81994	-4.84614	1.30283	7.06838	-1.63486	0.95303	36.2583	1.04211	114.661	-15.9564	-0.83314	5.90366
8		0.01115	1.4	1	0	1	0	-88.5382	-37.6379	-73.8658	-2.26453	-3.89137	3.7702	19.969	5.13693	1.74457	-24.9956	-1.69539	-1.63782	-16.9065	-6.11046	49.2545	25.2617	4.45981	-1.40258	-37.3436	-12.7702	-1.55561	11.9926	0.01414	0.76438	-77.2989	23.3318	48.4746	-4.94676	1.7153	-18.8915	-3.65789	-6.53708	2.03628	1.30338	-3.06367	1.42267	36.0876	1.07072	114.709	-17.7776	-0.08955	4.76708
9		-0.00162	1.41	1	0	1	0	-71.0165	-18.5537	-60.2315	-3.11092	-4.15005	3.10286	22.3496	5.69768	2.41233	-21.9287	-0.62119	-1.67865	-19.7774	-3.55361	37.1536	25.0496	4.60111	-0.97889	-36.4334	-15.6234	-2.41855	13.3271	-0.90156	0.53963	-77.7959	24.1737	40.9044	-5.73759	1.91521	-18.4345	1.09291	-8.63444	2.89898	-4.43844	-4.42504	2.01	35.9015	1.0977	114.74	-18.9301	0.83933	2.97476
10		-0.01445	1.42	1	0	1	0	-50.7421	-3.27664	-45.0009	-3.75968	-4.22844	2.5793	24.0587	6.13705	3.09312	-17.0094	0.31752	-1.44959	-24.2018	0.9719	21.7781	24.8139	4.71649	-0.69919	-34.8204	-18.5758	-3.09212	15.3468	-2.86721	0.66361	-76.9554	24.7941	36.7618	-6.53009	2.11669	-18.03	6.30666	-11.1928	3.8519	-10.034	-5.80668	2.6717	35.7086	1.12048	114.748	-19.0919	1.7519	0.71825
11		-0.02731	1.43	1	0	1	0	-29.1771	6.74608	-28.5423	-4.18817	-4.17979	2.21579	24.9877	6.46226	3.73106	-10.7461	0.93598	-0.91743	-30.6715	6.84577	5.18637	24.5381	4.81218	-0.59167	-32.6947	-21.7337	-3.58432	18.063	-5.78459	1.10721	-74.1396	25.3055	34.9925	-7.30634	2.31836	-17.6481	11.7364	-14.2227	4.85229	-15.0771	-7.14882	3.34119	35.5202	1.136	114.731	-18.0739	2.43318	-1.7149
12		-0.04017	1.44	1	0	1	0	-7.4984	11.2275	-11.7042	-4.38754	-4.06451	2.02171	25.1005	6.69725	4.27741	-3.78841	1.13902	-0.13391	-39.1865	13.3847	-10.3396	24.2011	4.8979	-0.66129	-30.2791	-25.2257	-3.93989	21.0271	-9.46916	1.71758	-69.3608	25.3358	34.4037	-8.04561	2.51873	-17.2718	17.1321	-17.6682	5.85643	-19.0637	-8.19133	3.94099	35.3487	1.14151	114.691	-15.9191	2.51484	-3.64925
13		-0.05301	1.45	1	0	1	0	13.1864	10.8363	4.24395	-4.36109	-3.93897	1.99433	24.4325	6.87881	4.69254	3.10446	0.93098	0.77043	-49.286	19.824	-22.5456	23.7825	4.98634	-0.88864	-27.6761	-29.1276	-4.2357	23.6131	-13.5653	2.2625	-62.8693	24.1057	33.8895	-8.7293	2.7113	-16.8968	22.306	-21.389	6.81139	-21.5584	-8.51981	4.38062	35.2041	1.13572	114.642	-12.9079	1.73741	-4.49468
14		-0.0658	1.46	1	0	1	0	31.6755	6.99245	18.0062	-4.12493	-3.84648	2.1167	23.0753	7.05062	4.94632	9.12915	0.4142	1.63226	-60.1441	25.2908	-29.6534	23.2662	5.09125	-1.23092	-24.8891	-33.3152	-4.53104	25.2732	-17.4622	2.5143	-54.8939	20.9201	32.5136	-9.3407	2.88148	-16.5309	27.1143	-25.1336	7.64788	-22.3027	-7.78223	4.55804	35.0929	1.11846	114.597	-9.45884	0.44757	-4.66612
15		-0.07853	1.47	1	0	1	0	46.7966	1.49441	28.827	-3.70881	-3.81118	2.36045	21.1559	7.24989	5.02803	13.5965	-0.24569	2.32852	-70.5869	28.8709	-30.9352	22.6448	5.2228	-1.62898	-21.8184	-37.5283	-4.86706	25.5021	-20.3781	2.37088	-45.8284	15.8222	29.4428	-9.86488	3.0112	-16.1908	31.4482	-28.578	8.29669	-21.3513	-5.96521	4.35628	35.0169	1.08939	114.56	-5.95721	-0.49456	-5.48967
16		-0.09119	1.48	1	0	1	0	57.7474	-3.93042	36.806	-3.15366	-3.83778	2.69464	18.8196	7.49316	4.95548	16.1259	-0.8711	2.82871	-79.3088	29.8179	-26.825	21.9236	5.38241	-2.01947	-18.4849	-41.5462	-5.26512	24.1767	-21.564	1.85752	-36.3953	9.58657	23.842	-10.2922	3.08899	-15.9005	35.181	-31.4344	8.72297	-19.0908	-3.40286	3.65343	34.9754	1.04713	114.513	-2.61724	-0.36663	-8.12663
17		-0.10377	1.49	1	0	1	0	64.3388	-7.9392	42.3802	-2.50537	-3.91524	3.09404	16.2141	7.77328	4.7697	16.7279	-1.31209	3.15849	-85.3201	27.7493	-18.5773	21.121	5.56134	-2.34571	-15.2766	-45.1474	-5.66703	21.901	-20.4438	1.02928	-27.4147	3.19131	15.4	-10.6215	3.1147	-15.6907	38.1144	-33.5118	8.93879	-16.0371	-0.57175	2.42025	34.9666	0.98973	114.431	0.48505	0.94864	-12.7506
18		-0.11626	1.5	1	0	0	0	66.9468	-9.76875	45.5693	-1.80825	-4.02228	3.53714	13.4657	8.06617	4.51739	15.7152	-1.47525	3.32589	-88.2385	22.7538	-7.92693	20.2635	5.74248	-2.56523	-12.5488	-48.1072	-5.99037	19.3496	-16.8013	-0.04544	-19.4261	-2.50142	5.06922	-10.8595	3.09698	-15.588	40.1054	-34.7298	8.97861	-12.6338	2.04847	0.8268	34.988	0.9157	114.293	3.30302	3.02348	-18.5977
19		-0.12867	1.51	1	0	0	0	66.279	-9.26688	46.0157	-1.10091	-4.13374	3.99921	10.6613	8.33932	4.23518	13.5337	-1.33536	3.31223	-88.2748	15.4736	3.23246	19.3802	5.90422	-2.655	-10.2251	-50.3287	-6.23378	16.6042	-11.036	-1.23332	-12.5311	-6.91326	-5.18192	-11.0169	3.04881	-15.6012	41.1918	-35.1305	8.87356	-9.16918	4.09704	-0.80595	35.0366	0.82478	114.092	5.80864	5.28242	-24.6239
20		-0.14097	1.52	1	0	0	0	63.1839	-6.78869	43.4619	-0.41426	-4.22629	4.45123	7.84767	8.56084	3.94598	10.6287	-0.93206	3.10434	-86.1233	7.05924	13.1767	18.497	6.02673	-2.61325	-8.08196	-51.7832	-6.42329	13.5698	-4.14499	-2.33969	-6.51238	-9.8872	-13.2273	-11.1049	2.98261	-15.716	41.4882	-34.8361	8.64771	-5.77274	5.44628	-2.13587	35.1092	0.71799	113.83	8.0171	7.3088	-30.0341
21		-0.15318	1.53	1	0	0	0	58.6052	-3.11913	37.9902	0.22944	-4.2829	4.86277	5.04469	8.70853	3.65991	7.37965	-0.36947	2.70588	-82.8826	-1.16989	20.611	17.633	6.09764	-2.45797	-6.02024	-52.4184	-6.53851	10.3883	2.67921	-3.17585	-1.02756	-11.5003	-17.3974	-11.1324	2.90621	-15.8983	41.0773	-33.9889	8.31865	-2.44522	6.11114	-2.88323	35.2027	0.59741	113.516	9.95916	8.83313	-34.3039
22		-0.16529	1.54	1	0	0	0	53.5821	0.61207	30.3727	0.81798	-4.29684	5.206	2.25383	8.77391	3.3757	4.07022	0.19102	2.1511	-79.828	-8.22942	24.9426	16.7959	6.1136	-2.22123	-3.89371	-52.3273	-6.57894	7.11779	8.55427	-3.64	4.19145	-11.7026	-17.2693	-11.1054	2.82392	-16.1013	40.0809	-32.7681	7.89849	0.84019	6.05215	-2.94157	35.3143	0.46578	113.167	11.6434	9.59222	-36.9793
23		-0.1773	1.55	1	0	0	0	49.11	3.2591	22.5737	1.35081	-4.27401	5.46586	-0.5419	8.76138	3.08892	0.87029	0.58057	1.53658	-78.0119	-13.7197	26.3934	15.9809	6.07774	-1.93905	-1.43472	-51.8599	-6.61994	3.54102	13.1461	-3.75477	9.1147	-10.4141	-14.4357	-11.028	2.74267	-16.2823	38.6966	-31.4174	7.40726	3.96415	5.23082	-2.49661	35.4412	0.32621	112.802	13.0613	9.31582	-37.6268
24		-0.18921	1.56	1	0	0	0	45.826	4.21312	17.3607	1.83848	-4.22994	5.65398	-3.37517	8.68585	2.79909	-2.15568	0.7099	1.00552	-78.0223	-17.6123	25.632	15.1748	5.99669	-1.6419	1.40597	-51.3505	-6.7214	-0.40884	16.4438	-3.6036	13.4558	-8.05019	-11.7918	-10.9053	2.67417	-16.425	37.0603	-30.1579	6.8795	6.65018	3.87155	-1.93845	35.5805	0.18216	112.446	14.2584	7.91093	-36.1183
25		-0.20101	1.57	1	0	0	0	43.8411	3.65987	16.7292	2.29744	-4.18131	5.81078	-6.28379	8.56773	2.50671	-5.01337	0.60994	0.66461	-79.9213	-19.9011	23.2112	14.3598	5.87956	-1.35295	4.21572	-50.8396	-6.82976	-4.30825	18.4033	-3.23522	16.9407	-5.5758	-11.4482	-10.7443	2.62809	-16.5452	35.164	-29.0661	6.34681	8.64186	2.45831	-1.58342	35.7305	0.03679	112.122	15.4041	5.66538	-33.0119
26		-0.21272	1.58	1	0	0	0	42.9383	2.31028	20.7051	2.7437	-4.13884	5.98771	-9.30045	8.42634	2.2097	-7.73368	0.38942	0.52448	-83.1945	-20.5819	19.4607	13.52	5.73801	-1.09156	6.53161	-50.2081	-6.84435	-7.67959	18.956	-2.67294	19.3684	-3.90725	-13.5283	-10.5533	2.60526	-16.6718	33.0043	-28.0978	5.8232	9.78898	1.42586	-1.51181	35.8916	-0.10825	111.843	16.7667	3.23424	-29.5584
27		-0.22433	1.59	1	0	0	0	42.7809	1.02588	27.6868	3.18968	-4.10501	6.22529	-12.4457	8.27628	1.90465	-10.3223	0.17691	0.52306	-86.9299	-19.9007	14.7835	12.6474	5.58459	-0.87396	8.31647	-49.4043	-6.726	-10.4894	18.2682	-1.98422	20.6455	-3.50281	-16.823	-10.3427	2.59795	-16.8262	30.7022	-27.1846	5.30845	10.0611	0.97731	-1.63879	36.0675	-0.25384	111.605	18.6172	1.3755	-27.2097
28		-0.23583	1.6	1	0	0	0	42.8875	0.50335	35.3115	3.64242	-4.07451	6.54239	-15.723	8.1268	1.58916	-12.7111	0.07521	0.57745	-90.2705	-18.355	9.82792	11.7431	5.42928	-0.70985	9.68004	-48.3839	-6.4735	-12.7796	16.7087	-1.28318	21.0944	-4.38572	-19.7452	-10.1237	2.59367	-17.0155	28.3694	-26.2287	4.79237	9.64497	1.12287	-1.82662	36.2642	-0.40317	111.387	21.1512	0.56321	-26.8878
29		-0.24724	1.61	1	0	0	0	42.6503	0.91009	40.9259	4.10119	-4.03815	6.93182	-19.1169	7.98285	1.26425	-14.7545	0.11086	0.61154	-92.6902	-16.3652	5.35939	10.8146	5.27862	-0.59977	10.5949	-47.0171	-6.08215	-14.4562	14.5488	-0.68261	21.556	-6.16059	-20.5964	-9.90166	2.57868	-17.23	26.0152	-25.0902	4.25523	8.96338	1.71298	-1.91963	36.4889	-0.56047	111.164	24.4584	0.7828	-28.6041
30		-0.25856	1.62	1	0	0	0	41.5448	1.75535	42.4691	4.55679	-3.99038	7.35951	-22.5938	7.8479	0.9339	-16.2915	0.2163	0.57448	-93.964	-14.1836	1.99809	9.87204	5.13804	-0.53585	11.293	-45.2564	-5.59949	-15.9911	11.9631	-0.25892	22.9746	-8.01298	-18.1582	-9.67247	2.54246	-17.4416	23.6787	-23.7084	3.67823	8.48709	2.44338	-1.79469	36.7493	-0.72966	110.917	28.5037	1.7573	-31.8588
31		-0.2698	1.63	1	0	0	0	39.3651	2.34319	39.7107	4.99481	-3.93433	7.77789	-26.1056	7.72452	0.60003	-17.2441	0.29212	0.45486	-94.1268	-12.1468	0.06364	8.92604	5.01163	-0.50495	12.2122	-43.29	-5.12434	-18.1618	9.27588	-0.04425	25.9035	-9.03885	-12.7088	-9.42398	2.48316	-17.614	21.4258	-22.195	3.06247	8.48066	2.97886	-1.44786	37.0518	-0.91401	110.633	33.1188	3.32747	-36.3101
32		-0.28096	1.64	1	0	0	0	36.3782	2.52253	34.2227	5.40166	-3.87832	8.14915	-29.5965	7.61032	0.26048	-17.7256	0.30934	0.26958	-93.4499	-10.6925	-0.4286	7.98537	4.89908	-0.49156	13.4102	-41.4051	-4.72013	-20.9285	6.8977	-0.03378	30.2644	-8.78516	-5.88154	-9.1409	2.40895	-17.7217	19.2074	-20.7331	2.42932	8.87863	3.1509	-0.98782	37.4002	-1.11655	110.298	38.0358	5.52005	-41.901
33		-0.29207	1.65	1	0	0	0	33.2545	2.89005	28.1616	5.77074	-3.82598	8.45704	-33.0174	7.49386	-0.08884	-18.0497	0.33848	0.03994	-92.2959	-10.1039	0.25347	7.05515	4.7954	-0.48075	14.7835	-39.7798	-4.41525	-23.8595	5.0872	-0.18854	35.4378	-7.39077	0.5068	-8.81126	2.3323	-17.7588	16.9616	-19.4414	1.79725	9.40232	2.99876	-0.5368	37.7955	-1.34002	109.901	42.9768	8.32354	-48.5014
34		-0.30312	1.66	1	0	0	0	30.6573	4.14545	23.3492	6.10506	-3.77031	8.70546	-36.3451	7.3541	-0.45447	-18.549	0.46648	-0.21873	-90.8965	-10.4406	1.6113	6.13735	4.69329	-0.46151	16.3836	-38.4435	-4.23307	-26.8186	3.98235	-0.43787	40.5888	-5.24974	5.12079	-8.43058	2.26459	-17.7362	14.7143	-18.3563	1.1694	9.74241	2.634	-0.16985	38.2356	-1.58639	109.431	47.7466	11.5144	-55.6581
35		-0.31412	1.67	1	0	0	0	28.8992	6.33328	20.7494	6.41384	-3.69794	8.91316	-39.5832	7.16531	-0.84485	-19.4047	0.69869	-0.49131	-89.1912	-11.5484	3.06267	5.23342	4.58465	-0.42878	18.0299	-37.3381	-4.15346	-29.3606	3.70905	-0.68986	44.8492	-2.76679	7.32053	-8.00247	2.21481	-17.6759	12.4358	-17.4576	0.54476	9.58552	2.13379	0.08537	38.7176	-1.85651	108.885	52.2096	14.6916	-62.6473
36		-0.3251	1.68	1	0	0	0	28.0156	8.74909	20.1079	6.70771	-3.59937	9.10332	-42.7417	6.9075	-1.26531	-20.6801	0.94726	-0.75412	-86.9372	-12.9413	4.16726	4.34765	4.46332	-0.38354	19.354	-36.4134	-4.11881	-30.7673	4.36053	-0.85298	47.4314	-0.38379	7.36759	-7.53927	2.18833	-17.6026	10.0407	-16.7051	-0.07191	8.6909	1.53788	0.23657	39.2374	-2.1496	108.271	56.1799	17.4161	-68.6499
37		-0.33605	1.69	1	0	0	0	27.9477	10.5568	20.3722	6.99644	-3.47602	9.29132	-45.8241	6.57297	-1.71804	-22.4031	1.11042	-0.97788	-84.0482	-13.9289	4.81118	3.48721	4.32944	-0.33045	20.3314	-35.7204	-4.10623	-30.9852	5.93839	-0.87694	47.9318	1.40904	6.05274	-7.06046	2.18462	-17.5345	7.55677	-16.0975	-0.67292	7.09025	0.89596	0.30998	39.789	-2.46281	107.602	59.4068	19.2997	-72.8961
38		-0.34698	1.7	1	0	0	0	28.5974	11.425	20.5295	7.28821	-3.33742	9.4813	-48.8344	6.15994	-2.20419	-24.5867	1.15152	-1.13285	-80.7263	-14.1634	5.09574	2.65848	4.18999	-0.27398	21.1859	-35.2551	-4.1321	-30.5434	8.1863	-0.77802	46.4593	2.36422	4.12992	-6.58691	2.19691	-17.482	5.08215	-15.6585	-1.25233	5.04479	0.27286	0.32701	40.3641	-2.79105	106.904	61.6831	20.0439	-74.808
39		-0.35791	1.71	1	0	0	0	29.8331	11.5129	19.7608	7.58956	-3.19392	9.66924	-51.7875	5.66357	-2.72081	-27.2228	1.09626	-1.17993	-77.2429	-13.8669	5.10133	1.86448	4.05198	-0.21743	21.9638	-34.9004	-4.19158	-29.7277	10.5158	-0.61579	43.4033	2.67532	2.41062	-6.13639	2.21755	-17.4489	2.66497	-15.3765	-1.80732	2.82706	-0.28898	0.28888	40.9537	-3.12785	106.202	62.9131	19.5219	-74.1938
40		-0.36884	1.72	1	0	0	0	31.4498	11.0832	17.2296	7.90508	-3.05401	9.84274	-54.7094	5.07891	-3.2628	-30.2352	0.98645	-1.06874	-73.7123	-13.1877	5.01846	1.10593	3.918	-0.16344	22.5914	-34.6813	-4.26011	-28.4854	12.1554	-0.46442	39.2129	2.37675	1.79905	-5.7226	2.24158	-17.429	0.34431	-15.2233	-2.34263	0.66277	-0.6812	0.18453	41.5485	-3.46662	105.525	63.0721	17.8436	-71.3411
41		-0.37977	1.73	1	0	0	0	33.2044	10.281	12.36	8.23629	-2.92517	9.9807	-57.6343	4.40918	-3.82977	-33.5155	0.85619	-0.76111	-70.0937	-11.7998	5.2861	0.38318	3.79218	-0.11093	23.2044	-34.7105	-4.34806	-26.9309	12.3245	-0.39644	34.2716	0.96123	2.78219	-5.35514	2.25986	-17.4077	-1.80942	-15.1941	-2.87512	-1.24835	-0.67796	0.01004	42.1392	-3.80187	104.894	62.1589	15.2672	-66.8073
42		-0.3907	1.74	1	0	0	0	35.0147	9.04531	5.45862	8.5823	-2.81471	10.0592	-60.6068	3.66481	-4.42299	-37.1197	0.72266	-0.26459	-66.3459	-9.52767	6.22231	-0.30289	3.68384	-0.05352	24.219	-35.0505	-4.50972	-25.6057	10.6249	-0.44991	28.7775	-1.78388	5.0618	-5.04057	2.25615	-17.3699	-3.7121	-15.2999	-3.42586	-2.74062	-0.17799	-0.22003	42.7164	-4.12932	104.325	60.218	12.0294	-61.0574
43		-0.40162	1.75	1	0	0	0	37.0409	7.16421	-2.23755	8.94324	-2.73059	10.0636	-63.6846	2.85248	-5.04214	-41.3444	0.58286	0.36997	-62.5601	-6.74207	7.70225	-0.95152	3.6009	0.01626	25.8226	-35.7066	-4.78009	-24.9191	7.36838	-0.6066	22.7789	-5.19324	7.77689	-4.78435	2.21752	-17.3074	-5.35439	-15.5228	-4.00554	-3.72824	0.62089	-0.48398	43.2717	-4.44507	103.83	57.389	8.31061	-54.3817
44		-0.41253	1.76	1	0	0	0	39.4826	4.59916	-9.58932	9.3226	-2.68101	9.99535	-66.941	1.9699	-5.68986	-46.5135	0.42882	1.11618	-58.9341	-3.94849	9.33755	-1.56352	3.54547	0.10234	27.6409	-36.5433	-5.13204	-24.6095	3.28176	-0.81581	16.3525	-8.28122	10.3603	-4.59134	2.14247	-17.221	-6.85378	-15.8103	-4.61116	-4.22323	1.40395	-0.79921	43.7985	-4.74529	103.415	53.9094	4.3607	-47.1332
45		-0.42343	1.77	1	0	0	0	42.3211	1.74734	-16.5061	9.72557	-2.67195	9.86259	-70.466	1.01629	-6.3709	-52.6937	0.26248	2.03226	-55.6625	-1.50413	10.7871	-2.14159	3.51551	0.20441	29.2545	-37.4485	-5.5138	-24.2755	-0.89421	-1.03134	9.71577	-10.386	13.2266	-4.46488	2.03874	-17.1122	-8.3209	-16.147	-5.23247	-4.21822	1.97955	-1.25753	44.2925	-5.02689	103.085	50.0343	0.5766	-39.8691
46		-0.43431	1.78	1	0	0	0	45.2	-0.61653	-23.9395	10.1552	-2.70441	9.66721	-74.3555	0.00729	-7.08402	-59.5353	0.09179	3.25953	-52.8867	0.30129	11.8933	-2.68996	3.50608	0.31945	30.4184	-38.4299	-5.87504	-23.7807	-4.44285	-1.22365	3.23171	-11.3913	17.6654	-4.4057	1.91731	-16.9723	-9.82388	-16.5534	-5.8575	-3.59041	2.3552	-2.01729	44.7514	-5.28793	102.833	45.96	-2.60935	-33.1882
47		-0.44517	1.79	1	0	0	0	47.5736	-1.65861	-33.1538	10.6083	-2.77294	9.39586	-78.6938	-1.014	-7.8117	-66.4353	-0.07747	4.93341	-50.6396	1.27351	12.6539	-3.21393	3.50941	0.44369	31.2208	-39.5729	-6.17863	-23.3669	-6.69465	-1.37826	-2.79878	-11.658	25.057	-4.41076	1.786	-16.7769	-11.3519	-17.0284	-6.47926	-2.17858	2.67461	-3.22904	45.1734	-5.52756	102.647	41.8256	-4.9329	-27.4778
48		-0.456	1.8	1	0	0	0	49.226	-1.01043	-43.905	11.0756	-2.86651	9.02242	-83.5341	-1.98106	-8.51858	-73.1954	-0.24374	6.93117	-48.7749	1.49402	13.1207	-3.71834	3.5167	0.5738	32.6838	-41.2071	-6.44321	-24.0205	-7.31961	-1.49708	-8.60523	-11.6079	35.0578	-4.47566	1.64621	-16.4905	-12.6315	-17.5865	-7.09737	0.00958	3.03477	-4.81843	45.5578	-5.74579	102.513	37.71	-6.35899	-22.8351
49		-0.46682	1.81	1	0	0	0	50.5618	1.02416	-53.4107	11.5498	-2.9703	8.53678	-88.8813	-2.84237	-9.16993	-80.3482	-0.41244	8.75676	-47.0396	1.27509	13.3293	-4.20561	3.52186	0.70701	35.6864	-43.5594	-6.70419	-26.3797	-6.56605	-1.58501	-15.0369	-11.3518	44.7469	-4.60172	1.49784	-16.0963	-13.4062	-18.2372	-7.70041	2.68329	3.35495	-6.37981	45.9041	-5.94306	102.416	33.6137	-6.9642	-19.1744
50		-0.47762	1.82	1	0	0	0	51.9919	3.89193	-58.7256	12.0326	-3.06725	7.96834	-94.6847	-3.59343	-9.74635	-88.2065	-0.5954	9.91649	-45.2361	0.88426	13.2837	-4.67553	3.52243	0.84089	39.5776	-46.2738	-6.93074	-29.4927	-5.04458	-1.63099	-22.8206	-10.8414	51.15	-4.79962	1.34489	-15.617	-13.7875	-18.9033	-8.25165	5.42917	3.49758	-7.49703	46.2116	-6.11979	102.345	29.5084	-6.84723	-16.3506
51		-0.48843	1.83	1	0	0	0	53.192	7.07166	-59.342	12.5282	-3.1415	7.36667	-100.84	-4.25506	-10.2376	-95.7679	-0.79546	10.299	-43.2806	0.4747	12.9558	-5.12656	3.5178	0.97288	43.3691	-48.8614	-7.05985	-32.0374	-3.3423	-1.61552	-31.8194	-10.1347	53.7516	-5.08325	1.19299	-15.0949	-13.9173	-19.493	-8.70694	7.91946	3.43838	-8.07303	46.4792	-6.27624	102.288	25.398	-6.14936	-14.1943
52		-0.49925	1.84	1	0	0	0	53.3178	10.0117	-56.543	13.0326	-3.18422	6.77298	-107.196	-4.84241	-10.6368	-101.113	-0.99941	10.0721	-41.1351	0.17041	12.2819	-5.55683	3.50882	1.10002	46.8378	-51.1677	-7.05181	-33.5209	-1.84136	-1.52443	-41.1975	-9.29428	53.7398	-5.46032	1.04553	-14.5635	-13.7347	-19.9949	-9.03688	9.96387	3.22698	-8.23945	46.7064	-6.41281	102.238	21.2995	-5.10595	-12.4295
53		-0.51012	1.85	1	0	0	0	51.7478	12.3639	-51.7369	13.5324	-3.1952	6.21372	-113.578	-5.36667	-10.9423	-102.677	-1.20534	9.43444	-38.7835	-0.0651	11.2066	-5.96397	3.49764	1.2185	50.0565	-53.2385	-6.87679	-33.9729	-0.58994	-1.35441	-50.0994	-8.25025	52.3708	-5.92895	0.90463	-14.0413	-13.1645	-20.4628	-9.22396	11.441	2.88982	-8.14051	46.8932	-6.52936	102.191	17.2061	-4.03132	-10.6147
54		-0.52104	1.86	1	0	0	0	48.3281	14.2896	-45.8691	14.0099	-3.17745	5.70365	-119.803	-5.84662	-11.1548	-99.688	-1.45103	8.52148	-36.319	-0.61296	9.77443	-6.34573	3.48461	1.32394	53.1468	-55.157	-6.51222	-33.7006	0.78678	-1.12302	-57.9734	-6.95766	50.404	-6.48071	0.77286	-13.5366	-12.1622	-20.9644	-9.25608	12.2014	2.45323	-7.85533	47.0399	-6.62445	102.151	13.1309	-3.14479	-8.37193
55		-0.53203	1.87	1	0	0	0	43.1121	16.3244	-39.4066	14.4475	-3.13065	5.24961	-125.684	-6.31188	-11.2759	-91.7502	-1.80558	7.39981	-33.9182	-2.0362	8.14012	-6.70167	3.46435	1.4124	56.1403	-56.9344	-5.95303	-33.0455	2.8616	-0.86802	-64.5443	-5.58972	48.08	-7.10335	0.65214	-13.0527	-10.7247	-21.5199	-9.13138	12.115	1.9979	-7.40037	47.1475	-6.69568	102.123	9.14746	-2.38137	-5.69261
56		-0.54312	1.88	1	0	0	0	36.2355	19.0059	-32.5945	14.828	-3.04843	4.85457	-131.033	-6.80039	-11.3084	-78.7189	-2.33632	6.11551	-31.68	-4.6494	6.45695	-7.03319	3.42576	1.48119	58.814	-58.4345	-5.21607	-32.0844	5.95281	-0.63055	-69.8682	-4.4648	45.3909	-7.78328	0.54159	-12.5936	-8.95283	-22.0757	-8.86104	11.2009	1.63874	-6.77537	47.2178	-6.74073	102.108	5.32848	-1.47686	-2.85428
57		-0.55431	1.89	1	0	0	0	27.9684	22.5503	-25.7997	15.1359	-2.92045	4.51817	-135.671	-7.34952	-11.2542	-60.8979	-3.07168	4.75725	-29.5693	-8.29562	4.73045	-7.34203	3.35691	1.52867	60.9292	-59.4365	-4.34989	-30.7442	9.89099	-0.43856	-74.3603	-3.80658	42.4741	-8.50952	0.43729	-12.1637	-6.98298	-22.5382	-8.46409	9.58678	1.45035	-6.02286	47.2522	-6.75776	102.106	1.71333	-0.28523	-0.06685
58		-0.56562	1.9	1	0	0	0	18.6675	26.717	-19.4217	15.3588	-2.73772	4.23561	-139.443	-7.98314	-11.1107	-39.0011	-3.97924	3.43502	-27.4544	-12.5447	2.79155	-7.62898	3.24991	1.55265	62.4681	-59.7683	-3.41859	-28.9633	14.2121	-0.29966	-78.6705	-3.60455	39.6382	-9.27685	0.33398	-11.7648	-4.87766	-22.8253	-7.95931	7.33749	1.41624	-5.2284	47.2526	-6.74557	102.112	-1.64331	1.04433	2.69299
59		-0.57705	1.91	1	0	0	0	8.5886	30.9739	-13.4715	15.4877	-2.49671	4.00061	-142.213	-8.70734	-10.8724	-13.7763	-4.98049	2.19763	-25.2154	-17.0036	0.49995	-7.89305	3.10177	1.54914	63.5628	-59.3871	-2.46405	-26.7377	18.4709	-0.20787	-83.4484	-3.72942	36.9523	-10.0873	0.22765	-11.3954	-2.616	-22.8881	-7.36145	4.38414	1.46941	-4.45791	47.222	-6.70399	102.127	-4.71842	2.23891	5.54164
60		-0.58863	1.92	1	0	0	0	-2.36306	34.7687	-7.48003	15.5151	-2.19934	3.81152	-143.864	-9.51754	-10.5338	14.5523	-5.98212	1.01709	-22.8526	-21.4212	-2.02568	-8.13259	2.91267	1.51408	64.29	-58.3219	-1.49892	-24.1431	22.3354	-0.15582	-89.0198	-4.15309	33.9763	-10.9488	0.1165	-11.0555	-0.16892	-22.6917	-6.68451	0.59426	1.57883	-3.71997	47.1633	-6.63385	102.155	-7.63002	3.15686	8.51451
61		-0.60035	1.93	1	0	1	1	-14.6324	37.6455	-0.85186	15.4301	-1.85148	3.67456	-144.279	-10.4034	-10.0901	46.224	-6.89047	-0.14283	-20.3383	-25.6886	-4.42352	-8.34679	2.68416	1.44651	64.5617	-56.5717	-0.52983	-21.1776	25.5703	-0.13693	-95.4031	-4.90832	29.9839	-11.8697	0.00019	-10.7523	2.42345	-22.1983	-5.94484	-4.0971	1.73831	-2.99636	47.0773	-6.53638	102.197	-10.6294	3.80574	11.5885
62		-0.61221	1.94	1	0	1	0	-28.6778	39.3034	6.80118	15.2164	-1.46256	3.60252	-143.34	-11.3432	-9.5358	81.0553	-7.62154	-1.26427	-17.399	-29.8554	-6.24879	-8.53382	2.41742	1.34989	64.2101	-54.1203	0.43154	-17.6028	28.0768	-0.14012	-102.721	-5.87961	24.3449	-12.8583	-0.11908	-10.5001	5.04967	-21.3763	-5.16019	-9.64869	1.89131	-2.28865	46.962	-6.41266	102.257	-14.0197	4.2154	14.7957
63		-0.62422	1.95	1	0	1	0	-44.7891	39.6442	15.681	14.8537	-1.04479	3.61107	-140.919	-12.2931	-8.86477	117.962	-8.10881	-2.28097	-13.567	-34.0614	-7.10596	-8.68779	2.11167	1.23208	63.2172	-51.0082	1.36453	-13.0955	29.8518	-0.14687	-111.359	-6.85865	16.6123	-13.9255	-0.23444	-10.3171	7.61453	-20.2134	-4.34958	-16.0293	1.96371	-1.62541	46.8122	-6.26308	102.339	-18.075	4.37388	18.234
64		-0.63637	1.96	1	0	1	0	-63.1902	38.6152	26.0397	14.3191	-0.61178	3.71747	-136.884	-13.1834	-8.07433	155.248	-8.278	-3.12965	-8.32757	-38.4406	-6.77197	-8.79775	1.76408	1.10431	61.7262	-47.2929	2.22315	-7.4262	30.8594	-0.13368	-121.79	-7.70175	6.38732	-15.0868	-0.33462	-10.2244	10.0608	-18.7128	-3.53952	-23.227	1.93709	-1.03837	46.6203	-6.08746	102.445	-22.942	4.30914	21.8839
65		-0.64863	1.97	1	0	1	0	-84.0473	36.0231	38.2351	13.5874	-0.17934	3.94207	-131.117	-13.9259	-7.17558	190.742	-8.02973	-3.78081	-1.16596	-43.0946	-5.30368	-8.84752	1.37049	0.97898	59.8526	-43.02	2.94233	-0.42703	31.0287	-0.08427	-134.478	-8.25703	-6.64115	-16.3626	-0.40466	-10.2457	12.3149	-16.9041	-2.76594	-31.1621	1.82042	-0.54611	46.3781	-5.88608	102.579	-28.5956	4.22599	25.4026
66		-0.66099	1.98	1	0	1	0	-107.381	31.7132	52.5209	12.6321	0.23314	4.30883	-123.537	-14.4278	-6.20039	221.821	-7.30709	-4.23412	8.37171	-48.0328	-3.04694	-8.81564	0.92626	0.86656	57.678	-38.3063	3.47051	7.98388	30.3094	-0.00485	-149.832	-8.34821	-22.4327	-17.7775	-0.42567	-10.4053	14.2974	-14.8671	-2.06622	-39.6879	1.62686	-0.1514	46.078	-5.66093	102.736	-34.8764	4.44125	28.2546
67		-0.67343	1.99	1	0	1	0	-133.085	25.8947	68.6095	11.4274	0.60515	4.84196	-114.14	-14.6093	-5.1926	245.826	-6.19083	-4.49058	20.5021	-53.135	-0.47678	-8.67642	0.42814	0.7734	55.2105	-33.2998	3.77685	17.6305	28.6294	0.07848	-167.967	-7.88405	-40.2891	-19.3594	-0.37722	-10.7226	15.9244	-12.6987	-1.47482	-48.4826	1.40773	0.15872	45.7137	-5.41579	102.909	-41.5228	5.14994	30.077
68		-0.68592	2	1	0	1	0	-160.851	19.0765	85.1824	9.94923	0.91928	5.55636	-103.026	-14.4115	-4.19433	260.457	-4.88235	-4.5201	34.968	-58.2652	2.04521	-8.40353	-0.12453	0.70186	52.3086	-28.0765	3.84317	27.9108	25.9302	0.13812	-188.435	-6.71219	-58.6907	-21.1349	-0.24199	-11.205	17.0854	-10.4642	-1.02231	-56.9247	1.22336	0.41193	45.2819	-5.15538	103.085	-48.1828	6.26956	30.896
69		-0.69845	2.01	1	0	1	0	-189.888	11.655	99.8669	8.17887	1.16171	6.44502	-90.4327	-13.7943	-3.24455	263.836	-3.57952	-4.27577	50.9177	-63.3037	4.4024	-7.97592	-0.73097	0.65232	48.8206	-22.7076	3.67406	37.7854	22.3077	0.15962	-210.195	-4.41211	-75.5632	-23.1228	-0.00755	-11.8395	17.6905	-8.21261	-0.73002	-64.2336	1.08384	0.65163	44.7833	-4.88455	103.257	-54.4147	7.40697	31.1388
70		-0.711	2.02	1	0	1	0	-218.697	3.68673	109.788	6.10962	1.31949	7.47117	-76.7618	-12.7423	-2.38483	254.717	-2.38985	-3.74904	67.0341	-67.9379	6.69249	-7.38385	-1.38877	0.62561	44.7444	-17.3613	3.30463	46.0745	18.0099	0.14656	-231.777	-0.43988	-88.8781	-25.3288	0.33392	-12.589	17.7202	-6.01494	-0.60222	-69.7022	0.96302	0.92878	44.2245	-4.6078	103.424	-59.6629	7.96718	31.4834
71		-0.72355	2.03	1	0	1	0	-245.181	-4.93948	112.267	3.75434	1.37969	8.56813	-62.5784	-11.2837	-1.65884	233.108	-1.33882	-3.00051	81.8069	-71.5409	9.0608	-6.63229	-2.0909	0.62478	40.2939	-12.3172	2.8007	51.8913	13.3749	0.11632	-251.438	5.56214	-97.1215	-27.7425	0.78474	-13.3972	17.2302	-3.98829	-0.61314	-72.8329	0.8381	1.26752	43.6187	-4.32917	103.598	-63.3127	7.41125	32.5711
72		-0.73612	2.04	1	0	1	0	-266.998	-14.1118	105.459	1.15001	1.33237	9.64561	-48.567	-9.50331	-1.10411	200.847	-0.41666	-2.14456	93.8424	-73.3251	11.4794	-5.74158	-2.82278	0.65432	35.8292	-7.96801	2.26781	54.8177	8.89765	0.08894	-267.335	13.4928	-99.535	-30.3361	1.33998	-14.1974	16.3338	-2.30161	-0.69365	-73.3973	0.69209	1.62359	42.9861	-4.05207	103.795	-64.9197	5.48078	34.7763
73		-0.74868	2.05	1	0	1	0	-281.924	-22.9767	88.8756	-1.64232	1.17749	10.6024	-35.4383	-7.53816	-0.73831	161.563	0.36608	-1.30159	102.274	-72.5846	13.6739	-4.74476	-3.56185	0.71701	31.6807	-4.72374	1.8352	54.9157	5.16433	0.07824	-277.945	22.5333	-96.2573	-33.0638	1.98522	-14.9234	15.1626	-1.1283	-0.74365	-71.4463	0.50141	1.89169	42.3494	-3.77917	104.033	-64.4229	2.25959	38.1279
74		-0.76124	2.06	1	0	1	0	-288.099	-29.6362	63.5551	-4.54089	0.93609	11.3439	-23.8094	-5.55532	-0.5472	119.918	0.94908	-0.54997	107.101	-68.9433	15.1751	-3.68015	-4.2795	0.81126	28.0944	-2.77922	1.59159	52.821	2.53861	0.08953	-282.491	31.205	-88.1543	-35.8684	2.69391	-15.5244	13.8192	-0.54811	-0.67896	-67.2183	0.24	1.97381	41.7298	-3.51223	104.328	-62.1051	-1.84589	42.2557
75		-0.77377	2.07	1	0	1	0	-284.117	-31.7073	31.6747	-7.44807	0.65962	11.7977	-14.0997	-3.71757	-0.48758	80.5079	1.27232	0.07817	109.147	-62.5573	15.3241	-2.58199	-4.94585	0.92879	25.2202	-2.02188	1.54337	49.5751	1.02908	0.12297	-280.94	37.9073	-76.2713	-38.6896	3.42674	-15.9721	12.3619	-0.4942	-0.47533	-61.0291	-0.10251	1.83268	41.1437	-3.25275	104.688	-58.4169	-6.20137	46.4418
76		-0.78626	2.08	1	0	1	0	-268.973	-27.6156	-4.03889	-10.2554	0.42605	11.9224	-6.47739	-2.14843	-0.50041	46.9016	1.34894	0.56572	109.703	-54.1173	13.4408	-1.47393	-5.53588	1.0523	23.0569	-2.1125	1.63147	46.1854	0.41412	0.18127	-273.829	41.4938	-61.5559	-41.4697	4.13471	-16.2591	10.8385	-0.78079	-0.1841	-53.3208	-0.50235	1.49327	40.6022	-3.00244	105.109	-53.8916	-10.1459	49.8993
77		-0.7987	2.09	1	0	1	0	-241.844	-17.7585	-40.4499	-12.8462	0.32012	11.7078	-0.87377	-0.90998	-0.51668	21.1294	1.26223	0.88291	110.095	-44.6205	9.21655	-0.36632	-6.0343	1.15712	21.5635	-2.56072	1.7515	43.5142	0.34237	0.26922	-262.194	41.5127	-45.1971	-44.1586	4.76708	-16.3939	9.3226	-1.14407	0.06932	-44.7521	-0.88458	1.03662	40.1098	-2.76298	105.578	-49.1194	-13.1181	51.9842
78		-0.81108	2.1	1	0	1	0	-202.074	-4.93261	-73.7835	-15.0961	0.40399	11.1753	2.94669	-0.00334	-0.4645	3.68681	1.10346	0.9838	111.298	-34.9986	2.82124	0.74251	-6.43722	1.21736	20.7764	-2.85775	1.77427	42.2904	0.44197	0.38266	-247.39	38.0755	-28.8435	-46.7177	5.28314	-16.3997	7.92875	-1.30376	0.12338	-36.1837	-1.13986	0.57516	39.6651	-2.53562	106.074	-44.6354	-14.6795	52.2192
79		-0.82338	2.11	0	0	1	0	-149.82	6.34294	-99.7906	-16.8753	0.68813	10.3774	5.29079	0.60983	-0.29512	-6.12506	0.92441	0.83799	113.759	-25.8193	-5.31872	1.86151	-6.74942	1.21008	20.6541	-2.64537	1.60522	42.7629	0.45503	0.50758	-230.707	31.5363	-14.2355	-49.1214	5.66	-16.3132	6.81349	-1.07767	-0.13668	-28.5851	-1.19786	0.19123	39.2615	-2.3211	106.57	-40.786	-14.6254	50.4036
80		-0.8356	2.12	0	0	1	0	-87.2786	11.5805	-114.558	-18.0626	1.11807	9.39618	6.45031	0.98019	-0.00639	-9.77956	0.73261	0.46928	117.432	-17.2858	-14.513	3.00186	-6.97942	1.11704	20.9461	-1.79424	1.24037	44.4822	0.28694	0.63629	-212.986	22.2712	-2.88448	-51.3539	5.89314	-16.181	6.12588	-0.45575	-0.71815	-22.7775	-1.08085	-0.0992	38.8906	-2.11976	107.039	-37.7613	-13.0994	46.7858
81		-0.84775	2.13	0	0	1	0	-19.5577	8.25358	-115.513	-18.574	1.58643	8.33532	6.66573	1.15465	0.35862	-9.17505	0.51609	-0.02881	121.83	-9.39936	-23.6277	4.17299	-7.13614	0.92886	21.2197	-0.44171	0.75943	46.3688	-0.01634	0.7658	-194.544	10.5622	3.94611	-53.4037	5.99524	-16.0564	5.88009	0.42454	-1.50971	-18.9624	-0.87518	-0.31604	38.5425	-1.93116	107.462	-35.6973	-10.5531	42.0674
82		-0.85983	2.14	0	0	1	0	45.8432	-3.01868	-102.417	-18.3938	1.96584	7.31029	6.16385	1.1736	0.72159	-6.31509	0.27581	-0.49348	126.137	-2.05577	-31.2099	5.37909	-7.22676	0.65015	20.9292	0.9893	0.29867	46.9411	-0.3401	0.85625	-175.381	-3.46589	5.47712	-55.2592	5.99332	-15.997	5.89382	1.32001	-2.28222	-16.55	-0.66976	-0.45151	38.2068	-1.75368	107.829	-34.6222	-7.66832	37.3133
83		-0.87183	2.15	0	0	1	0	101.183	-18.5018	-77.8861	-17.5909	2.15288	6.43171	5.20751	1.07722	0.99688	-2.91003	0.04264	-0.75484	129.504	4.82616	-35.9191	6.61701	-7.25527	0.30106	19.7241	1.96184	0.0158	45.1644	-0.59725	0.82664	-155.465	-19.6694	1.77884	-56.9073	5.92123	-16.0613	5.93543	1.95952	-2.76541	-14.7443	-0.52183	-0.45695	37.874	-1.5842	108.144	-34.354	-5.27282	33.7814
84		-0.88374	2.16	0	0	1	0	141.078	-32.9255	-46.6674	-16.3062	2.10524	5.78627	4.0785	0.91268	1.14256	-0.026	-0.13903	-0.74955	131.397	11.1086	-37.009	7.87745	-7.22351	-0.08608	17.7057	2.18861	-0.00706	41.1501	-0.76388	0.63984	-134.885	-37.4657	-6.19978	-58.3359	5.81153	-16.2999	5.85606	2.20776	-2.82281	-13.0967	-0.45841	-0.30126	37.5381	-1.41857	108.428	-34.554	-4.06683	32.4583
85		-0.89556	2.17	0	0	1	0	163.978	-41.8387	-14.1478	-14.7151	1.8498	5.42386	3.01537	0.72864	1.17641	1.96295	-0.24158	-0.5396	131.713	16.3916	-34.5917	9.14877	-7.13478	-0.47459	15.1381	1.84022	0.17426	35.5115	-0.81851	0.35477	-113.819	-55.3455	-16.8251	-59.5361	5.69126	-16.7464	5.52349	2.14447	-2.53149	-11.3523	-0.49597	-0.00393	37.1973	-1.25266	108.709	-34.8672	-4.29538	33.5735
86		-0.90728	2.18	0	0	1	0	171.943	-43.1162	14.8397	-12.9863	1.46264	5.35149	2.16753	0.56221	1.14785	3.12617	-0.26496	-0.22344	130.56	20.1804	-29.4006	10.4196	-6.997	-0.832	12.1742	1.37773	0.4246	28.6628	-0.70489	0.07213	-92.4474	-70.7396	-28.1689	-60.5035	5.58174	-17.4037	4.82384	1.96707	-2.09536	-9.31719	-0.65477	0.40343	36.8526	-1.0835	109.016	-34.9762	-5.72911	36.6253
87		-0.91889	2.19	0	0	1	0	169.132	-37.2869	37.0061	-11.2505	1.0389	5.53487	1.58602	0.43362	1.11085	3.68177	-0.22915	0.12665	128.066	22.1713	-22.3299	11.6789	-6.82296	-1.13355	9.1686	1.20835	0.61538	21.4822	-0.40265	-0.13227	-70.8391	-80.7985	-38.6922	-61.2395	5.50245	-18.2367	3.81284	1.86343	-1.73748	-7.09757	-0.94827	0.91976	36.508	-0.90961	109.365	-34.5836	-7.90464	40.7619
88		-0.93039	2.2	0	0	1	0	159.929	-27.1181	51.2139	-9.59056	0.66088	5.91253	1.24958	0.34778	1.09901	3.83984	-0.16282	0.46225	124.387	22.436	-14.3677	12.9158	-6.62729	-1.36243	6.7436	1.52446	0.67167	15.4804	0.02825	-0.23411	-48.6828	-83.5696	-47.5542	-61.7478	5.47535	-19.1803	2.68243	1.93813	-1.61514	-5.06569	-1.34204	1.55279	36.1701	-0.7311	109.766	-33.4683	-10.3268	45.0829
89		-0.94179	2.21	0	0	1	0	147.777	-16.2658	57.9651	-8.04823	0.3735	6.41407	1.10201	0.29802	1.11017	3.76184	-0.0925	0.74104	119.786	21.2875	-6.68131	14.12	-6.42356	-1.51258	5.16463	2.31754	0.58433	11.365	0.48485	-0.2575	-25.3595	-78.4606	-54.1237	-62.0276	5.52312	-20.1551	1.56988	2.18042	-1.74056	-3.5218	-1.71696	2.25066	35.8467	-0.54949	110.216	-31.6184	-12.5477	48.7848
90		-0.9531	2.22	0	0	1	0	134.812	-7.51106	58.3615	-6.6375	0.18174	6.97102	1.07609	0.27262	1.12102	3.54785	-0.03551	0.92817	114.648	19.1416	-0.34001	15.283	-6.22441	-1.59027	4.19113	3.36239	0.38985	8.64463	0.84453	-0.24234	-0.42928	-66.0944	-57.502	-62.0717	5.66132	-21.079	0.52841	2.49156	-1.99006	-2.58627	-1.91122	2.88812	35.5445	-0.36722	110.704	-29.2694	-14.2028	51.2388
91		-0.96432	2.23	0	0	1	0	121.858	-1.94924	53.5114	-5.35806	0.06641	7.52167	1.11111	0.26081	1.10789	3.24385	0.00147	1.00532	109.387	16.6567	3.95383	16.3997	-6.04013	-1.61132	3.54994	4.30347	0.14044	6.71715	1.02231	-0.21045	26.213	-48.0817	-56.6355	-61.8706	5.89076	-21.8751	-0.40778	2.75474	-2.20723	-2.29284	-1.83118	3.32185	35.2664	-0.18721	111.215	-26.717	-15.0778	52.0757
92		-0.97548	2.24	0	0	1	0	108.766	0.75902	44.3526	-4.20799	0.00134	8.01304	1.16951	0.25554	1.05142	2.87636	0.01988	0.9693	104.332	14.689	5.84334	17.4683	-5.87478	-1.59844	3.04412	4.84738	-0.10583	5.17984	1.04192	-0.15845	54.4679	-26.5751	-50.6871	-61.414	6.19432	-22.4795	-1.21097	2.87163	-2.26738	-2.60667	-1.49919	3.42541	35.0132	-0.01259	111.729	-24.0789	-15.1622	51.2427
93		-0.98659	2.25	0	0	1	0	95.1572	1.85372	31.8486	-3.19051	-0.03411	8.40089	1.24018	0.25345	0.93985	2.47858	0.02599	0.83483	99.705	13.813	5.35011	18.4892	-5.72534	-1.57854	2.49926	4.85284	-0.29591	3.67279	0.97576	-0.07723	83.7995	-3.79061	-39.5247	-60.6925	6.53988	-22.8452	-1.84853	2.77716	-2.10149	-3.39661	-1.00766	3.137	34.7857	0.15346	112.228	-21.2832	-14.5948	48.9326
94		-0.99765	2.26	0	0	1	0	81.1238	2.72672	17.4229	-2.31166	-0.0478	8.65333	1.32478	0.25326	0.77803	2.08701	0.02691	0.64134	95.6231	14.0518	2.93945	19.4649	-5.58608	-1.5768	1.90005	4.34406	-0.4197	2.10926	0.85282	0.02512	113.014	18.143	-24.1805	-59.7037	6.88953	-22.9457	-2.30196	2.48032	-1.74115	-4.49754	-0.47102	2.5368	34.5862	0.30799	112.699	-18.2113	-13.5621	45.4485
95		-1.00868	2.27	0	0	1	0	67.2848	4.03543	2.88682	-1.57316	-0.03745	8.75758	1.42393	0.25398	0.58534	1.72666	0.0266	0.43809	92.0459	15.2048	-0.64817	20.3993	-5.45211	-1.6112	1.30468	3.46379	-0.51801	0.57529	0.67217	0.1231	140.717	37.2754	-6.67646	-58.4575	7.21075	-22.7805	-2.61357	2.06066	-1.29517	-5.81864	0.00635	1.81267	34.4182	0.44853	113.13	-14.8148	-12.2493	41.1267
96		-1.01967	2.28	0	0	1	0	54.2984	5.43227	-10.1625	-0.969	-0.00119	8.72065	1.53806	0.25495	0.38426	1.40643	0.02486	0.25915	88.7348	17.208	-4.6169	21.296	-5.3182	-1.69182	0.67117	2.38982	-0.62987	-0.95394	0.44489	0.18645	166.076	52.0425	10.7537	-56.9733	7.48226	-22.3754	-2.85546	1.60214	-0.85948	-7.31203	0.36403	1.13077	34.2853	0.57315	113.515	-11.1974	-10.7316	36.1544
97		-1.03064	2.29	0	0	1	0	42.5709	6.14808	-20.5195	-0.48809	0.05469	8.56336	1.67437	0.25741	0.19647	1.12815	0.01989	0.116	85.257	20.0632	-8.22841	22.1558	-5.17651	-1.82173	0.02957	1.3012	-0.75623	-2.39011	0.18212	0.18772	189.069	61.3418	26.2292	-55.2715	7.69254	-21.7767	-3.04942	1.15625	-0.48794	-8.82822	0.6049	0.57085	34.1888	0.68045	113.848	-7.5894	-8.86538	30.3771
98		-1.04157	2.3	0	0	1	0	32.4359	5.7598	-26.9061	-0.11659	0.11686	8.31778	1.84266	0.2641	0.03792	0.89689	0.01162	0.00376	81.0594	23.6755	-10.9471	22.9749	-5.01743	-1.99766	-0.3918	0.29505	-0.89433	-3.36753	-0.14977	0.11112	210.13	64.3684	38.2699	-53.3668	7.83597	-21.0457	-3.15307	0.73356	-0.20085	-10.1148	0.77118	0.1499	34.1279	0.76925	114.117	-4.20882	-6.5453	23.7253
99		-1.05246	2.31	0	0	1	0	24.2222	4.50611	-27.812	0.16303	0.17189	8.0309	2.04257	0.27699	-0.09358	0.71745	0.00274	-0.08889	75.6255	27.9543	-12.6019	23.7444	-4.83142	-2.21243	-0.39922	-0.68776	-1.06781	-3.56072	-0.61847	-0.04304	229.752	60.452	45.7659	-51.2667	7.9088	-20.2548	-3.12754	0.29746	0.02308	-11.0455	0.89452	-0.13951	34.0996	0.83905	114.314	-1.19217	-4.04976	16.8118
100		-1.06333	2.32	0	0	1	0	17.9419	3.01054	-22.2217	0.37095	0.21293	7.76538	2.26383	0.29674	-0.21554	0.58167	-0.00294	-0.17447	68.6103	32.8964	-13.4084	24.4508	-4.6094	-2.45935	-0.0775	-1.73517	-1.29374	-2.9572	-1.24067	-0.26601	248.445	49.2987	48.1844	-48.973	7.90476	-19.4848	-3.00831	-0.19537	0.22367	-11.8641	0.99642	-0.31674	34.1001	0.89081	114.441	1.39131	-1.85396	10.5841
101		-1.07417	2.33	0	0	1	0	13.1553	1.80548	-10.5483	0.52482	0.24061	7.58876	2.50001	0.3246	-0.34045	0.46804	-0.00242	-0.26919	59.9138	38.3933	-13.7494	25.0778	-4.3434	-2.73544	0.1547	-2.80916	-1.55359	-1.87856	-1.93711	-0.54255	266.776	31.5378	45.7584	-46.4818	7.81254	-18.8164	-2.91859	-0.73303	0.41484	-13.2206	1.13124	-0.41703	34.1247	0.92671	114.51	3.51464	-0.26247	5.66315
102		-1.085	2.34	0	0	1	0	9.29689	1.25031	5.15481	0.6361	0.25983	7.55548	2.74901	0.36261	-0.46965	0.35534	0.00663	-0.38812	49.6675	44.0637	-13.8326	25.6093	-4.02886	-3.04012	-0.22889	-3.79349	-1.81193	-0.72201	-2.59711	-0.83339	285.224	8.92721	39.3385	-43.7858	7.61733	-18.3164	-3.01516	-1.25408	0.58008	-15.9131	1.37221	-0.48181	34.1687	0.94952	114.538	5.11738	0.59461	2.37795
103		-1.09581	2.35	0	0	1	0	5.98239	1.76904	21.7681	0.71133	0.27888	7.69197	3.00261	0.41141	-0.60244	0.23209	0.02696	-0.52861	38.1506	49.2955	-13.6342	26.0314	-3.66574	-3.37083	-1.52714	-4.60013	-2.03132	0.39079	-3.16408	-1.04846	304.057	-15.9253	30.0949	-40.8773	7.3055	-18.0283	-3.40917	-1.69921	0.69772	-20.4881	1.73106	-0.52672	34.2261	0.96285	114.543	6.05029	0.67236	0.93384
104		-1.10661	2.36	0	0	1	0	3.13472	3.73406	36.0164	0.75451	0.31095	7.99013	3.24732	0.46887	-0.73504	0.10361	0.06015	-0.66559	25.7989	53.2033	-13.0406	26.3335	-3.2597	-3.72105	-3.7789	-5.18128	-2.16622	1.57271	-3.674	-1.06489	323.116	-39.877	19.0698	-37.7517	6.86968	-17.9689	-4.13358	-2.02138	0.74915	-27.0287	2.13407	-0.53197	34.2891	0.97099	114.546	6.18573	0.10272	1.15769
105		-1.11742	2.37	0	0	1	0	1.19655	6.94614	45.4847	0.77081	0.37111	8.41074	3.46593	0.52983	-0.8564	0.00497	0.10271	-0.76956	13.256	54.5491	-11.5994	26.5102	-2.82522	-4.07811	-6.81491	-5.60909	-2.20612	2.94379	-4.29415	-0.81656	341.411	-59.7079	6.30763	-34.4131	6.3172	-18.1307	-5.13454	-2.18927	0.72356	-35.0431	2.49669	-0.47675	34.3491	0.97771	114.561	5.57065	-0.76	2.34889
106		-1.12822	2.38	0	0	1	0	1.05206	10.4809	49.3146	0.77324	0.46781	8.89737	3.62909	0.58601	-0.95318	-0.00645	0.14499	-0.82537	1.25343	52.1083	-8.24498	26.564	-2.38591	-4.41614	-10.2965	-6.05065	-2.19206	4.61107	-5.12995	-0.36039	357.103	-73.0684	-9.47574	-30.8825	5.68022	-18.4979	-6.32122	-2.19641	0.63507	-43.7782	2.75521	-0.36706	34.3994	0.98522	114.593	4.40994	-1.54311	3.70176
107		-1.13902	2.39	0	0	1	0	3.32717	13.2104	47.7911	0.78493	0.59728	9.39373	3.69553	0.62749	-1.01454	0.10694	0.17554	-0.82886	-9.55933	45.4083	-1.89461	26.5047	-1.96862	-4.69228	-13.9978	-6.43266	-2.12015	6.61854	-5.84844	0.1674	368.134	-79.1663	-29.3621	-27.2013	5.01467	-19.0649	-7.70563	-2.01429	0.51529	-53.0655	2.80393	-0.22759	34.4357	0.99437	114.639	2.95208	-2.07913	4.7939
108		-1.14981	2.4	0	0	1	0	7.76135	14.4	41.2582	0.83188	0.74559	9.84928	3.62776	0.64554	-1.03281	0.32662	0.18671	-0.77253	-18.612	35.2949	7.50882	26.3483	-1.59586	-4.85693	-17.7964	-6.40642	-1.93422	8.77453	-5.87596	0.6611	372.891	-78.5464	-52.0948	-23.4285	4.38387	-19.8323	-9.38052	-1.57962	0.39096	-63.1041	2.50889	-0.0816	34.4565	1.0054	114.696	1.4248	-2.39778	5.59006
109		-1.1606	2.41	0	0	1	0	13.2481	13.8935	29.9203	0.93263	0.89451	10.2147	3.40801	0.63473	-1.0054	0.58231	0.17702	-0.64824	-25.3557	23.9595	18.5874	26.1158	-1.27888	-4.87367	-21.3243	-5.70191	-1.62013	10.6475	-4.95124	1.10527	370.405	-72.6129	-73.7757	-19.6356	3.83833	-20.7831	-11.3418	-0.86947	0.2815	-73.3428	1.82894	0.05919	34.462	1.01829	114.759	-0.02171	-2.60215	6.21067
110		-1.17138	2.42	0	0	1	0	18.4096	12.0052	14.5998	1.09154	1.02705	10.4434	3.04152	0.59332	-0.93695	0.79031	0.15032	-0.46381	-29.3498	14.2881	28.8824	25.833	-1.01305	-4.73708	-24.0443	-4.27753	-1.20696	11.7556	-3.10405	1.50798	360.178	-63.2694	-89.4231	-15.9015	3.40323	-21.8652	-13.4776	0.047	0.20481	-82.4932	0.8637	0.18285	34.4537	1.03297	114.828	-1.36205	-2.7608	6.74697
111		-1.18217	2.43	0	0	1	0	22.3254	9.34358	-2.75672	1.2996	1.13142	10.5025	2.55096	0.52257	-0.83607	0.90224	0.11347	-0.24665	-30.4938	8.97982	35.6709	25.5288	-0.77931	-4.48042	-25.5582	-2.36705	-0.7568	11.7913	-0.31872	1.78059	341.956	-52.6681	-94.9006	-12.3095	3.07753	-22.9896	-15.6518	1.01786	0.17913	-89.1595	-0.20963	0.25603	34.4323	1.04931	114.901	-2.62819	-2.8632	7.16314
112		-1.19296	2.44	0	0	1	0	24.8752	6.68115	-19.2261	1.54215	1.20338	10.3842	1.97406	0.42705	-0.71375	0.92806	0.07458	-0.03216	-29.1035	9.87281	37.0615	25.2299	-0.54808	-4.17095	-25.8257	-0.36549	-0.31771	10.7899	3.34705	1.78104	315.639	-43.1559	-88.4661	-8.94539	2.83793	-24.044	-17.7244	1.87063	0.21291	-92.0356	-1.22344	0.2523	34.3984	1.06702	114.978	-3.79222	-2.87502	7.34797
113		-1.20377	2.45	0	0	1	0	26.5753	4.86137	-31.5891	1.80659	1.24778	10.1136	1.3595	0.31446	-0.58717	0.91718	0.04238	0.14567	-25.5568	17.0748	32.758	24.9583	-0.28333	-3.89206	-25.2759	1.55306	0.20268	9.00788	7.24526	1.49606	281.185	-36.6304	-71.5144	-5.89443	2.64304	-24.9205	-19.5903	2.49638	0.288	-90.1454	-2.04641	0.20454	34.3537	1.08527	115.055	-4.75614	-2.8041	7.23986
114		-1.21462	2.46	0	0	1	0	28.2485	4.51285	-37.3471	2.08718	1.27892	9.7471	0.75331	0.19203	-0.4735	0.92282	0.0246	0.2573	-19.9698	28.2359	23.9863	24.7337	0.04412	-3.71749	-24.4978	3.36855	0.94239	6.57228	10.2753	1.00091	238.506	-33.3425	-48.1355	-3.24133	2.44797	-25.5446	-21.1732	2.87219	0.36898	-82.941	-2.5575	0.17921	34.3006	1.10288	115.129	-5.4782	-2.72152	6.95417
115		-1.22552	2.47	0	0	1	0	30.4612	5.43017	-35.6391	2.3867	1.31576	9.35967	0.19256	0.06387	-0.38065	0.97108	0.02525	0.28317	-12.4279	39.312	12.9652	24.5763	0.43838	-3.68875	-23.8953	4.92228	1.89498	3.49947	11.9001	0.30866	188.037	-31.7747	-23.6153	-1.06949	2.22575	-25.8922	-22.3709	3.04759	0.4284	-70.33	-2.69407	0.20957	34.2415	1.11913	115.2	-6.13024	-2.74766	6.84265
116		-1.23648	2.48	0	0	1	0	32.9083	6.07342	-27.7194	2.7103	1.36911	9.02546	-0.2846	-0.06726	-0.31215	1.04143	0.04284	0.22877	-3.42347	46.5498	2.28185	24.5043	0.87426	-3.80545	-23.6576	6.03495	2.92874	0.03098	12.3883	-0.52546	131.662	-29.7051	-2.44002	0.54955	1.97748	-25.9904	-23.0779	3.09393	0.45163	-53.1072	-2.50129	0.28175	34.1753	1.13473	115.273	-7.08751	-3.01073	7.38607
117		-1.24752	2.49	0	0	1	0	34.31	4.03215	-16.6075	3.0549	1.42644	8.7961	-0.62808	-0.19717	-0.26936	1.06071	0.07074	0.12934	5.98605	48.0641	-5.80706	24.5282	1.30965	-4.0308	-23.7012	6.52648	3.81959	-3.31097	11.9851	-1.30983	72.9743	-25.4899	13.0745	1.57382	1.72893	-25.8985	-23.2176	2.9958	0.4352	-33.0588	-2.07775	0.36205	34.0966	1.15219	115.356	-8.65912	-3.63329	8.99777
118		-1.25865	2.5	0	0	1	0	32.8088	-2.68384	-6.03332	3.40074	1.4483	8.6877	-0.77087	-0.3175	-0.24672	0.90064	0.09812	0.02908	14.3896	44.2422	-9.90309	24.6443	1.70415	-4.30768	-23.9164	6.26142	4.36153	-5.98318	10.6925	-1.87818	16.6319	-19.0708	22.9101	2.00522	1.5153	-25.6839	-22.8099	2.68617	0.39415	-12.41	-1.54692	0.42342	33.9982	1.17478	115.463	-10.8105	-4.69357	11.7965
119		-1.26987	2.51	0	0	1	0	26.8539	-14.8365	0.40601	3.70837	1.37932	8.6793	-0.62713	-0.41149	-0.23736	0.37195	0.11009	-0.03721	20.4854	37.0062	-9.64281	24.8342	2.03461	-4.57689	-24.6397	5.45537	4.58358	-7.67779	8.7566	-2.26715	-32.818	-11.5774	28.8927	1.89442	1.3604	-25.4006	-22.0723	2.20251	0.35745	6.77974	-1.01864	0.46026	33.875	1.20499	115.605	-13.2007	-6.14057	15.5108
120		-1.2812	2.52	0	0	1	0	16.0586	-31.8592	0.00584	3.92776	1.16125	8.7161	-0.09665	-0.4496	-0.24203	-0.77075	0.08667	-0.04814	23.4788	28.4884	-5.55649	25.0678	2.29891	-4.79041	-26.3259	4.42925	4.61764	-8.26947	6.67869	-2.67122	-71.9491	-3.90448	33.6828	1.33247	1.27251	-25.0742	-21.2564	1.61645	0.34158	22.8997	-0.50792	0.48671	33.7269	1.24389	115.789	-15.4386	-7.76996	19.622
121		-1.29265	2.53	0	0	1	0	0.94325	-51.6198	-7.8187	4.01236	0.74705	8.72257	0.91969	-0.38696	-0.26984	-2.79125	0.002	-0.00032	23.2205	20.1297	1.30785	25.311	2.50851	-4.91616	-28.9207	3.11289	4.40657	-7.69057	4.82522	-3.23952	-98.6258	3.57678	38.9632	0.43637	1.25393	-24.7022	-20.3821	0.86335	0.33174	34.6991	-0.00361	0.51403	33.5569	1.29158	116.018	-17.2415	-9.20698	23.3664
122		-1.30421	2.54	1	1	1	0	-17.8082	-70.399	-20.8825	3.92271	0.1208	8.62939	2.49693	-0.16783	-0.33065	-5.89458	-0.16762	0.09122	20.1773	12.5823	9.70607	25.5314	2.67889	-4.93692	-31.8494	1.18263	3.74022	-6.07427	3.28849	-3.95704	-111.998	10.3775	44.2962	-0.66167	1.30293	-24.2747	-19.2342	-0.18935	0.29833	41.1256	0.40555	0.53046	33.3706	1.34698	116.281	-18.4184	-9.9888	25.7752
[truncated: 157 more columns]
